# Supplementary material for: Functional Validation of Noncoding Variants Associated With Nonsyndromic Orofacial Cleft
Source: Hum Mutat. 2025 Aug 28;2025:6824122. doi: 10.1155/humu/6824122 (PMC12411058; doi:10.1155/humu/6824122)
Supplement: Supporting Information 1 — Table S1. Significant genetic variants associated with NSOFC identified through GWAS. Summary of 2068 lead SNPs significantly associated with NSOFC (p < 5e − 08), compiled from 32 GWAS and whole-genome meta-analyses. The table includes information on SNP ID, genomic position, reference and alternative alleles, nearby gene(s), statistical significance (p value), ethnicity of the study population, and corresponding reference. [file 6824122.f1.xlsx]

## Sheet: Table S1
Table S1. Significant Genetic Variants (P < 5E-08) Associated with NSOFC Identified through GWAS
Subtypes	SNP	Chromosome	Chromosome Region	Position (GRCh38)a	Ref	Alt	Overlapped geneb		Nearby geneb		Variant classb	P-valueC					Ethnicity	Case/Control	Case-parent trios	Refd
							Gene	Gene type	Gene	Gene type		P_ALL	P_European	P_Asian	P_Central/South American	P_African
NSCL/P	rs2817178	1	1p36.32	3130688	T	C	PRDM16	protein_coding			non-coding intronic,intronic			1.04e-08			Asian	NSCLP-ZhongHua: 2031/6808 + NSCL/P-GSA: 4779/4846	-	[17]			-
	rs77273558	1	1p36.13	16094021	A	C			FAM131C/EPHA2	protein_coding/protein_coding				1.17e-16			Asian	1931/2258[Chinese]	-	[22]
	rs1883583	1	1p36.13	18599018	A	T			AL031737.1/ PAX7	processed_pseudogene/ protein_coding		3.02e-08					European+Asain	Multi [European+Asain]: 823/1700	Multi[European+Asian]:1319	[24]
	rs7543000	1	1p36.13	18606250	G	A			AL031737.1/ PAX7	processed_pseudogene/ protein_coding		4.94e-08					European+Asain	Multi [European+Asain]: 823/1700	Multi[European+Asian]:1319	[24]
	rs7552299	1	1p36.13	18606844	C	T			AL031737.1/ PAX7	processed_pseudogene/ protein_coding		2.77e-08					European+Asain	Multi [European+Asain]: 823/1700	Multi[European+Asian]:1319	[24]
	rs7514322	1	1p36.13	18607191	A	C			AL031737.1/ PAX7	processed_pseudogene/ protein_coding		2.76e-08					European+Asain	Multi [European+Asain]: 823/1700	Multi[European+Asian]:1319	[24]
	rs17352079	1	1p36.13	18615393	C	T			AL031737.1/ PAX7	processed_pseudogene/ protein_coding		1.87e-08					European+Asain	Multi [European+Asain]: 823/1700	Multi[European+Asian]:1319	[24]
	rs2153193	1	1p36.13	18616569	G	A			AL031737.1/ PAX7	processed_pseudogene/ protein_coding		1.45e-08					European+Asain	Multi [European+Asain]: 823/1700	Multi[European+Asian]:1319	[24]
	rs569017380	1	1p36.13	18630804	GCCTCCT	G			AL031737.1/ PAX7	processed_pseudogene/ protein_coding		5e-08					European+Asian+Central/South American+African	-	-	[34]
	rs11308758	1	1p36.13	18632654	T	C	PAX7	protein_coding			intronic	2.8e-11					multi population	-	2771	[32]
	rs9439713	1	1p36.13	18646282	G	A	PAX7	protein_coding			intronic	7.26404e-09	3.96811e-07				European+Asian+Central/South American+African	823/1700[multi]	1319[multi]	[10]
	rs9439713	1	1p36.13	18646282	G	A	PAX7	protein_coding			intronic	1.08e-10	1.57e-08				European+Asain	Multi [European+Asain]: 823/1700; European: 170/835	Multi[European+Asian]:1319; European:406	[24]
	rs9439713	1	1p36.13	18646282	G	A	PAX7	protein_coding			intronic	3.73e-10					European+Asain	901/1700	3427	[23]
	rs9439713	1	1p36.13	18646282	G	A	PAX7	protein_coding			intronic	3.86e-18					European+Asian+Central/South American+African	-	-	[34]
	rs9439714	1	1p36.13	18649995	T	C	PAX7	protein_coding			intronic		8.25e-09				European+Asain	European: 170/835	European:406	[24]
	rs9439714	1	1p36.13	18649995	T	C	PAX7	protein_coding			intronic		7.98e-10				European	170/835	988	[23]
	rs9439714	1	1p36.13	18649995	T	C	PAX7	protein_coding			intronic		7.68e-12				European+Asian+Central/South American	Combined meta analysis: Bonn (European: 399cases / 1318controls)+ GENEVA (666 European trios)+ POFC (European: 163cases / 733controls+289 European trios)	-	[31]
	rs9439714	1	1p36.13	18649995	T	C	PAX7	protein_coding			intronic	3.27e-08					European+Asian+Central/South American+African	2915/8729		[15]
	rs4920524	1	1p36.13	18651878	T	G	PAX7	protein_coding			intronic	3.72e-09					European+Asian+Central/South American+African	823/1700[multi]	1319[multi]	[10]
	rs4920524	1	1p36.13	18651878	T	G	PAX7	protein_coding			intronic	4.57e-11					European+Asain	Multi [European+Asain]: 823/1700	Multi[European+Asian]:1319	[24]
	rs4920524	1	1p36.13	18651878	T	G	PAX7	protein_coding			intronic	3.98e-17					European+Asian+Central/South American	Combined meta analysis: Bonn (European: 399cases / 1318controls)+ GENEVA (666 European trios+795 Asian trios)+ POFC (European: 163cases / 733controls+Asian / Central/South American: 685cases / 828controls+289 European trios+949 Asian /Latin American trios)	-	[31]
	rs742071	1	1p36.13	18653380	G	T	PAX7	protein_coding			intronic	6.79863e-09	9.15762e-07				European+Asian+Central/South American+African	823/1700[multi]	1319[multi]	[10]
	rs742071	1	1p36.13	18653380	G	T	PAX7	protein_coding			intronic	9.31e-11	2.76e-08				European+Asain	Multi [European+Asain]: 823/1700; European: 170/835	Multi[European+Asian]:1319; European:406	[24]
	rs742071	1	1p36.13	18653380	G	T	PAX7	protein_coding			intronic	1.71e-16	2.24e-11				European+Asian+Central/South American	Combined meta analysis: Bonn (European: 399cases / 1318controls)+ GENEVA (666 European trios+795 Asian trios)+ POFC (European: 163cases / 733controls+Asian / Central/South American: 685cases / 828controls+289 European trios+949 Asian /Latin American trios)	-	[31]
	rs742071	1	1p36.13	18653380	G	T	PAX7	protein_coding			intronic	7.02e-09					European+Asian	399/1318[European]	666European+795Asian	[20]
	rs1339063	1	1p36.13	18663081	A	T	PAX7	protein_coding			intronic	2.9e-08					multi population	-	2771	[32]
	rs4920338	1	1p36.13	18664299	C	T	PAX7	protein_coding			intronic	6.45e-09					European+Asain	Multi [European+Asain]: 823/1700	Multi[European+Asian]:1319	[24]
	rs34746930	1	1p36.13	19455230	C	G	CAPZB	protein_coding			intronic,non-coding intronic	4.19e-08	0.0153				European+Asian+Central/South American	Combined meta analysis: Bonn (European: 399cases / 1318controls)+ GENEVA (666 European trios+795 Asian trios)+ POFC (European: 163cases / 733controls+Asian / Central/South American: 685cases / 828controls+289 European trios+949 Asian /Latin American trios)	-	[31]
	rs41268753	1	1p36.11	24342967	C	T	GRHL3	protein_coding			non-coding,coding nonsyn,3downstream,3utr	2.75e-08	4.08e-09				European+Asian+Central/South American+African	78/1700[MULTI]	-	[11]
	rs112935205	1	1p36.11	24518411	C	G	RCAN3	protein_coding			intronic		4.25991e-08				European	355/308799	-	[16]
	rs11588505	1	1p32.1	59366385	C	T	FGGY	protein_coding			non-coding intronic,intronic			6.43e-09			Asian	NSCLP-ZhongHua: 2031/6808 + NSCL/P-GSA: 4779/4846 + NSCPO-ZhongHua: 996/4560 + NSCPO-GSA: 1544/2316	-	[33]
	rs35110579	1	1p32.1	59421811	A	G	FGGY	protein_coding			non-coding intronic,intronic	5.11e-09					European+Asian+Central/South American+African	-	-	[34]
	rs11577647	1	1p32.1	59422001	T	C	FGGY	protein_coding			non-coding intronic,intronic	5.28e-09					European+Asian+Central/South American+African	-	-	[34]
	rs7542665	1	1p31.3	62207365	T	C	L1TD1	protein_coding			coding nonsyn			4.2e-08			Asian	NSCLP-ZhongHua: 2031/6808 + NSCL/P-GSA: 4779/4846	-	[17]
	rs11208372	1	1p31.3	64161319	T	C	ROR1	protein_coding	UBE2U	protein_coding	intronic			3.7e-09			Asian	NSCLP-ZhongHua: 2031/6808 + NSCL/P-GSA: 4779/4846	-	[17]
	rs1327599	1	1p31.1	81318635	T	G	ADGRL2, LPHN2	protein_coding, protein_coding			non-coding intronic,intronic			1.93e-10			Asian	NSCLP-ZhongHua: 2031/6808 + NSCL/P-GSA: 4779/4846 + NSCPO-ZhongHua: 996/4560 + NSCPO-GSA: 1544/2316	-	[33]
	rs35298667	1	1p22.1	94075119	C	T	ABCA4	protein_coding			intronic		5.41e-10				European+Asian+Central/South American	Combined meta analysis: Bonn (European: 399cases / 1318controls)+ GENEVA (666 European trios)+ POFC (European: 163cases / 733controls+289 European trios)	-	[31]
	rs4147827	1	1p22.1	94082524	C	G	ABCA4	protein_coding			intronic	2.80445e-09			7.32891e-07		European+Asian+Central/South American+African	823/1700[multi]	1319[multi]	[10]
	rs4147827	1	1p22.1	94082524	C	G	ABCA4	protein_coding			intronic	2.77e-13					European+Asain	Multi [European+Asain]: 823/1700	Multi[European+Asian]:1319	[24]
	rs17461953	1	1p22.1	94085894	A	C	ABCA4	protein_coding			intronic	1.69951e-08					European+Asian+Central/South American+African	823/1700[multi]	1319[multi]	[10]
	rs17461953	1	1p22.1	94085894	A	C	ABCA4	protein_coding			intronic	2.08e-12					European+Asain	Multi [European+Asain]: 823/1700	Multi[European+Asian]:1319	[24]
	rs560426	1	1p22.1	94087882	A	G	ABCA4	protein_coding			intronic	5.01e-12					European+Asian	-	1908[825European+1038Asian]	[7]
	rs560426	1	1p22.1	94087882	A	G	ABCA4	protein_coding			intronic	3.14e-12					European+Asian	399/1318[European]	666European+795Asian	[20]
	rs560426	1	1p22.1	94087882	C	T	ABCA4	protein_coding			intronic	5.5e-14	5.01e-05				European+Asian+Central/South American	Combined meta analysis: Bonn (European: 399cases / 1318controls)+ GENEVA (666 European trios+795 Asian trios)+ POFC (European: 163cases / 733controls+Asian / Central/South American: 685cases / 828controls+289 European trios+949 Asian /Latin American trios)	-	[31]
	rs560426	1	1p22.1	94087882	C	T	ABCA4/ARHGAP29	protein_coding			intronic	3.2e-13					multi population	-	2771	[32]
	rs66515264	1	1p22.1	94092554	G	T	ABCA4	protein_coding			intronic	6.14e-15		1.91e-08			European+Asain	901/1700[Asian:83/161]	3427[Asian:1445]	[23]
	rs66515264	1	1p22.1	94092554	G	T	ABCA4	protein_coding			intronic	2.98e-22					European+Asian+Central/South American	Combined meta analysis: Bonn (European: 399cases / 1318controls)+ GENEVA (666 European trios+795 Asian trios)+ POFC (European: 163cases / 733controls+Asian / Central/South American: 685cases / 828controls+289 European trios+949 Asian /Latin American trios)	-	[31]
	rs66515264	1	1p22.1	94092554	G	T	ABCA4	protein_coding	ARHGAP29		intronic	5.08e-16					European+Asian+Central/South American+African	-	-	[34]
	rs4147882	1	1p22.1	94092700	A	-	ABCA4	protein_coding			intronic	5.59e-11			3.99e-07		European+Asian+Central/South American+African	823/1700[multi]	1319[multi]	[10]
	rs481931	1	1p22.1	94104460	G	T	ABCA4	protein_coding	ARHGAP29		intronic			1.06e-12			Asian	3379/8593	-	[12]
	rs481931	1	1p22.1	94104460	G	T	ABCA4	protein_coding			intronic			1.29e-22			Asian	NSCLP-ZhongHua: 2031/6808 + NSCL/P-GSA: 4779/4846	-	[17]
	rs1211213	1	1p22.1	94105864	A	G	ABCA4	protein_coding			intronic			2.44e-16			Asian	NSCLP-ZhongHua: 2031/6808 + NSCL/P-GSA: 4779/4846 + NSCPO-ZhongHua: 996/4560 + NSCPO-GSA: 1544/2316	-	[33]
	rs4147812	1	1p22.1	94109487	A	C	ABCA4	protein_coding			intronic	9.9e-10					European+Asian	399/1318[European]	666European+795Asian	[20]
	rs4147811	1	1p22.1	94109500	C	T	ABCA4	protein_coding			intronic	3.8e-08					European+Asian	-	1908[825European+1038Asian]	[7]
	rs3789432	1	1p22.1	94109752	T	C	ABCA4	protein_coding			intronic		9.52e-09				Asian	83/161	1445	[23]
	rs4147803	1	1p22.1	94116737	G	C	ABCA4	protein_coding	ARHGAP29		intronic			7.97e-12			Asian	3379/8593	-	[12]
	rs138088826	1	1p22.1	94135645	C	CG			ABCA4/ ARHGAP29/ AC093579.1	protein_coding/ protein_coding/ antisense		1.36e-10					European+Asian+Central/South American+African	-	-	[34]
	rs7551877	1	1p22.1	94140521	G	A			ABCA4/ ARHGAP29/ AC093579.1	protein_coding/ protein_coding/antisense		8.02e-09					European+Asian+Central/South American+African	-	-	[34]
	rs11290844	1	1p22.1	94149839	AT	A	ARHGAP29	protein_coding			non-coding,3downstream	1.95e-09					European+Asian+Central/South American+African	-	-	[34]
	rs4661229	1	1q23.1	156839414	G	A	NTRK1	protein_coding			non-coding intronic,intronic	4.31e-09					European+Asian+Central/South American+African	-	-	[34]
	rs375599753	1	1q32.2	208351654	T	G			AL606753.1/ LINC01735	processed_pseudogene/ lincRNA			7.09741e-09				European	355/308799	-	[16]
	rs529025772	1	1q32.2	208365120	A	G			AL606753.1/ LINC01735	processed_pseudogene/ lincRNA			3.04621e-09				European	355/308799	-	[16]
	rs143802979	1	1q32.2	208587790	A	G			AL606753.1/ LINC01735	processed_pseudogene/ lincRNA			4.53284e-08				European	355/308799	-	[16]
	rs749501442	1	1q32.2	208834435	G	C			LINC01717/ LINC01774	lincRNA/ lincRNA			1.82516e-13				European	355/308799	-	[16]
	rs114360754	1	1q32.2	208881169	C	G			LINC01717/ LINC01774	lincRNA/ lincRNA			1.21891e-08				European	355/308799	-	[16]
	rs183147160	1	1q32.2	208916363	C	T			LINC01717/ LINC01774	lincRNA/ lincRNA			1.23709e-16				European	355/308799	-	[16]
	rs115172208	1	1q32.2	208936410	C	T			LINC01717/ LINC01774	lincRNA/ lincRNA			3.68468e-09				European	355/308799	-	[16]
	rs2761765	1	1q32.2	208942473	C	T			LINC01717/ LINC01774	lincRNA/ lincRNA			6.08149e-09				European	355/308799	-	[16]
	rs1989697	1	1q32.2	209003058	C	T			AC104465.1/ AC092810.3	unprocessed_pseudogene/ lincRNA			4.44529e-14				European	355/308799	-	[16]
	rs190908122	1	1q32.2	209022445	G	T			AC104465.1/ AC092810.3	unprocessed_pseudogene/ lincRNA			7.1105e-15				European	355/308799	-	[16]
	rs112739795	1	1q32.2	209027665	C	T			AC104465.1/ AC092810.3	unprocessed_pseudogene/ lincRNA			1.00881e-10				European	355/308799	-	[16]
	rs1476092406	1	1q32.2	209234941	A	G			AC092810.1/ ATP5MC2P1	processed_pseudogene/ processed_pseudogene			1.35021e-21				European	355/308799	-	[16]
	rs972781124	1	1q32.2	209475670	T	C			MIR205HG/ AL023754.1	processed_transcript/ lincRNA			3.14196e-23				European	355/308799	-	[16]
	rs12750037	1	1q32.2	209508627	G	A			MIR205HG/ AL023754.1	processed_transcript/ lincRNA			3.38369e-08				European	355/308799	-	[16]
	rs914999030	1	1q32.2	209515006	C	T			MIR205HG/ AL023754.1	processed_transcript/ lincRNA			3.02761e-23				European	355/308799	-	[16]
	rs189250022	1	1q32.2	209559449	C	T	AL023754.1	lincRNA			non-coding intronic		3.28549e-22				European	355/308799	-	[16]
	rs1243955964	1	1q32.2	209570303	G	T			AL023754.1/ CAMK1G	lincRNA/ protein_coding			9.6272e-26				European	355/308799	-	[16]
	rs185229475	1	1q32.2	209575440	C	T			AL023754.1/ CAMK1G	lincRNA/ protein_coding			3.7222e-22				European	355/308799	-	[16]
	rs145060536	1	1q32.2	209624371	T	A	LAMB3	protein_coding			intronic		3.35043e-16				European	355/308799	-	[16]
	rs4844863	1	1q32.2	209630750	G	A	LAMB3	protein_coding			intronic		2.80724e-10				European	355/308799	-	[16]
	rs2236893	1	1q32.2	209631319	A	C	LAMB3	protein_coding			intronic		1.76913e-10				European	355/308799	-	[16]
	rs4844864	1	1q32.2	209633713	A	C	LAMB3	protein_coding			3downstream,intronic		2.231e-11				European	355/308799	-	[16]
	rs35382043	1	1q32.2	209638709	G	A	LAMB3	protein_coding			intronic		5.09448e-25				European	355/308799	-	[16]
	rs10127604	1	1q32.2	209638934	T	C	LAMB3	protein_coding			intronic		4.64836e-13				European	355/308799	-	[16]
	rs145363155	1	1q32.2	209644465	A	T	LAMB3	protein_coding			intronic		2.08785e-19				European	355/308799	-	[16]
	rs181272264	1	1q32.2	209659734	C	G			LAMB3/ HSD11B1-AS1	protein_coding/ antisense			9.95864e-26				European	355/308799	-	[16]
	rs904738414	1	1q32.2	209664162	T	C	HSD11B1-AS1	antisense			non-coding intronic		8.5428e-33				European	355/308799	-	[16]
	rs138667881	1	1q32.2	209665687	T	A	HSD11B1-AS1	antisense			non-coding intronic		1.34184e-26				European	355/308799	-	[16]
	rs147763608	1	1q32.2	209669319	A	C	HSD11B1-AS1	antisense			non-coding intronic		1.3712e-26				European	355/308799	-	[16]
	rs80112395	1	1q32.2	209671012	C	A	HSD11B1-AS1	antisense			non-coding intronic		6.51328e-26				European	355/308799	-	[16]
	rs79298583	1	1q32.2	209678926	C	T	HSD11B1-AS1	antisense			non-coding intronic		3.83266e-18				European	355/308799	-	[16]
	rs12034329	1	1q32.2	209695170	A	G	HSD11B1-AS1	antisense			non-coding intronic		4.25696e-15				European	355/308799	-	[16]
	rs79388648	1	1q32.2	209695849	A	G	HSD11B1-AS1	antisense			non-coding intronic		1.22631e-16				European	355/308799	-	[16]
	rs7543025	1	1q32.2	209696074	A	G	HSD11B1-AS1	antisense			non-coding intronic		3.38821e-08				European	355/308799	-	[16]
	rs4844880	1	1q32.2	209697571	A	T	HSD11B1-AS1	antisense			non-coding intronic		1.93028e-09				European	355/308799	-	[16]
	rs79711593	1	1q32.2	209697583	C	A	HSD11B1-AS1	antisense			non-coding intronic		1.23994e-16				European	355/308799	-	[16]
	rs11808911	1	1q32.2	209698632	C	T	HSD11B1-AS1	antisense			non-coding intronic		1.25545e-16				European	355/308799	-	[16]
	rs553231832	1	1q32.2	209698839	G	A	HSD11B1-AS1	antisense			non-coding intronic		5.60531e-30				European	355/308799	-	[16]
	rs11805981	1	1q32.2	209699103	G	A	HSD11B1-AS1	antisense			non-coding intronic		1.2471e-16				European	355/308799	-	[16]
	rs10863782	1	1q32.2	209699245	A	G	HSD11B1-AS1	antisense			non-coding intronic		2.89441e-09				European	355/308799	-	[16]
	rs2357075	1	1q32.2	209699369	A	G	HSD11B1-AS1	antisense			non-coding intronic		2.84898e-09				European	355/308799	-	[16]
	rs17015076	1	1q32.2	209739248	C	T			HSD11B1/ ADORA2BP1	protein_coding/ processed_pseudogene		4.46122e-14			2.71781e-10		European+Asian+Central/South American+African	823/1700[multi]	1319[multi]	[10]
	rs17015076	1	1q32.2	209739248	C	T			HSD11B1/ ADORA2BP1	protein_coding/ processed_pseudogene		3e-14					European+Asain	Multi [European+Asain]: 823/1700	Multi[European+Asian]:1319	[24]
	rs4545339	1	1q32.2	209739397	C	G			HSD11B1/ ADORA2BP1	protein_coding/ processed_pseudogene		5.02955e-14			3.52216e-10		European+Asian+Central/South American+African	823/1700[multi]	1319[multi]	[10]
	rs4545339	1	1q32.2	209739397	C	G			HSD11B1/ ADORA2BP1	protein_coding/ processed_pseudogene		3.35e-14					European+Asain	Multi [European+Asain]: 823/1700	Multi[European+Asian]:1319	[24]
	rs12120361	1	1q32.2	209740128	T	G			IRF6/ HSD11B1/ ADORA2BP1	protein_coding/ protein_coding/ processed_pseudogene		5.45e-22					European+Asian+Central/South American+African	-	-	[34]
	rs17015078	1	1q32.2	209742873	A	G			HSD11B1/ ADORA2BP1	protein_coding/ processed_pseudogene		6.15113e-13			1.67197e-10		European+Asian+Central/South American+African	823/1700[multi]	1319[multi]	[10]
	rs17015078	1	1q32.2	209742873	A	G			HSD11B1/ ADORA2BP1	protein_coding/ processed_pseudogene		2.87e-13					European+Asain	Multi [European+Asain]: 823/1700	Multi[European+Asian]:1319	[24]
	rs7528642	1	1q32.2	209743253	G	A			HSD11B1/ ADORA2BP1	protein_coding/ processed_pseudogene		7.42941e-14			5.67809e-11		European+Asian+Central/South American+African	823/1700[multi]	1319[multi]	[10]
	rs7528642	1	1q32.2	209743253	G	A			HSD11B1/ ADORA2BP1	protein_coding/ processed_pseudogene		5.03e-14					European+Asain	Multi [European+Asain]: 823/1700	Multi[European+Asian]:1319	[24]
	rs556188853	1	1q32.2	209748169	G	A			ADORA2BP1/ TRAF3IP3	processed_pseudogene/ protein_coding			3.30293e-33				European	355/308799	-	[16]
	rs2272866	1	1q32.2	209756108	G	T	TRAF3IP3	protein_coding			5utr,5upstream	4.27891e-14			2.41833e-10		European+Asian+Central/South American+African	823/1700[multi]	1319[multi]	[10]
	rs2272866	1	1q32.2	209756108	G	T	TRAF3IP3	protein_coding			5utr,5upstream	4.11e-14					European+Asain	Multi [European+Asain]: 823/1700	Multi[European+Asian]:1319	[24]
	rs4844894	1	1q32.2	209757784	C	T	TRAF3IP3	protein_coding			intronic,5upstream,non-coding intronic	4.52199e-14			2.41833e-10		European+Asian+Central/South American+African	823/1700[multi]	1319[multi]	[10]
	rs4844894	1	1q32.2	209757784	C	T	TRAF3IP3	protein_coding			intronic,5upstream,non-coding intronic	4.48e-14					European+Asain	Multi [European+Asain]: 823/1700	Multi[European+Asian]:1319	[24]
	rs2076149	1	1q32.2	209760183	G	A	TRAF3IP3	protein_coding			coding syn|syn,non-coding,3downstream	9.14034e-16			4.6079e-12		European+Asian+Central/South American+African	823/1700[multi]	1319[multi]	[10]
	rs2076149	1	1q32.2	209760183	G	A	TRAF3IP3	protein_coding			coding syn|syn,non-coding,3downstream	1.48e-15					European+Asain	Multi [European+Asain]: 823/1700	Multi[European+Asian]:1319	[24]
	rs2076151	1	1q32.2	209760315	G	C	TRAF3IP3	protein_coding			non-coding,coding syn,3downstream	1.22748e-12			1.54415e-11		European+Asian+Central/South American+African	823/1700[multi]	1319[multi]	[10]
	rs2076151	1	1q32.2	209760315	G	C	TRAF3IP3	protein_coding			non-coding,coding syn,3downstream	2.92e-13					European+Asain	Multi [European+Asain]: 823/1700	Multi[European+Asian]:1319	[24]
	rs2142860	1	1q32.2	209761408	T	C	TRAF3IP3	protein_coding			intronic,3downstream,non-coding intronic	1.75094e-15			4.6079e-12		European+Asian+Central/South American+African	823/1700[multi]	1319[multi]	[10]
	rs2142860	1	1q32.2	209761408	T	C	TRAF3IP3	protein_coding			intronic,3downstream,non-coding intronic	2.63e-15					European+Asain	Multi [European+Asain]: 823/1700	Multi[European+Asian]:1319	[24]
	rs17015169	1	1q32.2	209763569	C	T	TRAF3IP3	protein_coding			coding syn,3downstream	8.14e-09					European+Asian	399/1318[European]	666European+795Asian	[20]
	rs11119338	1	1q32.2	209764348	G	A	TRAF3IP3	protein_coding			3downstream,intronic		2.1727e-15				European	355/308799	-	[16]
	rs139818084	1	1q32.2	209770549	GGTGT	G	TRAF3IP3	protein_coding	IRF6	protein_coding	non-coding intronic,intronic	2.6e-18					European+Asian+Central/South American+African	-	-	[34]
	rs2235370	1	1q32.2	209772682	C	A	TRAF3IP3	protein_coding			intronic,non-coding intronic	7.42253e-16			1.48934e-12		European+Asian+Central/South American+African	823/1700[multi]	1319[multi]	[10]
	rs2235370	1	1q32.2	209772682	C	A	TRAF3IP3	protein_coding			intronic,non-coding intronic	1.57e-15					European+Asain	Multi [European+Asain]: 823/1700	Multi[European+Asian]:1319	[24]
	rs2235370	1	1q32.2	209772682	C	A	TRAF3IP3	protein_coding			intronic,non-coding intronic	5.15e-09					European+Asian+Central/South American	Combined meta analysis: 2703/ 7839	-	[30]
	rs11119345	1	1q32.2	209774203	G	A	TRAF3IP3	protein_coding			non-coding intronic,intronic,5upstream	2.52e-17			3.4e-13		European+Asian+Central/South American+African	823/1700[multi]	1319[multi]	[10]
	rs11119345	1	1q32.2	209774203	G	A	TRAF3IP3	protein_coding			non-coding intronic,intronic,5upstream	7.89e-17					European+Asain	Multi [European+Asain]: 823/1700	Multi[European+Asian]:1319	[24]
	rs4140636	1	1q32.2	209774540	T	C	TRAF3IP3	protein_coding			intronic,5upstream,non-coding intronic	7.2496e-16			6.87128e-12		European+Asian+Central/South American+African	823/1700[multi]	1319[multi]	[10]
	rs4140636	1	1q32.2	209774540	T	C	TRAF3IP3	protein_coding			intronic,5upstream,non-coding intronic	1.27e-15					European+Asain	Multi [European+Asain]: 823/1700	Multi[European+Asian]:1319	[24]
	rs12083685	1	1q32.2	209778257	G	A	TRAF3IP3	protein_coding			non-coding intronic,intronic,5upstream,3downstream	3.01233e-15			2.2447e-12		European+Asian+Central/South American+African	823/1700[multi]	1319[multi]	[10]
	rs12083685	1	1q32.2	209778257	G	A	TRAF3IP3	protein_coding			non-coding intronic,intronic,5upstream,3downstream	5.58e-15					European+Asain	Multi [European+Asain]: 823/1700	Multi[European+Asian]:1319	[24]
	rs12081405	1	1q32.2	209778921	T	A	TRAF3IP3	protein_coding			intronic,3downstream,5upstream,non-coding intronic,non-coding	2.20286e-16			9.5417e-13		European+Asian+Central/South American+African	823/1700[multi]	1319[multi]	[10]
	rs12081405	1	1q32.2	209778921	T	A	TRAF3IP3	protein_coding			intronic,3downstream,5upstream,non-coding intronic,non-coding	4.64e-16					European+Asain	Multi [European+Asain]: 823/1700	Multi[European+Asian]:1319	[24]
	rs4844895	1	1q32.2	209785235	T	C			C1orf74/ IRF6	protein_coding/ protein_coding		6.82359e-12			3.37685e-10		European+Asian+Central/South American+African	823/1700[multi]	1319[multi]	[10]
	rs4844895	1	1q32.2	209785235	T	C			C1orf74/ IRF6	protein_coding/ protein_coding		9.55e-12					European+Asain	Multi [European+Asain]: 823/1700	Multi[European+Asian]:1319	[24]
	rs1044516	1	1q32.2	209786269	G	T	IRF6	protein_coding			3downstream,3utr			6.57e-13			Asian	2521/3122	-	[9]
	rs1044516	1	1q32.2	209786269	G	T	IRF6	protein_coding			3downstream,3utr	1.31798e-12			4.85398e-10		European+Asian+Central/South American+African	823/1700[multi]	1319[multi]	[10]
	rs1044516	1	1q32.2	209786269	G	T	IRF6	protein_coding			3downstream,3utr	2.06e-12					European+Asain	Multi [European+Asain]: 823/1700	Multi[European+Asian]:1319	[24]
	rs742214	1	1q32.2	209787580	T	C	IRF6	protein_coding			3utr,3downstream			1.62e-19			Asian	2521/3122	-	[9]
	rs742215	1	1q32.2	209787678	T	A	IRF6	protein_coding			3utr,3downstream	1.02696e-11			4.8874e-10		European+Asian+Central/South American+African	823/1700[multi]	1319[multi]	[10]
	rs742215	1	1q32.2	209787678	T	A	IRF6	protein_coding			3utr,3downstream	1.47e-11					European+Asain	Multi [European+Asain]: 823/1700	Multi[European+Asian]:1319	[24]
	rs2073485	1	1q32.2	209789449	G	A	IRF6	protein_coding			intronic,3downstream	1.07e-10					European+Asian	-	1908[825European+1038Asian]	[7]
	rs2073485	1	1q32.2	209789449	G	A	IRF6	protein_coding			intronic,3downstream	2.12e-10					European+Asian	399/1318[European]	666European+795Asian	[20]
	rs2235373	1	1q32.2	209790458	G	A	IRF6	protein_coding			3downstream,intronic	2.12e-08					European+Asian+Central/South American	Combined meta analysis: 2703/ 7839	-	[30]
	rs2235371	1	1q32.2	209790735	C	T	IRF6	protein_coding			3downstream,coding nonsyn,coding *nonsyn,3utr			8.69e-22			Asian	2521/3122	-	[9]
	rs2235371	1	1q32.2	209790735	C	T	IRF6	protein_coding			3downstream,coding nonsyn,coding *nonsyn,3utr			4.5e-19			Asian	2697/5019	-	[26]
	rs674433	1	1q32.2	209791530	G	T	IRF6	protein_coding			non-coding intronic,intronic	1.55323e-08					European+Asian+Central/South American+African	823/1700[multi]	1319[multi]	[10]
	rs674433	1	1q32.2	209791530	G	T	IRF6	protein_coding			non-coding intronic,intronic	2.08e-11					European+Asain	Multi [European+Asain]: 823/1700	Multi[European+Asian]:1319	[24]
	rs17015217	1	1q32.2	209793284	G	A	IRF6	protein_coding			intronic,5upstream	1.3111e-16			8.12899e-13		European+Asian+Central/South American+African	823/1700[multi]	1319[multi]	[10]
	rs17015217	1	1q32.2	209793284	G	A	IRF6	protein_coding			intronic,5upstream	5.38e-16					European+Asain	Multi [European+Asain]: 823/1700	Multi[European+Asian]:1319	[24]
	rs17015217	1	1q32.2	209793284	G	A	IRF6	protein_coding			intronic,5upstream	1.46e-09					European+Asian+Central/South American+African	2915/8729		[15]
	rs6685182	1	1q32.2	209794974	A	C	IRF6	protein_coding			intronic	1.3032e-09			3.31272e-07		European+Asian+Central/South American+African	823/1700[multi]	1319[multi]	[10]
	rs6685182	1	1q32.2	209794974	A	C	IRF6	protein_coding			intronic	1.84e-11					European+Asain	Multi [European+Asain]: 823/1700	Multi[European+Asian]:1319	[24]
	rs2013162	1	1q32.2	209795339	C	A	IRF6	protein_coding			coding *syn|syn,coding syn|syn	2.29e-11					European+Asian	-	1908[825European+1038Asian]	[7]
	rs2013162	1	1q32.2	209795339	C	A	IRF6	protein_coding			coding *syn|syn,coding syn|syn	1.5115e-09			3.31272e-07		European+Asian+Central/South American+African	823/1700[multi]	1319[multi]	[10]
	rs2013162	1	1q32.2	209795339	C	A	IRF6	protein_coding			coding *syn|syn,coding syn|syn	2.14e-11					European+Asain	Multi [European+Asain]: 823/1700	Multi[European+Asian]:1319	[24]
	rs7555285	1	1q32.2	209797010	G	C	IRF6	protein_coding			intronic	4.51433e-08					European+Asian+Central/South American+African	823/1700[multi]	1319[multi]	[10]
	rs7555285	1	1q32.2	209797010	G	C	IRF6	protein_coding			intronic	5.8e-11					European+Asain	Multi [European+Asain]: 823/1700	Multi[European+Asian]:1319	[24]
	rs622832	1	1q32.2	209800887	A	C	IRF6	protein_coding			intronic	1.07e-10					European+Asain	Multi [European+Asain]: 823/1700	Multi[European+Asian]:1319	[24]
	rs2235377	1	1q32.2	209802047	T	C	IRF6	protein_coding			5utr,5upstream,intronic			4.23e-31			Asian	2697/5019	-	[26]
	rs2073486	1	1q32.2	209802870	G	A	IRF6	protein_coding			intronic,5upstream	1.09393e-09			2.59236e-07		European+Asian+Central/South American+African	823/1700[multi]	1319[multi]	[10]
	rs2073486	1	1q32.2	209802870	G	A	IRF6	protein_coding			intronic,5upstream	1.54e-11					European+Asain	Multi [European+Asain]: 823/1700	Multi[European+Asian]:1319	[24]
	rs861020	1	1q32.2	209803766	A	G	IRF6	protein_coding			intronic,5upstream	1.2e-09					European+Asian	-	1908[825European+1038Asian]	[7]
	rs861020	1	1q32.2	209803766	A	G	IRF6	protein_coding			intronic,5upstream	3.24e-12					European+Asian	399/1318[European]	666European+795Asian	[20]
	rs861020	1	1q32.2	209803766	A	G	IRF6	protein_coding			intronic,5upstream	1.749e-08					European+Asian+Central/South American+African	823/1700[multi]	1319[multi]	[10]
	rs861020	1	1q32.2	209803766	A	G	IRF6	protein_coding			intronic,5upstream	1.41e-11					European+Asain	Multi [European+Asain]: 823/1700	Multi[European+Asian]:1319	[24]
	rs861020	1	1q32.2	209803766	A	G	IRF6	protein_coding			intronic,5upstream			1.3e-14			Asian	3379/8593	-	[12]
	rs12405750	1	1q32.2	209804499	C	T	IRF6	protein_coding			intronic			9.56e-20			Asian	2697/5019	-	[26]
	rs3753517	1	1q32.2	209804753	C	T	IRF6	protein_coding			intronic	2.11e-29					European+Asian+Central/South American	Combined meta analysis: Bonn (European: 399cases / 1318controls)+ GENEVA (666 European trios+795 Asian trios)+ POFC (European: 163cases / 733controls+Asian / Central/South American: 685cases / 828controls+289 European trios+949 Asian /Latin American trios)	-	[31]
	rs17015250	1	1q32.2	209805432	T	G	IRF6	protein_coding			intronic	1.33785e-09			7.04513e-08		European+Asian+Central/South American+African	823/1700[multi]	1319[multi]	[10]
	rs17015250	1	1q32.2	209805432	T	G	IRF6	protein_coding			intronic	1.89e-11					European+Asain	Multi [European+Asain]: 823/1700	Multi[European+Asian]:1319	[24]
	rs12403599	1	1q32.2	209805669	G	C	IRF6	protein_coding			intronic	1.98549e-09			2.30991e-07		European+Asian+Central/South American+African	823/1700[multi]	1319[multi]	[10]
	rs12403599	1	1q32.2	209805669	G	C	IRF6	protein_coding			intronic	2.73e-11					European+Asain	Multi [European+Asain]: 823/1700	Multi[European+Asian]:1319	[24]
	rs12403006	1	1q32.2	209806173	T	A	IRF6	protein_coding			5upstream,5utr		4.37522e-11				European	355/308799	-	[16]
	rs34743335	1	1q32.2	209806184	A	T			IRF6/ UTP25	protein_coding/ protein_coding			4.37522e-11				European	355/308799	-	[16]
	rs7545538	1	1q32.2	209806268	C	G			IRF6/ UTP25	protein_coding/ protein_coding		4.14642e-08					European+Asian+Central/South American+African	823/1700[multi]	1319[multi]	[10]
	rs7545538	1	1q32.2	209806268	C	G			IRF6/ UTP25	protein_coding/ protein_coding		3.2e-10					European+Asain	Multi [European+Asain]: 823/1700	Multi[European+Asian]:1319	[24]
	rs2357229	1	1q32.2	209807144	G	T			IRF6/ UTP25	protein_coding/ protein_coding		4.76165e-09			6.3326e-07		European+Asian+Central/South American+African	823/1700[multi]	1319[multi]	[10]
	rs2357229	1	1q32.2	209807144	G	T			IRF6/ UTP25	protein_coding/ protein_coding		2.99e-11					European+Asain	Multi [European+Asain]: 823/1700	Multi[European+Asian]:1319	[24]
	rs1005287	1	1q32.2	209807412	G	A			IRF6/ UTP25	protein_coding/ protein_coding		4.66385e-09			6.3326e-07		European+Asian+Central/South American+African	823/1700[multi]	1319[multi]	[10]
	rs1005287	1	1q32.2	209807412	G	A			IRF6/ UTP25	protein_coding/ protein_coding		3.01e-11					European+Asain	Multi [European+Asain]: 823/1700	Multi[European+Asian]:1319	[24]
	rs6540559	1	1q32.2	209808680	G	A			IRF6/ UTP25	protein_coding/ protein_coding			5.62e-16				Asian	83/161	1173	[23]
	rs630984	1	1q32.2	209808948	G	A			IRF6/ UTP25	protein_coding/ protein_coding		1.36333e-08					European+Asian+Central/South American+African	823/1700[multi]	1319[multi]	[10]
	rs630984	1	1q32.2	209808948	G	A			IRF6/ UTP25	protein_coding/ protein_coding		1.15e-11					European+Asain	Multi [European+Asain]: 823/1700	Multi[European+Asian]:1319	[24]
	rs6696825	1	1q32.2	209809027	A	G			IRF6/ UTP25	protein_coding/ protein_coding		2.43624e-09			9.11978e-08		European+Asian+Central/South American+African	823/1700[multi]	1319[multi]	[10]
	rs6696825	1	1q32.2	209809027	A	G			IRF6/ UTP25	protein_coding/ protein_coding		2.01e-09					European+Asain	Multi [European+Asain]: 823/1700	Multi[European+Asian]:1319	[24]
	rs17015255	1	1q32.2	209809393	A	G			IRF6/ UTP25	protein_coding/ protein_coding				2.25e-08			Asian	858/1248	-	[9]
	rs17015255	1	1q32.2	209809393	A	G			IRF6/ UTP25	protein_coding/ protein_coding		8.82e-28					European+Asian+Central/South American+African	-	-	[34]
	rs17015259	1	1q32.2	209809578	G	A			IRF6/ UTP25	protein_coding/ protein_coding		2.92814e-09			9.11978e-08		European+Asian+Central/South American+African	823/1700[multi]	1319[multi]	[10]
	rs17015259	1	1q32.2	209809578	G	A			IRF6/ UTP25	protein_coding/ protein_coding		2.37e-09					European+Asain	Multi [European+Asain]: 823/1700	Multi[European+Asian]:1319	[24]
	rs11119346	1	1q32.2	209810555	C	T			IRF6/ UTP25	protein_coding/ protein_coding		2e-21					multi population	-	2771	[32]
	rs75477785	1	1q32.2	209811125	T	G			IRF6/ UTP25	protein_coding/ protein_coding		4.16e-29					European+Asain	823/1700	2811	[23]
	rs7544804	1	1q32.2	209811459	C	T			IRF6/ UTP25	protein_coding/ protein_coding			4.34911e-11				European	355/308799	-	[16]
	rs10489343	1	1q32.2	209811479	G	T			IRF6/ UTP25	protein_coding/ protein_coding		1.26346e-16			8.12899e-13		European+Asian+Central/South American+African	823/1700[multi]	1319[multi]	[10]
	rs10489343	1	1q32.2	209811479	G	T			IRF6/ UTP25	protein_coding/ protein_coding		5.37e-16					European+Asain	Multi [European+Asain]: 823/1700	Multi[European+Asian]:1319	[24]
	rs144029480	1	1q32.2	209811778	C	G			IRF6/ UTP25	protein_coding/ protein_coding			1.7555e-20				European	355/308799	-	[16]
	rs17317580	1	1q32.2	209813783	T	C			IRF6/ UTP25	protein_coding/ protein_coding			4.8317e-11				European	355/308799	-	[16]
	rs17389541	1	1q32.2	209813827	A	G			IRF6/ UTP25	protein_coding/ protein_coding			4.8317e-11				European	355/308799	-	[16]
	rs12134698	1	1q32.2	209814456	C	A			IRF6/ UTP25	protein_coding/ protein_coding		8.9075e-09					European+Asian+Central/South American+African	823/1700[multi]	1319[multi]	[10]
	rs12134698	1	1q32.2	209814456	C	A			IRF6/ UTP25	protein_coding/ protein_coding		6.85e-12					European+Asain	Multi [European+Asain]: 823/1700	Multi[European+Asian]:1319	[24]
	rs10863790	1	1q32.2	209814702	A	C	IRF6	protein_coding				1.11e-14					European+Asian	-	1908[825European+1038Asian]	[7]
	rs10863790	1	1q32.2	209814702	A	C			IRF6/ UTP25	protein_coding/ protein_coding				3.01e-21			Asian	2521/3122	-	[9]
	rs10863790	1	1q32.2	209814702	A	C			IRF6/ UTP25	protein_coding/ protein_coding		1.26346e-16			8.12899e-13		European+Asian+Central/South American+African	823/1700[multi]	1319[multi]	[10]
	rs10863790	1	1q32.2	209814702	A	C			IRF6/ UTP25	protein_coding/ protein_coding		5.4e-16					European+Asain	Multi [European+Asain]: 823/1700	Multi[European+Asian]:1319	[24]
	rs10863790	1	1q32.2	209814702	A	C			IRF6/ UTP25	protein_coding/ protein_coding				7.64e-17			Asian	2697/5019	-	[26]
	rs77249837	1	1q32.2	209815182	G	A	IRF6, DIEXF		IRF6/ UTP25	protein_coding/ protein_coding				4.54e-72			Asian	NSCLP-ZhongHua: 2031/6808 + NSCL/P-GSA: 4779/4846	-	[17]
	rs17015268	1	1q32.2	209815644	G	A			IRF6/ UTP25	protein_coding/ protein_coding		1.26346e-16			8.12899e-13		European+Asian+Central/South American+African	823/1700[multi]	1319[multi]	[10]
	rs17015268	1	1q32.2	209815644	G	A			IRF6/ UTP25	protein_coding/ protein_coding		5.4e-16					European+Asain	Multi [European+Asain]: 823/1700	Multi[European+Asian]:1319	[24]
	rs72741048	1	1q32.2	209815747	A	T			IRF6/ UTP25	protein_coding/ protein_coding		7.60829e-10			3.01608e-07		European+Asian+Central/South American+African	823/1700[multi]	1319[multi]	[10]
	rs72741048	1	1q32.2	209815747	A	T			IRF6/ UTP25	protein_coding/ protein_coding		1.58e-11					European+Asain	Multi [European+Asain]: 823/1700	Multi[European+Asian]:1319	[24]
	rs72741048	1	1q32.2	209815747	A	T			IRF6/ UTP25	protein_coding/ protein_coding				5.2e-16			Asian	2697/5019	-	[26]
	rs72741048	1	1q32.2	209815747	A	T			IRF6/ UTP25	protein_coding/ protein_coding		4e-17					multi population	-	2771	[32]
	rs72741048	1	1q32.2	209815747	A	T			IRF6/ UTP25/ DIEXF	protein_coding/ protein_coding/ protein_coding				1.05e-71			Asian	NSCLP-ZhongHua: 2031/6808 + NSCL/P-GSA: 4779/4846 + NSCPO-ZhongHua: 996/4560 + NSCPO-GSA: 1544/2316	-	[33]
	rs72741048	1	1q32.2	209815747	A	T			IRF6/ UTP25	protein_coding/ protein_coding			2.97023e-10				European	355/308799	-	[16]
	rs72741048	1	1q32.2	209815747	A	T			IRF6/ UTP25	protein_coding/ protein_coding		9.99e-11					European+Asian	1069/1724	-	[19]
	rs76145088	1	1q32.2	209815887	A	G			IRF6/ UTP25	protein_coding/ protein_coding		1.26346e-16			8.12899e-13		European+Asian+Central/South American+African	823/1700[multi]	1319[multi]	[10]
	rs76145088	1	1q32.2	209815887	A	G			IRF6/ UTP25	protein_coding/ protein_coding		5.4e-16					European+Asain	Multi [European+Asain]: 823/1700	Multi[European+Asian]:1319	[24]
	rs642961	1	1q32.2	209815925	A	G			IRF6/ UTP25	protein_coding/ protein_coding		4.0233e-09					European+Asian+Central/South American+African	823/1700[multi]	1319[multi]	[10]
	rs642961	1	1q32.2	209815925	A	G			IRF6/ UTP25	protein_coding/ protein_coding		3.35e-12					European+Asain	Multi [European+Asain]: 823/1700	Multi[European+Asian]:1319	[24]
	rs642961	1	1q32.2	209815925	A	G			IRF6/ UTP25	protein_coding/ protein_coding				2.76e-15			Asian	3379/8593	-	[12]
	rs642961	1	1q32.2	209815925	A	G			IRF6/ UTP25	protein_coding/ protein_coding		2.26e-20	1.76e-08				European+Asian+Central/South American	Combined meta analysis: Bonn (European: 399cases / 1318controls)+ GENEVA (666 European trios+795 Asian trios)+ POFC (European: 163cases / 733controls+Asian / Central/South American: 685cases / 828controls+289 European trios+949 Asian /Latin American trios)	-	[31]
	rs642961	1	1q32.2	209815925	A	G			IRF6/ UTP25	protein_coding/ protein_coding		5.42e-23					European+Asian+Central/South American+African	-	-	[34]
	rs77542756	1	1q32.2	209815936	G	A			IRF6/ UTP25	protein_coding/ protein_coding		1.26346e-16			8.12899e-13		European+Asian+Central/South American+African	823/1700[multi]	1319[multi]	[10]
	rs77542756	1	1q32.2	209815936	G	A			IRF6/ UTP25	protein_coding/ protein_coding		5.4e-16					European+Asain	Multi [European+Asain]: 823/1700	Multi[European+Asian]:1319	[24]
	rs570516915	1	1q32.2	209816078	T	G			IRF6/ UTP25	protein_coding/ protein_coding			8.33681e-34				European	355/308799	-	[16]
	rs11582607	1	1q32.2	209816177	G	A			IRF6/ UTP25	protein_coding/ protein_coding			4.49573e-11				European	355/308799	-	[16]
	rs658860	1	1q32.2	209817204	C	T			IRF6/ UTP25	protein_coding/ protein_coding		1.06511e-08					European+Asian+Central/South American+African	823/1700[multi]	1319[multi]	[10]
	rs658860	1	1q32.2	209817204	C	T			IRF6/ UTP25	protein_coding/ protein_coding		9.57e-12					European+Asain	Multi [European+Asain]: 823/1700	Multi[European+Asian]:1319	[24]
	rs641348	1	1q32.2	209818698	A	G			IRF6/ UTP25	protein_coding/ protein_coding			1.65e-08				European+Asian+Central/South American	Combined meta analysis: Bonn (European: 399cases / 1318controls)+ GENEVA (666 European trios)+ POFC (European: 163cases / 733controls+289 European trios)	-	[31]
	rs12070337	1	1q32.2	209818782	G	A			IRF6/ UTP25	protein_coding/ protein_coding			6.43e-12				Asian	83/161	1445	[23]
	rs1109430	1	1q32.2	209819156	G	A			IRF6/ UTP25	protein_coding/ protein_coding		9.56e-22					European+Asain	901/1700	3427	[23]
	rs1109430	1	1q32.2	209819156	G	A			IRF6/ UTP25	protein_coding/ protein_coding		1.84e-25					European+Asian+Central/South American+African	-	-	[34]
	rs596731	1	1q32.2	209820456	G	A			IRF6/ UTP25	protein_coding/ protein_coding				3.77e-10			Asian	2521/3122	-	[9]
	rs12075674	1	1q32.2	209822125	G	A			IRF6/ UTP25	protein_coding/ protein_coding				2.73e-08			Asian	858/1248	-	[9]
	rs12075674	1	1q32.2	209822125	G	A			IRF6/ UTP25	protein_coding/ protein_coding		1.94706e-16			8.12899e-13		European+Asian+Central/South American+African	823/1700[multi]	1319[multi]	[10]
	rs12075674	1	1q32.2	209822125	G	A			IRF6/ UTP25	protein_coding/ protein_coding		7.24e-16					European+Asain	Multi [European+Asain]: 823/1700	Multi[European+Asian]:1319	[24]
	rs932334	1	1q32.2	209823551	G	C			IRF6/ UTP25	protein_coding/ protein_coding			2.63694e-11				European	355/308799	-	[16]
	rs11584081	1	1q32.2	209824103	G	A			IRF6/ UTP25	protein_coding/ protein_coding			2.54683e-11				European	355/308799	-	[16]
	rs10218448	1	1q32.2	209824347	G	C			IRF6/ UTP25	protein_coding/ protein_coding			2.55976e-11				European	355/308799	-	[16]
	rs3753513	1	1q32.2	209826445	G	A			IRF6/ UTP25	protein_coding/ protein_coding			2.55329e-11				European	355/308799	-	[16]
	rs28601717	1	1q32.2	209827045	T	C			IRF6/ UTP25	protein_coding/ protein_coding			1.74944e-11				European	355/308799	-	[16]
	rs661849	1	1q32.2	209827888	C	T			IRF6/ UTP25	protein_coding/ protein_coding		3.12e-09					European+Asain	Multi [European+Asain]: 823/1700	Multi[European+Asian]:1319	[24]
	rs12404886	1	1q32.2	209828198	A	T	UTP25	protein_coding			intronic		2.53805e-11				European	355/308799	-	[16]
	rs11810091	1	1q32.2	209831823	C	T	UTP25	protein_coding			intronic		2.54156e-11				European	355/308799	-	[16]
	rs10127937	1	1q32.2	209832476	C	T	UTP25	protein_coding			intronic		2.54156e-11				European	355/308799	-	[16]
	rs4240837	1	1q32.2	209833026	T	G	UTP25	protein_coding			intronic		2.54214e-11				European	355/308799	-	[16]
	rs41274838	1	1q32.2	209835029	C	T	UTP25	protein_coding			intronic		2.54331e-11				European	355/308799	-	[16]
	rs56268268	1	1q32.2	209836039	A	C	UTP25	protein_coding			intronic		2.39552e-11				European	355/308799	-	[16]
	rs56071308	1	1q32.2	209836059	C	T	UTP25	protein_coding			intronic		2.54331e-11				European	355/308799	-	[16]
	rs3753510	1	1q32.2	209838191	T	C	UTP25	protein_coding			intronic,5upstream		2.60615e-11				European	355/308799	-	[16]
	rs1962735	1	1q32.2	209838757	A	G	UTP25	protein_coding			intronic,5upstream	6.21735e-09					European+Asian+Central/South American+African	823/1700[multi]	1319[multi]	[10]
	rs1962735	1	1q32.2	209838757	A	G	UTP25	protein_coding			intronic,5upstream	5.16e-11					European+Asain	Multi [European+Asain]: 823/1700	Multi[European+Asian]:1319	[24]
	rs654470	1	1q32.2	209840748	A	T	UTP25	protein_coding			intronic	2.85e-09					European+Asain	Multi [European+Asain]: 823/1700	Multi[European+Asian]:1319	[24]
	rs3766615	1	1q32.2	209845391	G	T	UTP25	protein_coding			intronic,3downstream		2.38781e-11				European	355/308799	-	[16]
	rs126280	1	1q32.2	209846479	A	G	UTP25	protein_coding			intronic,3downstream	8.11e-11					European+Asian	399/1318[European]	666European+795Asian	[20]
	rs126280	1	1q32.2	209846479	A	G	UTP25	protein_coding			intronic,3downstream	1.23e-09					European+Asain	Multi [European+Asain]: 823/1700	Multi[European+Asian]:1319	[24]
	rs3766612	1	1q32.2	209846668	C	A	UTP25	protein_coding			intronic,3downstream	1.17e-09					European+Asain	Multi [European+Asain]: 823/1700	Multi[European+Asian]:1319	[24]
	rs139455749,rs3028167,rs760043821	1	1q32.2	209847026, 209847027, 209847028	G	GCA	UTP25	protein_coding			intronic		4.2228e-11				European	355/308799	-	[16]
	rs61820635	1	1q32.2	209849056	G	A	UTP25	protein_coding			intronic		1.31492e-12				European	355/308799	-	[16]
	rs6675890	1	1q32.2	209849548	G	C	UTP25	protein_coding			intronic	5.73e-10					European+Asain	Multi [European+Asain]: 823/1700	Multi[European+Asian]:1319	[24]
	rs10489344	1	1q32.2	209850442	G	A	UTP25	protein_coding			intronic		1.25864e-12				European	355/308799	-	[16]
	rs11119354	1	1q32.2	209850752	G	A	UTP25	protein_coding			intronic		3.97375e-12				European	355/308799	-	[16]
	rs34644845	1	1q32.2	209852752	CT	C	UTP25	protein_coding			3utr		1.21479e-12				European	355/308799	-	[16]
	rs7546104	1	1q32.2	209854620	G	A	UTP25	protein_coding			3utr		8.84504e-13				European	355/308799	-	[16]
	rs12401430	1	1q32.2	209857719	A	C			UTP25/ SYT14	protein_coding/ protein_coding			7.65244e-11				European	355/308799	-	[16]
	rs724286	1	1q32.2	209863354	T	C			UTP25/ SYT14	protein_coding/ protein_coding			1.06721e-10				European	355/308799	-	[16]
	rs11119356	1	1q32.2	209866557	A	C			UTP25/ SYT14	protein_coding/ protein_coding			4.06163e-11				European	355/308799	-	[16]
	rs12410900	1	1q32.2	209867861	G	A			UTP25/ SYT14	protein_coding/ protein_coding			4.1419e-11				European	355/308799	-	[16]
	rs56254710	1	1q32.2	209868228	T	A			UTP25/ SYT14	protein_coding/ protein_coding			4.93299e-10				European	355/308799	-	[16]
	rs180903715	1	1q32.2	209869113	G	C			UTP25/ SYT14	protein_coding/ protein_coding			2.39883e-30				European	355/308799	-	[16]
	rs3028171	1	1q32.2	209869977	A	C			UTP25/ SYT14/ IRF6	protein_coding/ protein_coding/ protein_coding		8.2e-10					European+Asian+Central/South American+African	-	-	[34]
	rs2064163	1	1q32.2	209875474	G	T			UTP25/SYT14	protein_coding/protein_coding		2.08e-08					European+Asian	399/1318[European]	666European+795Asian	[20]
	rs2064163	1	1q32.2	209875474	G	T			IRF6/ UTP25/ SYT14	protein_coding/ protein_coding				8.6e-19			Asian	3379/8593	-	[12]
	rs9430019	1	1q32.2	209877449	T	C			IRF6/ UTP25/ SYT14	protein_coding/ protein_coding				1.68e-12			Asian	3379/8593	-	[12]
	rs61820363	1	1q32.2	209884750	G	A			UTP25/ SYT14	protein_coding/ protein_coding			1.79556e-10				European	355/308799	-	[16]
	rs145511151	1	1q32.2	209889708	C	A			UTP25/ SYT14	protein_coding/ protein_coding			9.06358e-15				European	355/308799	-	[16]
	rs72741075	1	1q32.2	209901488	C	T			UTP25/ SYT14	protein_coding/ protein_coding			1.03514e-10				European	355/308799	-	[16]
	rs11119368	1	1q32.2	209923650	A	C			UTP25/ SYT14	protein_coding/ protein_coding			2.01414e-09				European	355/308799	-	[16]
	rs2357211	1	1q32.2	209933266	A	G			UTP25/ SYT14	protein_coding/ protein_coding			1.48628e-09				European	355/308799	-	[16]
	rs2205986	1	1q32.2	209942767	G	A	SYT14	protein_coding			intronic		9.85372e-11				European	355/308799	-	[16]
	rs1016479	1	1q32.2	209945790	A	C	SYT14	protein_coding			intronic		1.48399e-09				European	355/308799	-	[16]
	rs7518683	1	1q32.2	209949442	A	G	SYT14	protein_coding			intronic		1.48525e-09				European	355/308799	-	[16]
	rs6540571	1	1q32.2	209950537	T	C	SYT14	protein_coding			intronic		1.48187e-09				European	355/308799	-	[16]
	rs719034	1	1q32.2	209962461	A	G	SYT14	protein_coding			intronic		1.48033e-09				European	355/308799	-	[16]
	rs2205990	1	1q32.2	209972426	C	A	SYT14	protein_coding			intronic		1.1364e-09				European	355/308799	-	[16]
	rs10127534	1	1q32.2	209974672	A	T	SYT14	protein_coding			intronic		1.54875e-09				European	355/308799	-	[16]
	rs61820393	1	1q32.2	209987774	A	G	SYT14	protein_coding			intronic		1.10586e-09				European	355/308799	-	[16]
	rs227214	1	1q32.2	210006430	T	C	SYT14	protein_coding			intronic		1.04551e-09				European	355/308799	-	[16]
	rs227215	1	1q32.2	210007185	G	T	SYT14	protein_coding			intronic		1.03631e-09				European	355/308799	-	[16]
	rs227227	1	1q32.2	210021655	C	T	SYT14	protein_coding			intronic			5.02e-13			Asian	1908/2167	944	[28]
	rs138320559,rs35593156	1	1q32.2	210024862, 210024870	TAGA	T	SYT14	protein_coding			intronic		1.0275e-09				European	355/308799	-	[16]
	rs1099864	1	1q32.2	210028908	A	G	SYT14	protein_coding			intronic		1.02407e-09				European	355/308799	-	[16]
	rs227192	1	1q32.2	210036895	T	C	SYT14	protein_coding			intronic		8.67681e-10				European	355/308799	-	[16]
	rs189000	1	1q32.2	210038567	A	G	SYT14	protein_coding	IRF6	protein_coding	intronic			2.39e-11			Asian	2697/5019	-	[26]
	rs12561877	1	1q32.2	210042069	C	T	SYT14	protein_coding			intronic			2.8e-11			Asian	1908/2167	944	[28]
	rs2142857	1	1q32.2	210047556	C	G	SYT14	protein_coding			intronic		1.00281e-09				European	355/308799	-	[16]
	rs147991490	1	1q32.2	210051799	C	T	SYT14	protein_coding			intronic		6.36063e-15				European	355/308799	-	[16]
	rs1387934	1	1q32.2	210053474	T	C	SYT14	protein_coding	IRF6	protein_coding	intronic			2.54e-11			Asian	2697/5019	-	[26]
	rs2743892	1	1q32.2	210053864	G	A	SYT14	protein_coding			intronic		1.00656e-09				European	355/308799	-	[16]
	rs227208	1	1q32.2	210067831	C	G	SYT14	protein_coding			intronic		6.78844e-10				European	355/308799	-	[16]
	rs4844943	1	1q32.2	210075203	C	T	SYT14	protein_coding	IRF6	protein_coding	intronic	1.23e-24					European+Asian+Central/South American+African	-	-	[34]
	rs200837868	1	1q32.2	210075577	CCTGCCT	C	SYT14	protein_coding			intronic		9.92088e-10				European	355/308799	-	[16]
	rs227185	1	1q32.2	210079543	G	A	SYT14	protein_coding			intronic		9.92042e-10				European	355/308799	-	[16]
	rs10863809	1	1q32.2	210080339	G	T	SYT14	protein_coding	IRF6	protein_coding	intronic	1.1e-20					European+Asian+Central/South American+African	-	-	[34]
	rs846547	1	1q32.2	210087115	G	A	SYT14	protein_coding			intronic		8.38475e-10				European	355/308799	-	[16]
	rs1188666462,rs2307890	1	1q32.2	210094549, 210094554	TGAA	T	SYT14	protein_coding			3utr,coding pepshift		1.74341e-10				European	355/308799	-	[16]
	rs2494187	1	1q32.2	210100541	A	T	SYT14	protein_coding			intronic		2.1729e-10				European	355/308799	-	[16]
	rs2494188	1	1q32.2	210114378	C	T	SYT14	protein_coding			intronic		2.10703e-10				European	355/308799	-	[16]
	rs2451693	1	1q32.2	210123569	A	C	SYT14	protein_coding			intronic		2.14734e-10				European	355/308799	-	[16]
	rs2484029	1	1q32.2	210125599	C	A	SYT14	protein_coding			intronic		2.92186e-10				European	355/308799	-	[16]
	rs7516554	1	1q32.2	210127986	C	T	SYT14	protein_coding	IRF6	protein_coding	intronic	2.06e-21					European+Asian+Central/South American+African	-	-	[34]
	rs923561	1	1q32.2	210129250	G	A	SYT14	protein_coding			intronic		2.03991e-10				European	355/308799	-	[16]
	rs114370603	1	1q32.2	210151414	C	A	SYT14	protein_coding			intronic		3.7325e-15				European	355/308799	-	[16]
	rs116506083	1	1q32.2	210153801	A	G	SYT14	protein_coding			intronic		4.04203e-15				European	355/308799	-	[16]
	rs17188183	1	1q32.2	210160736	T	C	SYT14	protein_coding			3utr,coding syn		2.81676e-10				European	355/308799	-	[16]
	rs17188190	1	1q32.2	210164381	G	A	SYT14	protein_coding			3utr,3downstream		3.00919e-10				European	355/308799	-	[16]
	rs61827913	1	1q32.2	210168891	C	T	SYT14	protein_coding			3utr		2.75962e-10				European	355/308799	-	[16]
	rs2485896	1	1q32.2	210179296	C	G			IRF6/ SYT14/ SERTAD4-AS1	protein_coding/ protein_coding/ protein_coding		1.11e-09					European+Asian+Central/South American+African	-	-	[34]
	rs61827915	1	1q32.2	210180384	T	A			SYT14/ SERTAD4-AS1	protein_coding/ antisense			5.87057e-10				European	355/308799	-	[16]
	rs12087757	1	1q32.2	210182551	G	A			SYT14/ SERTAD4-AS1	protein_coding/ antisense			2.55153e-09				European	355/308799	-	[16]
	rs61827917	1	1q32.2	210182610	T	C			SYT14/ SERTAD4-AS1	protein_coding/ antisense			7.193e-10				European	355/308799	-	[16]
	rs61827918	1	1q32.2	210182625	T	G			SYT14/ SERTAD4-AS1	protein_coding/ antisense			7.15418e-10				European	355/308799	-	[16]
	rs61827920	1	1q32.2	210185147	A	C			SYT14/ SERTAD4-AS1	protein_coding/ antisense			7.1499e-10				European	355/308799	-	[16]
	rs61827921	1	1q32.2	210188057	G	A			SYT14/ SERTAD4-AS1	protein_coding/ antisense			6.71367e-10				European	355/308799	-	[16]
	rs111306658	1	1q32.2	210188249	G	A			SYT14/ SERTAD4-AS1	protein_coding/ antisense			6.7129e-10				European	355/308799	-	[16]
	rs57236576	1	1q32.2	210189908	C	T			SYT14/ SERTAD4-AS1	protein_coding/ antisense			2.24678e-09				European	355/308799	-	[16]
	rs61827923	1	1q32.2	210190456	G	T			SYT14/ SERTAD4-AS1	protein_coding/ antisense			9.40091e-10				European	355/308799	-	[16]
	rs61827939	1	1q32.2	210192812	C	T			SYT14/ SERTAD4-AS1	protein_coding/ antisense			6.56689e-10				European	355/308799	-	[16]
	rs61827940	1	1q32.2	210193115	G	A			SYT14/ SERTAD4-AS1	protein_coding/ antisense			6.56538e-10				European	355/308799	-	[16]
	rs59591300	1	1q32.2	210193900	C	A			SYT14/ SERTAD4-AS1	protein_coding/ antisense			2.28655e-09				European	355/308799	-	[16]
	rs12403681	1	1q32.2	210194415	C	T			SYT14/ SERTAD4-AS1	protein_coding/ antisense			2.27767e-09				European	355/308799	-	[16]
	rs12411084	1	1q32.2	210194458	G	A			SYT14/ SERTAD4-AS1	protein_coding/ antisense			2.27761e-09				European	355/308799	-	[16]
	rs12403696	1	1q32.2	210194551	C	G			SYT14/ SERTAD4-AS1	protein_coding/ antisense			2.27746e-09				European	355/308799	-	[16]
	rs12410195	1	1q32.2	210194594	T	C			SYT14/ SERTAD4-AS1	protein_coding/ antisense			2.2774e-09				European	355/308799	-	[16]
	rs4844963	1	1q32.2	210195263	T	C			SYT14/ SERTAD4-AS1	protein_coding/ antisense			2.27604e-09				European	355/308799	-	[16]
	rs4844964	1	1q32.2	210195342	T	C			SYT14/ SERTAD4-AS1	protein_coding/ antisense			2.27672e-09				European	355/308799	-	[16]
	rs4844965	1	1q32.2	210195351	C	A			SYT14/ SERTAD4-AS1	protein_coding/ antisense			2.27672e-09				European	355/308799	-	[16]
	rs4844966	1	1q32.2	210195361	T	C			SYT14/ SERTAD4-AS1	protein_coding/ antisense			2.27677e-09				European	355/308799	-	[16]
	rs12094311	1	1q32.2	210195791	A	G			SYT14/ SERTAD4-AS1	protein_coding/ antisense			2.26689e-09				European	355/308799	-	[16]
	rs12404330	1	1q32.2	210196070	C	T			SYT14/ SERTAD4-AS1	protein_coding/ antisense			2.26376e-09				European	355/308799	-	[16]
	rs56178430	1	1q32.2	210196348	G	A			SYT14/ SERTAD4-AS1	protein_coding/ antisense			2.26376e-09				European	355/308799	-	[16]
	rs56100845	1	1q32.2	210196411	C	A			SYT14/ SERTAD4-AS1	protein_coding/ antisense			2.26376e-09				European	355/308799	-	[16]
	rs11119435	1	1q32.2	210196965	G	T			SYT14/ SERTAD4-AS1	protein_coding/ antisense			2.26376e-09				European	355/308799	-	[16]
	rs12060567	1	1q32.2	210197245	G	A			SYT14/ SERTAD4-AS1	protein_coding/ antisense			2.26459e-09				European	355/308799	-	[16]
	rs61827946	1	1q32.2	210197310	C	A			SYT14/ SERTAD4-AS1	protein_coding/ antisense			2.26376e-09				European	355/308799	-	[16]
	rs61827947	1	1q32.2	210197462	G	T			SYT14/ SERTAD4-AS1	protein_coding/ antisense			2.26397e-09				European	355/308799	-	[16]
	rs61827948	1	1q32.2	210197585	A	G			SYT14/ SERTAD4-AS1	protein_coding/ antisense			2.25201e-09				European	355/308799	-	[16]
	rs61827949	1	1q32.2	210197875	G	A			SYT14/ SERTAD4-AS1	protein_coding/ antisense			2.24228e-09				European	355/308799	-	[16]
	rs61827950	1	1q32.2	210198016	C	T			SYT14/ SERTAD4-AS1	protein_coding/ antisense			2.24006e-09				European	355/308799	-	[16]
	rs56193955	1	1q32.2	210198226	A	T			SYT14/ SERTAD4-AS1	protein_coding/ antisense			2.23924e-09				European	355/308799	-	[16]
	rs4844967	1	1q32.2	210198743	A	G			SYT14/ SERTAD4-AS1	protein_coding/ antisense			2.22818e-09				European	355/308799	-	[16]
	rs2494175	1	1q32.2	210198769	A	G			IRF6/ SYT14/ SERTAD4-AS1	protein_coding/ protein_coding/ protein_coding		2.9e-13					European+Asian+Central/South American+African	-	-	[34]
	rs4844968	1	1q32.2	210198782	C	A			SYT14/ SERTAD4-AS1	protein_coding/ antisense			2.21656e-09				European	355/308799	-	[16]
	rs4844969	1	1q32.2	210198800	A	G			SYT14/ SERTAD4-AS1	protein_coding/ antisense			2.21539e-09				European	355/308799	-	[16]
	rs35318215	1	1q32.2	210199367	A	G			SYT14/ SERTAD4-AS1	protein_coding/ antisense			2.20994e-09				European	355/308799	-	[16]
	rs72649966	1	1q32.2	210199672	C	A			SYT14/ SERTAD4-AS1	protein_coding/ antisense			1.88079e-09				European	355/308799	-	[16]
	rs4844970	1	1q32.2	210199841	G	A			SYT14/ SERTAD4-AS1	protein_coding/ antisense			2.19154e-09				European	355/308799	-	[16]
	rs4844512	1	1q32.2	210199854	A	G			SYT14/ SERTAD4-AS1	protein_coding/ antisense			3.1382e-09				European	355/308799	-	[16]
	rs4844513	1	1q32.2	210199880	A	G			SYT14/ SERTAD4-AS1	protein_coding/ antisense			2.19114e-09				European	355/308799	-	[16]
	rs61827952	1	1q32.2	210202409	T	A			SYT14/ SERTAD4-AS1	protein_coding/ antisense			2.12178e-09				European	355/308799	-	[16]
	rs11119445	1	1q32.2	210224051	G	A			SERTAD4/ SYT14	antisense/ protein_coding				6.44e-14			Asian	1908/2167	944	[28]
	rs138733991	1	1q32.2	210242225	C	T	SERTAD4	protein_coding			non-coding intronic,3downstream,coding nonsyn		5.95662e-25				European	355/308799	-	[16]
	rs192409379	1	1q32.2	210242726	T	C	SERTAD4	protein_coding			3downstream,3utr,non-coding intronic		5.91153e-25				European	355/308799	-	[16]
	rs41309621	1	1q32.2	210244031	C	T	SERTAD4	protein_coding			3utr,3downstream,non-coding intronic		4.77969e-16				European	355/308799	-	[16]
	rs41314246	1	1q32.2	210245737	C	A	SERTAD4	protein_coding			3utr,non-coding intronic		4.3421e-17				European	355/308799	-	[16]
	rs76879935	1	1q32.2	210256696	G	A			SERTAD4/ ST13P19	protein_coding/ processed_pseudogene			2.54039e-15				European	355/308799	-	[16]
	rs542463933	1	1q32.2	210417896	G	A	HHAT	protein_coding			intronic		3.47536e-31				European	355/308799	-	[16]
	rs140391574	1	1q32.2	210491492	G	A	HHAT	protein_coding			intronic		1.15798e-27				European	355/308799	-	[16]
	rs77178821	1	1q32.2	210505426	C	T	HHAT	protein_coding			intronic		1.86063e-10				European	355/308799	-	[16]
	rs139362112	1	1q32.2	210588812	G	A	HHAT	protein_coding			3utr,intronic		1.86209e-19				European	355/308799	-	[16]
	rs112016665	1	1q32.2	210617370	G	A	HHAT	protein_coding			intronic		1.6308e-11				European	355/308799	-	[16]
	rs76560205	1	1q32.2	210625535	A	C	HHAT	protein_coding			intronic		3.56057e-10				European	355/308799	-	[16]
	rs140515613	1	1q32.2	210679683	C	T	KCNH1	protein_coding			3utr,intronic,3downstream		6.77798e-17				European	355/308799	-	[16]
	rs141819409	1	1q32.2	210682858	C	T	KCNH1	protein_coding			3utr,intronic,3downstream		7.80728e-24				European	355/308799	-	[16]
	rs146562578	1	1q32.2	210706127	G	A	KCNH1	protein_coding			intronic		4.64088e-16				European	355/308799	-	[16]
	rs189700878	1	1q32.2	210807881	G	C	KCNH1	protein_coding			intronic		2.71082e-16				European	355/308799	-	[16]
	rs144920843	1	1q32.2	210819529	C	G	KCNH1	protein_coding			intronic		3.01301e-14				European	355/308799	-	[16]
	rs10863862	1	1q32.2	210843076	C	T	KCNH1	protein_coding			intronic		1.2042e-08				European	355/308799	-	[16]
	rs144745870	1	1q32.2	210860906	T	C	KCNH1	protein_coding			intronic		2.1424e-14				European	355/308799	-	[16]
	rs116551134	1	1q32.2	210890623	G	T	KCNH1	protein_coding			intronic		1.27879e-13				European	355/308799	-	[16]
	rs181330624	1	1q32.2	210986422	T	C	KCNH1	protein_coding			non-coding intronic,intronic		2.54039e-08				European	355/308799	-	[16]
	rs544180232	1	1q32.2	210998870	G	A	KCNH1	protein_coding			non-coding intronic,intronic		7.66832e-22				European	355/308799	-	[16]
	rs1591747	1	1q32.2	211168425	T	A	AC092017.3	protein_coding			intronic		4.26874e-13				European	355/308799	-	[16]
	rs3111238	1	1q32.2	211200643	T	G	AC092017.4	sense_overlapping			non-coding intronic		4.73696e-13				European	355/308799	-	[16]
	rs145220607	1	1q32.2	211267739	A	G	RCOR3	protein_coding			non-coding intronic,intronic		2.35993e-13				European	355/308799	-	[16]
	rs190248407	1	1q32.3	211335710	A	G	TRAF5	protein_coding			non-coding intronic,intronic		6.03671e-23				European	355/308799	-	[16]
	rs1812117	1	1q32.3	211516430	A	G			RD3/ SLC30A1	protein_coding/ protein_coding			1.40799e-11				European	355/308799	-	[16]
	rs6700293	1	1q32.3	211551778	A	G			RD3/ SLC30A1	protein_coding/ protein_coding			2.00286e-10				European	355/308799	-	[16]
	rs28403071	1	1q32.3	211567927	A	G			RD3/ SLC30A1	protein_coding/ protein_coding			1.48184e-11				European	355/308799	-	[16]
	rs113622333	1	1q32.3	211585958	G	A			AC105275.2/ AL356310.1	sense_overlapping/ lincRNA			4.55198e-14				European	355/308799	-	[16]
	rs149537347	1	1q32.3	211696392	T	A			AC096637.2/ AC096637.1	antisense/ lincRNA			7.79112e-19				European	355/308799	-	[16]
	rs71640028	1	1q32.3	211714883	T	C			AC096637.2/ AC096637.1	antisense/ lincRNA			7.00003e-17				European	355/308799	-	[16]
	rs147867362,rs148988206,rs531094754	1	1q32.3	211779434, 211779440, 211779451	AAATAT	A	LPGAT1	protein_coding			intronic,non-coding intronic		1.14911e-09				European	355/308799	-	[16]
	rs12760311	1	1q32.3	211793526	G	A	LPGAT1	protein_coding			intronic,5upstream		8.23569e-15				European	355/308799	-	[16]
	rs563008020,rs71137705	1	1q32.3	211843757, 211843784	A	AAAAGCACAATATCTGC	LPGAT1-AS1	antisense			non-coding intronic		6.84069e-15				European	355/308799	-	[16]
	rs72649979	1	1q32.3	211845093	A	G	LPGAT1-AS1	antisense			non-coding intronic		1.07434e-09				European	355/308799	-	[16]
	rs28863181	1	1q32.3	211858347	C	T			LPGAT1-AS1/ AC092814.1	antisense/ processed_pseudogene			1.94357e-16				European	355/308799	-	[16]
	rs35020190	1	1q32.3	211890019	C	G			LPGAT1-AS1/ AC092814.1	antisense/ processed_pseudogene			1.93687e-16				European	355/308799	-	[16]
	rs35830131	1	1q32.3	211903423	A	G			LPGAT1-AS1/ AC092814.1	antisense/ processed_pseudogene			1.96834e-16				European	355/308799	-	[16]
	rs779884236	1	1q32.3	211925078	C	A			LPGAT1-AS1/ AC092814.1	antisense/ processed_pseudogene			4.41876e-20				European	355/308799	-	[16]
	rs1383567984	1	1q32.3	212058621	A	G	DTL	protein_coding			non-coding intronic,intronic		1.35644e-20				European	355/308799	-	[16]
	rs74728487	1	1q32.3	212165724	G	T			DTL/ AL606468.1	protein_coding/ lincRNA			2.6247e-10				European	355/308799	-	[16]
	rs558489390	1	1q32.3	212204047	AT	A			AL606468.1/ LINC02608	lincRNA/ lincRNA			7.25772e-21				European	355/308799	-	[16]
	rs61828667	1	1q32.3	212212068	T	C			AL606468.1/ LINC02608	lincRNA/ lincRNA			1.20781e-12				European	355/308799	-	[16]
	rs138850078	1	1q32.3	212226791	G	A	LINC02608	lincRNA			non-coding intronic,5upstream		8.76597e-21				European	355/308799	-	[16]
	rs141659439	1	1q32.3	212276547	C	T			LINC02608/ PPP2R5A	lincRNA/ protein_coding			5.61436e-19				European	355/308799	-	[16]
	rs185840259	1	1q32.3	212290528	A	G	PPP2R5A	protein_coding			intronic		4.9272e-19				European	355/308799	-	[16]
	rs187927938	1	1q32.3	212323412	C	G	PPP2R5A	protein_coding			non-coding intronic,intronic		4.50609e-20				European	355/308799	-	[16]
	rs61828749	1	1q32.3	212402010	T	C	TMEM206	protein_coding			non-coding intronic,intronic		1.9081e-12				European	355/308799	-	[16]
	rs191073151	1	1q32.3	212417185	C	G			TMEM206/ NENF	protein_coding/ protein_coding			3.53834e-19				European	355/308799	-	[16]
	rs146193621	1	1q32.3	212431993	A	C			TMEM206/ NENF	protein_coding/ protein_coding			2.35451e-19				European	355/308799	-	[16]
	rs147647866	1	1q32.3	212462123	G	A			NENF/ AC092803.1	protein_coding/ lincRNA			9.64051e-21				European	355/308799	-	[16]
	rs564443258	1	1q32.3	212608336	C	A	ATF3	protein_coding			intronic,5upstream		2.05636e-15				European	355/308799	-	[16]
	rs143987698	1	1q32.3	212630332	C	T			FAM71A/ AL590648.1	protein_coding/ processed_pseudogene			1.44079e-19				European	355/308799	-	[16]
	rs115555617	1	1q32.3	212707241	G	A			BATF3/ NSL1	protein_coding/ protein_coding			2.16541e-09				European	355/308799	-	[16]
	rs547684927	1	1q32.3	212855847	C	T	FLVCR1-DT	lincRNA			3downstream,non-coding intronic		1.29211e-19				European	355/308799	-	[16]
	rs138737189	1	1q32.3	212898150	C	A	FLVCR1	protein_coding			3utr		1.05342e-14				European	355/308799	-	[16]
	rs181004308	1	1q32.3	212901315	G	A			FLVCR1/ AC104333.4	protein_coding/ lincRNA			1.02873e-14				European	355/308799	-	[16]
	rs12129975	1	1q32.3	213032198	T	C			ANGEL2/ RPS6KC1	protein_coding/ protein_coding			7.0372e-12				European	355/308799	-	[16]
	rs12124953	1	1q32.3	213069141	G	C	RPS6KC1	protein_coding			intronic		8.5369e-12				European	355/308799	-	[16]
	rs532911594	1	1q32.3	213159986	C	T	RPS6KC1	protein_coding			non-coding intronic,intronic		1.40799e-15				European	355/308799	-	[16]
	rs144934131	1	1q32.3	213275565	G	A			RPS6KC1/ RPL31P13	protein_coding/ processed_pseudogene			1.5021e-11				European	355/308799	-	[16]
	rs148132188	1	1q32.3	213697453	A	T			AL592402.1/ AC096639.1	lincRNA/ lincRNA			1.33746e-09				European	355/308799	-	[16]
	rs148973062	1	1q32.3	213780504	C	T	AC096639.1	lincRNA			non-coding intronic		9.14661e-09				European	355/308799	-	[16]
	rs548200151	1	1q32.3	213940097	T	C	PROX1-AS1	processed_transcript			non-coding intronic		2.90342e-09				European	355/308799	-	[16]
	rs145267077	1	1q32.3	214002972	T	G	PROX1	protein_coding			intronic		4.93015e-09				European	355/308799	-	[16]
	rs565353887	1	1q32.3	214232933	C	T			AL592287.1/ SMYD2	lincRNA/ protein_coding			4.18264e-09				European	355/308799	-	[16]
	rs185187348	1	1q41	214959471	C	T			AC099563.1/ KCNK2	processed_pseudogene/ protein_coding			5.50516e-09				European	355/308799	-	[16]
	rs546442452	1	1q41	215062185	G	A	KCNK2	protein_coding			intronic		4.31857e-09				European	355/308799	-	[16]
	rs80009068	1	1q43	240391584	T	G	FMN2	protein_coding			intronic			3.8e-16			Asian	1931/2258[Chinese]	-	[22]
	rs528634626	2	2p25.1	9827492	TA	T			AC082651.3/ TAF1B	lincRNA/ protein_coding		1.97e-08					European+Asian+Central/South American+African	-	-	[34]
	rs287980	2	2p25.1	9831237	G	A			AC082651.3/ TAF1B	lincRNA/ protein_coding				1.94e-08			Asian	3379/8593	-	[12]
	rs287982	2	2p25.1	9832313	C	T			AC082651.3/ TAF1B	lincRNA/ protein_coding				6.15e-09			Asian	3379/8593	-	[12]
	rs113458540	2	2p25.1	9841469	C	T			AC082651.3/ TAF1B/ YWHAQ	lincRNA/ protein_coding/ protein_coding				2.62e-09			Asian	NSCLP-ZhongHua: 2031/6808 + NSCL/P-GSA: 4779/4846 + NSCPO-ZhongHua: 996/4560 + NSCPO-GSA: 1544/2316	-	[33]
	rs72782605	2	2p25.1	9842879	G	A	TAF1B		AC082651.3/ TAF1B	lincRNA/ protein_coding				1.24e-11			Asian	NSCLP-ZhongHua: 2031/6808 + NSCL/P-GSA: 4779/4846	-	[17]
	rs71389302	2	2p25.1	9888312	A	ATT	TAF1B	protein_coding			intronic	1.32e-08					European+Asian+Central/South American+African	-	-	[34]
	rs140385594	2	2p24.2	16524232	G	GTGAG	FAM49A	protein_coding				2.6e-18					European+Asian+Central/South American+African	-	-	[34]
	rs4832465	2	2p24.2	16527280	T	G	AC104623.1	antisense			non-coding intronic	4.16e-08					European+Asain	Multi [European+Asain]: 823/1700	Multi[European+Asian]:1319	[24]
	rs4832468	2	2p24.2	16529297	C	T	AC104623.1	antisense			non-coding intronic,3downstream	8.46e-09					European+Asain	Multi [European+Asain]: 823/1700	Multi[European+Asian]:1319	[24]
	rs4832468	2	2p24.2	16529297	C	T	AC104623.1	antisense	MYCN	protein_coding	non-coding intronic,3downstream			9.37e-11			Asian	2697/5019	-	[26]
	rs6745357	2	2p24.2	16532127	C	G	AC104623.1	antisense	FAM49A	protein_coding	non-coding intronic	1.21e-17					European+Asian+Central/South American+African	-	-	[34]
	rs6745357	2	2p24.2	16532127	C	G	AC104623.1	antisense	FAM49A	protein_coding	non-coding intronic	3.62e-10					European+Asian+Central/South American+African	2915/8729		[15]
	rs6758077	2	2p24.2	16539105	A	G	AC104623.1	antisense			non-coding intronic	1.85e-10					European+Asian	1069/1724	-	[19]
	rs4608519	2	2p24.2	16541640	A	G	AC104623.1	antisense	FAM49A	protein_coding	non-coding intronic	8.6e-09					multi population	-	2771	[32]
	rs4832655	2	2p24.2	16544419	G	A	AC104623.1	antisense			non-coding intronic	3.31e-11					European+Asian+Central/South American	Combined meta analysis: Bonn (European: 399cases / 1318controls)+ GENEVA (666 European trios+795 Asian trios)+ POFC (European: 163cases / 733controls+Asian / Central/South American: 685cases / 828controls+289 European trios+949 Asian /Latin American trios)	-	[31]
	rs7566780	2	2p24.2	16548089	A	G	AC104623.1	antisense			non-coding intronic	1.25e-08					European+Asain	901/1700	3427	[23]
	rs10172734	2	2p24.2	16551786	G	A	AC104623.1	antisense	FAM49A		non-coding intronic			2.89e-20			Asian	3379/8593	-	[12]
	rs5007483	2	2p24.2	16552257	G	T	AC104623.1	antisense	FAM49A	protein_coding	non-coding intronic	9.97e-18					European+Asian+Central/South American+African	-	-	[34]
	rs7552	2	2p24.2	16552660	A	G	AC104623.1	antisense			non-coding	4.22e-08					European+Asian+Central/South American+African	823/1700[multi]	1319[multi]	[10]
	rs7552	2	2p24.2	16552660	A	G	AC104623.1	antisense			non-coding	3.42e-09					European+Asain	Multi [European+Asain]: 823/1700	Multi[European+Asian]:1319	[24]
	rs7552	2	2p24.2	16552660	A	G	AC104623.1	antisense	FAM49A		non-coding			5.83e-22			Asian	3379/8593	-	[12]
	rs7552	2	2p24.2	16552660	A	G	AC104623.1	antisense	MYCN	protein_coding	non-coding			8.25e-14			Asian	2697/5019	-	[26]
	rs7552	2	2p24.2	16552660	A	G	AC104623.1	antisense			non-coding	3.73e-11	6.45e-06				European+Asian+Central/South American	Combined meta analysis: Bonn (European: 399cases / 1318controls)+ GENEVA (666 European trios+795 Asian trios)+ POFC (European: 163cases / 733controls+Asian / Central/South American: 685cases / 828controls+289 European trios+949 Asian /Latin American trios)	-	[31]
	rs7552	2	2p24.2	16552660	A	G	AC104623.1	antisense			non-coding	3.4e-08					European+Asian+Central/South American	Combined meta analysis: 2703/ 7839	-	[30]
	rs2067702	2	2p24	16537626	A	G	AC104623.1	antisense	MYCN/ FAM49A	protein_coding/ protein_coding	non-coding intronic			5.13e-17			Asian	NSCLP-ZhongHua: 2031/6808 + NSCL/P-GSA: 4779/4846 + NSCPO-ZhongHua: 996/4560 + NSCPO-GSA: 1544/2316	-	[33]
	rs6740960	2	2p21	41954539	A	T	C2orf91	protein_coding			non-coding intronic,5upstream	5.71e-13	1.86e-10				European+Asain+Central/South American	Multi [European+Asain+Central/South American]: 973/2953; European:623/2239	Multi [European+Asain+Central/South American]: 1461; European:666	[24]
	rs4952552	2	2p21	41971077	A	G			C2orf91/ AC013480.1	protein_coding/ antisense		2.27e-08	2.28e-08				European+Asain+Central/South American	Multi [European+Asain+Central/South American]: 973/2953; European:623/2239	Multi [European+Asain+Central/South American]: 1461; European:666	[24]
	rs7590268	2	2p21	43312986	T	G	THADA	protein_coding			intronic,non-coding intronic	1.25e-08					European+Asian	399/1318[European]	666European+795Asian	[20]
	rs7590268	2	2p21	43312986	T	G	THADA	protein_coding			intronic,non-coding intronic	1.39e-08	2.49e-07				European+Asian+Central/South American	Combined meta analysis: Bonn (European: 399cases / 1318controls)+ GENEVA (666 European trios+795 Asian trios)+ POFC (European: 163cases / 733controls+Asian / Central/South American: 685cases / 828controls+289 European trios+949 Asian /Latin American trios)	-	[31]
	rs9677398	2	2p21	43406996	C	A	THADA	protein_coding			non-coding intronic,intronic			4.46e-08			Asian	NSCLP-ZhongHua: 2031/6808 + NSCL/P-GSA: 4779/4846 + NSCPO-ZhongHua: 996/4560 + NSCPO-GSA: 1544/2316	-	[33]
	rs11887207	2	2p21	44900715	C	G	SIX3		CAMKMT/ LINC01833	protein_coding/ lincRNA				5.79e-09			Asian	NSCLP-ZhongHua: 2031/6808 + NSCL/P-GSA: 4779/4846	-	[17]
	rs11887207	2	2p21	44900715	C	G			CAMKMT/ LINC01833/ SIX3	protein_coding/ lincRNA/ protein_coding				1.55e-08			Asian	NSCLP-ZhongHua: 2031/6808 + NSCL/P-GSA: 4779/4846 + NSCPO-ZhongHua: 996/4560 + NSCPO-GSA: 1544/2316	-	[33]
	rs17491637	2	2q21.1	129419004	G	A			LINC01854/ PPIAP65	lincRNA/ processed_pseudogene				1.82e-08			Asian	2096/4051	-	[12]
	rs13011262	2	2q35	219817037	G	A			AC009502.1/ LINC01803/ HMGCR	lincRNA/ lincRNA		3.07e-08					European+Asian+Central/South American+African	-	-	[34]
	rs11434969	3	3p21.31	50281056	G	GA	LSMEM2	protein_coding	HYAL2	protein_coding	intronic	8.7e-10					European+Asian+Central/South American+African	-	-	[34]
	rs78138837	3	3p21.31	50306747	A	G	HYAL1	protein_coding			intronic			3.1e-08			Asian	NSCLP-ZhongHua: 2031/6808 + NSCL/P-GSA: 4779/4846 + NSCPO-ZhongHua: 996/4560 + NSCPO-GSA: 1544/2316	-	[33]
	rs2703028	3	3p21.1-p14.3	54869674	C	T	CACNA2D3	protein_coding			intronic			9.66e-11			Asian	NSCLP-ZhongHua: 2031/6808 + NSCL/P-GSA: 4779/4846	-	[17]
	rs2703028	3	3p14.3	54869674	C	T	CACNA2D3	protein_coding			intronic			4.19e-10			Asian	NSCLP-ZhongHua: 2031/6808 + NSCL/P-GSA: 4779/4846 + NSCPO-ZhongHua: 996/4560 + NSCPO-GSA: 1544/2316	-	[33]
	rs10601122	3	3p14.3	56029711	CTT	-	ERC2	protein_coding			intronic			2.96e-08			Asian	NSCLP-ZhongHua: 2031/6808 + NSCL/P-GSA: 4779/4846 + NSCPO-ZhongHua: 996/4560 + NSCPO-GSA: 1544/2316	-	[33]
	rs6445418	3	3p14.1	64627602	G	C	ADAMTS9	protein_coding			non-coding intronic,intronic	1.37e-08					European+Asian+Central/South American+African	-	-	[34]
	rs9838262	3	3p14.1	64630197	A	G	ADAMTS9	protein_coding			non-coding intronic,intronic	6.69e-09					European+Asian+Central/South American+African	-	-	[34]
	rs61021131	3	3p14.1	64639567	T	TA	ADAMTS9	protein_coding			non-coding intronic,intronic			2.46e-08			Asian	NSCLP-ZhongHua: 2031/6808 + NSCL/P-GSA: 4779/4846 + NSCPO-ZhongHua: 996/4560 + NSCPO-GSA: 1544/2316	-	[33]
	rs7632427	3	3p11.1	89485227	T	C	EPHA3	protein_coding				3.9e-08					European+Asian	399/1318[European]	666European+795Asian	[20]
	rs7632427	3	3p11.1	89485227	T	C			EPHA3/ MTCO2P6	protein_coding/ processed_pseudogene		4.82e-08	9.98e-06				European+Asian+Central/South American	Combined meta analysis: Bonn (European: 399cases / 1318controls)+ GENEVA (666 European trios+795 Asian trios)+ POFC (European: 163cases / 733controls+Asian / Central/South American: 685cases / 828controls+289 European trios+949 Asian /Latin American trios)	-	[31]
	rs11918555	3	3p11.1	89492784	C	T			EPHA3/ MTCO2P6	protein_coding/ processed_pseudogene		6.9e-09					multi population	-	2771	[32]
	rs6551413	3	3p11.1	89591200	C	G			MTCO1P6/ RF00012	processed_pseudogene/ snoRNA		3.43e-08					European+Asian+Central/South American	Combined meta analysis: Bonn (European: 399cases / 1318controls)+ GENEVA (666 European trios+795 Asian trios)+ POFC (European: 163cases / 733controls+Asian / Central/South American: 685cases / 828controls+289 European trios+949 Asian /Latin American trios)	-	[31]
	rs13069311	3	3q12.1	100082784	A	C	CMSS1, FILIP1L	protein_coding, protein_coding			intronic			6.54e-09			Asian	NSCLP-ZhongHua: 2031/6808 + NSCL/P-GSA: 4779/4846 + NSCPO-ZhongHua: 996/4560 + NSCPO-GSA: 1544/2316	-	[33]
	rs793488	3	3q12.1	99776723	T	C	COL8A1	protein_coding			intronic	9.37e-09					European+Asian+Central/South American	Combined meta analysis: Bonn (European: 399cases / 1318controls)+ GENEVA (666 European trios+795 Asian trios)+ POFC (European: 163cases / 733controls+Asian / Central/South American: 685cases / 828controls+289 European trios+949 Asian /Latin American trios)	-	[31]
	rs793488	3	3q12.1	99776723	T	C	COL8A1	protein_coding			intronic	3.2e-09					multi population	-	2771	[32]
	rs793464	3	3q12.1	99907184	G	A	CMSS1	protein_coding			intronic,non-coding intronic	4.75e-08	0.00267				European+Asian+Central/South American	Combined meta analysis: Bonn (European: 399cases / 1318controls)+ GENEVA (666 European trios+795 Asian trios)+ POFC (European: 163cases / 733controls+Asian / Central/South American: 685cases / 828controls+289 European trios+949 Asian /Latin American trios)	-	[31]
	rs11290599	3	3q12.1	99961910	GGG	GG	CMSS1	protein_coding	FILIP1L	protein_coding	intronic,non-coding intronic	1.82e-11					European+Asian+Central/South American+African	-	-	[34]
	rs9873878	3	3q12.1	99992972	G	T	CMSS1	protein_coding	FILIP1L, C3orf26	protein_coding	intronic,non-coding intronic			2.04e-10			Asian	NSCLP-ZhongHua: 2031/6808 + NSCL/P-GSA: 4779/4846	-	[17]
	rs1450341	3	3q25.1	150374840	A	T	TSC22D2		LINC01214/ TSC22D2	lincRNA/ protein_coding				6.04e-11			Asian	NSCLP-ZhongHua: 2031/6808 + NSCL/P-GSA: 4779/4846	-	[17]
	rs1450341	3	3q25.1	150374840	A	T			LINC01214/ TSC22D2/ LOC646903	lincRNA/ protein_coding/ lincRNA				7.19e-11			Asian	NSCLP-ZhongHua: 2031/6808 + NSCL/P-GSA: 4779/4846 + NSCPO-ZhongHua: 996/4560 + NSCPO-GSA: 1544/2316	-	[33]
	rs75834417	3	3q28	189826987	A	C	TP63	protein_coding			non-coding intronic,intronic	5.08e-09					European+Asian+Central/South American+African	-	-	[34]
	rs79792381	3	3q28	189831293	C	T	TP63	protein_coding			intronic,non-coding intronic	6.15e-09					European+Asian+Central/South American+African	-	-	[34]
	rs55660938	3	3q28	189833551	C	T	TP63	protein_coding			non-coding intronic,intronic	3.08e-08					European+Asian+Central/South American+African	-	-	[34]
	rs76479869	3	3q28	189835583	C	T	TP63	protein_coding			non-coding intronic,intronic	1.16e-08					European+Asain	823/1700	2811	[23]
	rs76479869	3	3q28	189835583	C	T	TP63	protein_coding			non-coding intronic,intronic	2.54e-08	0.000236				European+Asian+Central/South American	Combined meta analysis: Bonn (European: 399cases / 1318controls)+ GENEVA (666 European trios+795 Asian trios)+ POFC (European: 163cases / 733controls+Asian / Central/South American: 685cases / 828controls+289 European trios+949 Asian /Latin American trios)	-	[31]
	rs71161992	3	3q29	197050367	-	A/AA	DLG1	protein_coding			intronic,3downstream,non-coding intronic			2.16e-08			Asian	NSCLP-ZhongHua: 2031/6808 + NSCL/P-GSA: 4779/4846	-	[17]
	rs62281742	3	3q29	197089638	T	C	DLG1	protein_coding			intronic,non-coding intronic	2.16e-09					European+Asian+Central/South American	Combined meta analysis: Bonn (European: 399cases / 1318controls)+ GENEVA (666 European trios+795 Asian trios)+ POFC (European: 163cases / 733controls+Asian / Central/South American: 685cases / 828controls+289 European trios+949 Asian /Latin American trios)	-	[31]
	rs7649443	3	3q29	197204950	T	C	DLG1	protein_coding			non-coding intronic,intronic		8.96e-09				Polish	493/1042	-	[25]
	rs338217	3	3q29	197300056	G	A	DLG1-AS1	antisense			non-coding intronic		9.7e-10				Polish	493/1042	-	[25]
	rs34246903	4	4p16.2	4792468	A	C			MSX1/ STX18-AS1/ AC092437.1	antisense/ TEC				4.45e-08			Asian	3379/8593	-	[12]
	rs1907989	4	4p16.2	4817198	A	G			MSX1/ STX18-AS1/ AC092437.1	antisense/ TEC				1.58e-08			Asian	3379/8593	-	[12]
	rs4689951	4	4p16.2	4844722	A	T	LINC01396	lincRNA	LOC100507266/ MSX1	lincRNA/ protein_coding	non-coding intronic			5.61e-11			Asian	NSCLP-ZhongHua: 2031/6808 + NSCL/P-GSA: 4779/4846 + NSCPO-ZhongHua: 996/4560 + NSCPO-GSA: 1544/2316	-	[33]
	rs735510	4	4p16.2	4851122	A	G	LOC100507266, MSX1		LINC01396/ MSX1	lincRNA/ protein_coding				2.33e-12			Asian	NSCLP-ZhongHua: 2031/6808 + NSCL/P-GSA: 4779/4846	-	[17]
	rs34814914	4	4q12	53944128	T	C	AC058822.1	protein_coding			intronic			2.21e-13			Asian	1931/2258[Chinese]	-	[22]
	rs57079760	4	4q21.1	76570171	AAC	A	SHROOM3	protein_coding			non-coding intronic,intronic			1.16e-08			Asian	NSCLP-ZhongHua: 2031/6808 + NSCL/P-GSA: 4779/4846 + NSCPO-ZhongHua: 996/4560 + NSCPO-GSA: 1544/2316	-	[33]
	rs17007553	4	4q28.1	123886780	T	C	LINC01091	lincRNA			non-coding intronic			1.08e-10			Asian	NSCLP-ZhongHua: 2031/6808 + NSCL/P-GSA: 4779/4846	-	[17]
	rs74624861	4	4q28.1	123944691	C	T			LINC01091/ PPIAP76/ LOC285419/ ANKRD50	lincRNA/ processed_pseudogene/ lincRNA/ processed_pseudogene				1.42e-08			Asian	NSCLP-ZhongHua: 2031/6808 + NSCL/P-GSA: 4779/4846 + NSCPO-ZhongHua: 996/4560 + NSCPO-GSA: 1544/2316	-	[33]
	rs908822	4	4q28.1	123985102	C	A			SPRY1/ LINC01091/ PPIAP76	lincRNA/ processed_pseudogene				4.33e-08			Asian	3379/8593	-	[12]
	rs34871596	5	5p12	43856573	G	A			NNT/ AC104119.1	protein_coding/ lincRNA		6.96e-09					European+Asian+Central/South American+African	-	-	[34]
	rs34378343	5	5p12	43862408	T	C			NNT/ AC104119.1	protein_coding/ lincRNA		1.97e-09					European+Asian+Central/South American+African	-	-	[34]
	rs6871373	5	5p12	43870255	T	A			NNT/ AC104119.1/ FGF10	protein_coding/ lincRNA/ protein_coding				6.23e-09			Asian	NSCLP-ZhongHua: 2031/6808 + NSCL/P-GSA: 4779/4846 + NSCPO-ZhongHua: 996/4560 + NSCPO-GSA: 1544/2316	-	[33]
	rs10462065	5	5p12	44068744	C	A			RNU6-381P/ FGF10	snRNA/ protein_coding				1.12e-08			Asian	3379/8593	-	[12]
	rs10462065	5	5p12	44068744	C	A	NNT, FGF10		RNU6-381P/ FGF10	snRNA/ protein_coding				1.79e-10			Asian	NSCLP-ZhongHua: 2031/6808 + NSCL/P-GSA: 4779/4846	-	[17]
	rs60107710	5	5p12	44577653	A	G			LINC02224/ AC093292.1	lincRNA/ lincRNA		3.5e-08	0.000669				European+Asian+Central/South American	Combined meta analysis: Bonn (European: 399cases / 1318controls)+ GENEVA (666 European trios+795 Asian trios)+ POFC (European: 163cases / 733controls+Asian / Central/South American: 685cases / 828controls+289 European trios+949 Asian /Latin American trios)	-	[31]
	rs6449957	5	5q13.1	68187904	T	C			EEF1B2P2/ LINC02219	processed_pseudogene/ lincRNA		6.59e-09	4.64e-05				European+Asian+Central/South American	Combined meta analysis: Bonn (European: 399cases / 1318controls)+ GENEVA (666 European trios+795 Asian trios)+ POFC (European: 163cases / 733controls+Asian / Central/South American: 685cases / 828controls+289 European trios+949 Asian /Latin American trios)	-	[31]
	rs11242726	6	6p25.3	1944705	G	A	GMDS	protein_coding			intronic,non-coding intronic	3.66e-08					European+Asian+Central/South American+African	-	-	[34]
	rs3800146	6	6p25.3	1945174	A	C	GMDS	protein_coding			intronic,non-coding intronic			4.28e-19			Asian	NSCLP-ZhongHua: 2031/6808 + NSCL/P-GSA: 4779/4846	-	[17]
	rs140236874	6	6p25.3	1960418	AAAAAAAAA	AAAAAAAAAA	GMDS	protein_coding			non-coding intronic,intronic			8.51e-16			Asian	NSCLP-ZhongHua: 2031/6808 + NSCL/P-GSA: 4779/4846 + NSCPO-ZhongHua: 996/4560 + NSCPO-GSA: 1544/2316	-	[33]
	rs140236874	6	6p25.3	1960418	AAAAAAAAA	AAAAAAAAAA	GMDS	protein_coding			non-coding intronic,intronic	1.41e-12					European+Asian+Central/South American+African	-	-	[34]
	rs7771515	6	6p24.3	9442097	G	A			AL591485.1/ OFCC1	bidirectional_promoter_lncRNA/ transcribed_unitary_pseudogene				2.41e-09			Asian	2096/4051	-	[12]
	rs9381107	6	6p24.3	9469005	G	A			TFAP2A/ OFCC1/ AL591485.1	bidirectional_promoter_lncRNA/ transcribed_unitary_pseudogene				2.72e-09			Asian	3379/8593	-	[12]
	rs9349224	6	6p24.3	9470913	G	T			AL591485.1/ OFCC1/ LOC100506207/ TFAP2A	bidirectional_promoter_lncRNA/ transcribed_unitary_pseudogene/ lincRNA/ protein_coding				2.02e-08			Asian	NSCLP-ZhongHua: 2031/6808 + NSCL/P-GSA: 4779/4846 + NSCPO-ZhongHua: 996/4560 + NSCPO-GSA: 1544/2316	-	[33]
	rs1265158	6	6p21.33	31172964	C	G	POU5F1	protein_coding			intronic	2.16e-08	9.45e-07				European+Asain+Central/South American	Multi [European+Asain+Central/South American]: 973/2953; European:623/2239	Multi [European+Asain+Central/South American]: 1461; European:666	[24]
	rs3186631	6	6q14.1	81751803	A	G	TENT5A	protein_coding			coding syn,5upstream			3.01e-08			Asian	1931/2258[Chinese]	-	[22]
	rs12193964	6	6q15	89833643	T	C	CASP8AP2	protein_coding			intronic,non-coding intronic			1.39e-16			Asian	1931/2258[Chinese]	-	[22]
	rs181737795	6	6q15	90151137	A	G	BACH2	protein_coding			intronic,non-coding intronic					2.58e-08	African	814/2159	-	[35]
	rs12175475	6	6q26	162250424	A	T	PARK2	protein_coding			intronic	8.66e-09					European+Asian+Central/South American+African	78/1700[MULTI]	-	[11]
	rs62453366	7	7p21.1	20707484	G	T	ABCB5	protein_coding			intronic	7.83e-09	6.11e-07				European+Asian+Central/South American	Combined meta analysis: Bonn (European: 399cases / 1318controls)+ GENEVA (666 European trios+795 Asian trios)+ POFC (European: 163cases / 733controls+Asian / Central/South American: 685cases / 828controls+289 European trios+949 Asian /Latin American trios)	-	[31]
	rs4732060	7	7q33	134845630	T	C	CALD1	protein_coding			intronic,non-coding intronic	8.65e-09					European+Asian+Central/South American+African	-	-	[34]
	rs10488465	7	7q33	134877068	T	C	CALD1	protein_coding			non-coding intronic,intronic	5.17e-11					European+Asian+Central/South American+African	-	-	[34]
	rs4716972	7	7q36.3	156026696	G	A			AC021218.1/ RF00019	lincRNA/ misc_RNA		8.44e-11					European+Asian+Central/South American+African	-	-	[34]
	rs2979260	8	8p23.1	9008413	A	T	ERI1	protein_coding			3downstream,intronic			6.46e-09			Asian	NSCLP-ZhongHua: 2031/6808 + NSCL/P-GSA: 4779/4846	-	[17]
	rs17645417	8	8p12	32493817	T	C	NRG1	protein_coding			intronic	2.85e-10					European+Asian+Central/South American+African	-	-	[34]
	rs13317	8	8p11.23	38411996	T	C	FGFR1	protein_coding			3downstream,3utr			3.96e-08			Asian	3379/8593	-	[12]
	rs12548726	8	8q21.13	76573634	C	T	ZFHX4-AS1	antisense	HNF4G	protein_coding	non-coding intronic			1.99e-10			Asian	NSCLP-ZhongHua: 2031/6808 + NSCL/P-GSA: 4779/4846 + NSCPO-ZhongHua: 996/4560 + NSCPO-GSA: 1544/2316	-	[33]
	rs11993273	8	8q21.13	76583878	A	G	ZFHX4-AS1	antisense			non-coding intronic			1.04e-19			Asian	NSCLP-ZhongHua: 2031/6808 + NSCL/P-GSA: 4779/4846	-	[17]
	rs11993273	8	8q21.13	76583878	A	G	ZFHX4-AS1	antisense			non-coding intronic	2.22e-08					European+Asian+Central/South American+African	-	-	[34]
	rs144305105	8	8q21.13	76585988	A	ATTATT	ZFHX4-AS1	antisense			non-coding intronic	1.67e-11					European+Asian+Central/South American+African	-	-	[34]
	rs12543318	8	8q21.3	87856112	C	A						1.9e-08					European+Asian	399/1318[European]	666European+795Asian	[20]
	rs12543318	8	8q21.3	87856112	C	A			SOX5P1/ AC005066.1	processed_pseudogene/ unprocessed_pseudogene		4.03e-09					European+Asain	Multi [European+Asain]: 823/1700	Multi[European+Asian]:1319	[24]
	rs12543318	8	8q21.3	87856112	C	A			SOX5P1/ AC005066.1	processed_pseudogene/ unprocessed_pseudogene		7.61e-11	2.38e-08				European+Asain	901/1700[European:208/835]	3427[European:1284]	[23]
	rs12543318	8	8q21.3	87856112	C	A			MMP16/ SOX5P1/ AC005066.1	processed_pseudogene/ unprocessed_pseudogene				8.8e-12			Asian	3379/8593	-	[12]
	rs12543318	8	8q21.3	87856112	C	A			SOX5P1/ AC005066.1	processed_pseudogene/ unprocessed_pseudogene		3.09e-14	2.67e-11				European+Asian+Central/South American	Combined meta analysis: Bonn (European: 399cases / 1318controls)+ GENEVA (666 European trios+795 Asian trios)+ POFC (European: 163cases / 733controls+Asian / Central/South American: 685cases / 828controls+289 European trios+949 Asian /Latin American trios)	-	[31]
	rs12543318	8	8q21.3	87856112	C	A			DCAF4L2/ SOX5P1/ AC005066.1	protein coding/ processed_pseudogene/ unprocessed_pseudogene		3.3e-12					multi population	-	2771	[32]
	rs12543318	8	8q21.3	87856112	C	A			DCAF4L2/ SOX5P1/ AC005066.1	processed_pseudogene/ unprocessed_pseudogene				2.92e-17			Asian	NSCLP-ZhongHua: 2031/6808 + NSCL/P-GSA: 4779/4846	-	[17]
	rs12543318	8	8q21.3	87856112	C	A			SOX5P1/ AC005066.1/ CNBD1/ DCAF4L2	processed_pseudogene/ unprocessed_pseudogene/ protein_coding/ protein_coding				6.02e-14			Asian	NSCLP-ZhongHua: 2031/6808 + NSCL/P-GSA: 4779/4846 + NSCPO-ZhongHua: 996/4560 + NSCPO-GSA: 1544/2316	-	[33]
	rs12543318	8	8q21.3	87856112	C	A			DCAF4L2/ SOX5P1/ AC005066.1	processed_pseudogene/ unprocessed_pseudogene		7.45e-11					European+Asian+Central/South American+African	2915/8729		[15]
	rs1034832	8	8q21.3	87906103	T	G			MMP16/ DCAF4L2/ AC037450.1	protein_coding/ antisense				1.35e-10			Asian	3379/8593	-	[12]
	rs5893033	8	8q21.3	87934187	T	TA			DCAF4L2/ AC037450.1	protein_coding/ antisense		6.3e-15					European+Asian+Central/South American+African	-	-	[34]
	rs318271	8	8q21.3	89219362	T	C	MMP16, RIPK2		AC090578.1/ RPSAP74	antisense/ processed_pseudogene				1.31e-09			Asian	NSCLP-ZhongHua: 2031/6808 + NSCL/P-GSA: 4779/4846	-	[17]
	rs141180188	8	8q21.3	89220381	C	CT			AC090578.1/ RPSAP74/ RIPK2	antisense/ processed_pseudogene		1.76e-08					European+Asian+Central/South American+African	-	-	[34]
	rs1037333	8	8q21.3	89228483	T	C			AC090578.1/ RPSAP74/ MMP16/ RIPK2	antisense/ processed_pseudogene/ protein_coding/ protein_coding				3.53e-12			Asian	NSCLP-ZhongHua: 2031/6808 + NSCL/P-GSA: 4779/4846 + NSCPO-ZhongHua: 996/4560 + NSCPO-GSA: 1544/2316	-	[33]
	rs12681366	8	8q22.1	94389037	T	C	RAD54B	protein_coding			intronic,5upstream			2.35e-10			Asian	3379/8593	-	[12]
	rs58089312	8	8q22.1	94491315	C	CA	VIRMA	protein_coding			non-coding intronic,intronic,5upstream,3downstream	2.02e-12					European+Asian+Central/South American+African	-	-	[34]
	rs957448	8	8q22.1	94529074	A	G	VIRMA	protein_coding	RAD54B		3downstream,coding syn|syn			9.6e-13			Asian	3379/8593	-	[12]
	rs2304764	8	8q22.1	94534891	T	G	VIRMA	protein_coding			non-coding intronic,coding syn|syn			1.78e-17			Asian	NSCLP-ZhongHua: 2031/6808 + NSCL/P-GSA: 4779/4846 + NSCPO-ZhongHua: 996/4560 + NSCPO-GSA: 1544/2316	-	[33]
	rs12682601	8	8q22.1	94582492	C	A	KIAA1429, LOC100288748		AC023632.2/ AC023632.3	lincRNA/ processed_pseudogene				1.03e-17			Asian	NSCLP-ZhongHua: 2031/6808 + NSCL/P-GSA: 4779/4846	-	[17]
	rs10089502	8	8q22.1	94651594	T	C	ESRP1	protein_coding	VIRMA	protein_coding	intronic,non-coding intronic	1.86e-11					European+Asian+Central/South American+African	-	-	[34]
	rs67763258	8	8q22.1	94727414	G	T	DPY19L4	protein_coding	VIRMA	protein_coding	intronic	2.31e-08					European+Asian+Central/South American+African	-	-	[34]
	rs3110405	8	8q22.2	99357237	A	G	VPS13B	protein_coding			intronic,non-coding intronic			1.23e-10			Asian	NSCLP-ZhongHua: 2031/6808 + NSCL/P-GSA: 4779/4846	-	[17]
	rs16903339	8	8q24.21	128621563	T	G			LINC00824/ CCDC26	processed_transcript/ lincRNA		2.13e-08					European+Asain	Multi [European+Asain]: 823/1700	Multi[European+Asian]:1319	[24]
	rs5894949	8	8q24.21	128685618	A	AG	CCDC26	lincRNA			non-coding intronic		4.87e-08				European	259/1187	-	[27]
	rs7839784	8	8q24.21	128687414	T	C	CCDC26	lincRNA			non-coding intronic	8.93561e-09	4.31686e-07				European+Asian+Central/South American+African	823/1700[multi]	1319[multi]	[10]
	rs7839784	8	8q24.21	128687414	T	C	CCDC26	lincRNA			non-coding intronic	2.74e-16	7.85e-17				European+Asain	Multi [European+Asain]: 823/1700; European: 170/835	Multi[European+Asian]:1319; European:406	[24]
	rs7839784	8	8q24.21	128687414	T	C	CCDC26	lincRNA			non-coding intronic	5.78e-20					European+Asian+Central/South American+African	-	-	[34]
	rs35379093	8	8q24.21	128691744	T	C	CCDC26	lincRNA			non-coding intronic	3.9e-14					European+Asian+Central/South American+African	-	-	[34]
	rs7015145	8	8q24.21	128697039	A	G	CCDC26	lincRNA			non-coding intronic	3.38e-12	2.3e-13				European+Asian	399/1318[European]	666European+795Asian	[20]
	rs55768865	8	8q24.21	128698528	A	G	CCDC26	lincRNA			non-coding intronic		1.59e-08				European	259/1187	-	[27]
	rs9297775	8	8q24.21	128724466	C	A	CCDC26	lincRNA			non-coding intronic	5.92e-12	8.14e-13				European+Asian	399/1318[European]	666European+795Asian	[20]
	rs1030608	8	8q24.21	128727506	G	A	CCDC26	lincRNA			non-coding intronic		7.53e-12				European	399/1318[European]	666European	[20]
	rs1030609	8	8q24.21	128727631	C	A	CCDC26	lincRNA			non-coding intronic		6.72e-12				European	399/1318[European]	666European	[20]
	rs6990777	8	8q24.21	128734649	A	G	CCDC26	lincRNA			non-coding intronic	1.05771e-08	2.44323e-07		5.91434e-07		European+Asian+Central/South American+African	823/1700[multi]	1319[multi]	[10]
	rs6990777	8	8q24.21	128734649	A	G	CCDC26	lincRNA			non-coding intronic	2.56e-14					European+Asain	Multi [European+Asain]: 823/1700	Multi[European+Asian]:1319	[24]
	rs6996786	8	8q24.21	128735740	G	T	CCDC26	lincRNA			non-coding intronic	4.61e-11	7.79e-12				European+Asian	399/1318[European]	666European+795Asian	[20]
	rs4545057	8	8q24.21	128776888	A	C	CCDC26	lincRNA			non-coding intronic	2.3e-08	2.49e-08				European+Asian	399/1319[European]	666European+796Asian	[20]
	rs1356762	8	8q24.21	128793666	A	G	CCDC26	lincRNA			non-coding intronic	4.29e-08					European+Asain	Multi [European+Asain]: 823/1700	Multi[European+Asian]:1319	[24]
	rs1356761	8	8q24.21	128793728	G	A	CCDC26	lincRNA			non-coding intronic	2.16135e-09			2.24359e-07		European+Asian+Central/South American+African	823/1700[multi]	1319[multi]	[10]
	rs1356761	8	8q24.21	128793728	G	A	CCDC26	lincRNA			non-coding intronic	4.62e-11					European+Asain	Multi [European+Asain]: 823/1700	Multi[European+Asian]:1319	[24]
	rs2060145	8	8q24.21	128795659	C	T	CCDC26	lincRNA			non-coding intronic	1.01816e-09			2.40237e-07		European+Asian+Central/South American+African	823/1700[multi]	1319[multi]	[10]
	rs2060145	8	8q24.21	128795659	C	T	CCDC26	lincRNA			non-coding intronic	1.75e-11					European+Asain	Multi [European+Asain]: 823/1700	Multi[European+Asian]:1319	[24]
	rs3857888	8	8q24.21	128812615	G	C	CCDC26	lincRNA			non-coding intronic		7.77e-15				European	462/954	-	[5]
	rs17818346	8	8q24.21	128813351	C	T	CCDC26	lincRNA			non-coding intronic	8.23975e-14	2.44323e-07		3.55053e-08		European+Asian+Central/South American+African	823/1700[multi]	1319[multi]	[10]
	rs17818346	8	8q24.21	128813351	C	T	CCDC26	lincRNA			non-coding intronic	3.44e-23	2.81e-18				European+Asain	Multi [European+Asain]: 823/1700; European: 170/835	Multi[European+Asian]:1319; European:406	[24]
	rs2395855	8	8q24.21	128828493	T	C	CCDC26	lincRNA			non-coding intronic	7.18e-14	3.17e-16				European+Asian	399/1320[European]	666European+797Asian	[20]
	rs4733653	8	8q24.21	128832425	C	T	CCDC26	lincRNA			non-coding intronic	9.84e-09	2.32e-12				European+Asian	399/1321[European]	666European+798Asian	[20]
	rs871502	8	8q24.21	128851402	C	G	CCDC26	lincRNA			non-coding intronic	7.31e-09					European+Asain	Multi [European+Asain]: 823/1700	Multi[European+Asian]:1319	[24]
	rs17818958	8	8q24.21	128852347	C	T	CCDC26	lincRNA			non-coding intronic	7.35723e-18	1.60793e-09		1.27712e-09		European+Asian+Central/South American+African	823/1700[multi]	1319[multi]	[10]
	rs17818958	8	8q24.21	128852347	C	T	CCDC26	lincRNA			non-coding intronic	2.26e-26	7.18e-19				European+Asain	Multi [European+Asain]: 823/1700; European: 170/835	-	[24]
	rs7015123	8	8q24.21	128853568	T	C	CCDC26	lincRNA			non-coding intronic	1.24601e-18	1.06283e-09		3.225e-10		European+Asian+Central/South American+African	823/1700[multi]	1319[multi]	[10]
	rs6995598	8	8q24.21	128854028	A	G	CCDC26	lincRNA			non-coding intronic	1.4e-08					European+Asain	Multi [European+Asain]: 823/1700	Multi[European+Asian]:1319	[24]
	rs6996154	8	8q24.21	128854128	G	A	CCDC26	lincRNA			non-coding intronic	1.22e-08					European+Asain	Multi [European+Asain]: 823/1700	Multi[European+Asian]:1319	[24]
	rs7831440	8	8q24.21	128855292	A	G	CCDC26	lincRNA			non-coding intronic	9.86e-09					European+Asain	Multi [European+Asain]: 823/1700	Multi[European+Asian]:1319	[24]
	rs10092273	8	8q24.21	128858585	G	A	CCDC26	lincRNA			non-coding intronic	1.22e-08					European+Asain	Multi [European+Asain]: 823/1700	Multi[European+Asian]:1319	[24]
	rs11989880	8	8q24.21	128860736	C	T	CCDC26	lincRNA			non-coding intronic		4.28e-14				European	462/954	-	[5]
	rs11989880	8	8q24.21	128860736	C	T	CCDC26	lincRNA			non-coding intronic	5.89e-15	2.77e-18				European+Asian	399/1322[European]	666European+799Asian	[20]
	rs11989880	8	8q24.21	128860736	C	T	CCDC26	lincRNA			non-coding intronic	4.17735e-16	3.06742e-08		2.24461e-09		European+Asian+Central/South American+African	823/1700[multi]	1319[multi]	[10]
	rs11989880	8	8q24.21	128860736	C	T	CCDC26	lincRNA			non-coding intronic	1.63e-25	6.85e-19				European+Asain	Multi [European+Asain]: 823/1700; European: 170/835	Multi[European+Asian]:1319; European:406	[24]
	rs1879165	8	8q24.21	128860879	C	T	CCDC26	lincRNA			non-coding intronic	9.86e-09					European+Asain	Multi [European+Asain]: 823/1700	Multi[European+Asian]:1319	[24]
	rs17240784	8	8q24.21	128861360	G	A	CCDC26	lincRNA			non-coding intronic	7.84e-09					European+Asain	Multi [European+Asain]: 823/1700	Multi[European+Asian]:1319	[24]
	rs7010446	8	8q24.21	128862207	A	T	CCDC26	lincRNA			non-coding intronic	1.46e-10	1.73e-12				European+Asain	Multi [European+Asain]: 823/1700; European: 170/835	Multi[European+Asian]:1319; European:406	[24]
	rs2056314	8	8q24.21	128863014	A	G	CCDC26	lincRNA			non-coding intronic	1.18e-10	1.56e-12				European+Asain	Multi [European+Asain]: 823/1700; European: 170/835	Multi[European+Asian]:1319; European:406	[24]
	rs2056313	8	8q24.21	128863024	A	G	CCDC26	lincRNA			non-coding intronic	9.29e-09					European+Asain	Multi [European+Asain]: 823/1700	Multi[European+Asian]:1319	[24]
	rs1879163	8	8q24.21	128864806	A	C	CCDC26	lincRNA			non-coding intronic	1.06295e-15	3.66707e-08		6.29074e-09		European+Asian+Central/South American+African	823/1700[multi]	1319[multi]	[10]
	rs1879163	8	8q24.21	128864806	A	C	CCDC26	lincRNA			non-coding intronic	3.86e-25	6.45e-19				European+Asain	Multi [European+Asain]: 823/1700; European: 170/835	Multi[European+Asian]:1319; European:406	[24]
	rs10103995	8	8q24.21	128867507	C	A	CCDC26	lincRNA			non-coding intronic	9.26e-09					European+Asain	Multi [European+Asain]: 823/1700	Multi[European+Asian]:1319	[24]
	rs4733532	8	8q24.21	128869053	G	A	CCDC26	lincRNA			non-coding intronic	2.43e-14	1.21e-15				European+Asian	399/1323[European]	666European+800Asian	[20]
	rs4733532	8	8q24.21	128869053	G	A	CCDC26	lincRNA			non-coding intronic	6.42e-11	2.48e-12				European+Asain	Multi [European+Asain]: 823/1700; European: 170/835	Multi[European+Asian]:1319; European:406	[24]
	rs7841974	8	8q24.21	128876319	T	C	CCDC26	lincRNA			non-coding intronic	9.68e-11	1.18e-12				European+Asain	Multi [European+Asain]: 823/1700; European: 170/835	Multi[European+Asian]:1319; European:406	[24]
	rs7845615	8	8q24.21	128876548	T	C	CCDC26	lincRNA	MYC		non-coding intronic			1.03e-10			Asian	3379/8593	-	[12]
	rs17241253	8	8q24.21	128877942	T	C	CCDC26	lincRNA			non-coding intronic		1.11e-23				European	462/954	-	[5]
	rs17241253	8	8q24.21	128877942	T	C	CCDC26	lincRNA			non-coding intronic	9.78672e-24	7.22571e-12		1.14388e-11		European+Asian+Central/South American+African	823/1700[multi]	1319[multi]	[10]
	rs17241253	8	8q24.21	128877942	T	C	CCDC26	lincRNA			non-coding intronic	7.58e-38	8.87e-28				European+Asain	Multi [European+Asain]: 823/1700; European: 170/835	Multi[European+Asian]:1319; European:406	[24]
	rs1850889	8	8q24.21	128878159	A	G	CCDC26	lincRNA			non-coding intronic	1.44e-16	7.07e-17				European+Asian	399/1324[European]	666European+801Asian	[20]
	rs1850889	8	8q24.21	128878159	A	G	CCDC26	lincRNA			non-coding intronic	7.27e-11	7.92e-13				European+Asain	Multi [European+Asain]: 823/1700; European: 170/835	Multi[European+Asian]:1319; European:406	[24]
	rs7018093	8	8q24.21	128878986	C	T	CCDC26	lincRNA			non-coding intronic	1.38e-11	1.14e-13				European+Asain	Multi [European+Asain]: 823/1700; European: 170/835	Multi[European+Asian]:1319; European:406	[24]
	rs10100830	8	8q24.21	128881688	A	T	CCDC26	lincRNA			non-coding intronic	5.39e-11	1.99e-12				European+Asain	Multi [European+Asain]: 823/1700; European: 170/835	Multi[European+Asian]:1319; European:406	[24]
	rs1519851	8	8q24.21	128883573	G	A	CCDC26	lincRNA			non-coding intronic	8.7e-11	3.21e-12				European+Asain	Multi [European+Asain]: 823/1700; European: 170/835	Multi[European+Asian]:1319; European:406	[24]
	rs1519850	8	8q24.21	128884575	C	T	CCDC26	lincRNA			non-coding intronic	3.77e-15	7.95e-16				European+Asian	399/1325[European]	666European+802Asian	[20]
	rs1519849	8	8q24.21	128884721	T	C	CCDC26	lincRNA			non-coding intronic	1.49e-14	4.05e-16				European+Asian	399/1326[European]	666European+803Asian	[20]
	rs1519849	8	8q24.21	128884721	T	C	CCDC26	lincRNA			non-coding intronic	1.13e-10	6.28e-12				European+Asain	Multi [European+Asain]: 823/1700; European: 170/835	Multi[European+Asian]:1319; European:406	[24]
	rs2119756	8	8q24.21	128886123	A	T	CCDC26	lincRNA			non-coding intronic	7.74e-11	3.41e-12				European+Asain	Multi [European+Asain]: 823/1700; European: 170/835	Multi[European+Asian]:1319; European:406	[24]
	rs72728721	8	8q24.21	128887145	G	A	CCDC26	lincRNA			non-coding intronic		1.01e-08				European	259/1187	-	[27]
	rs1157136	8	8q24.21	128889664	T	C	CCDC26	lincRNA			non-coding intronic	1.40595e-19	3.46933e-10		1.16262e-10		European+Asian+Central/South American+African	823/1700[multi]	1319[multi]	[10]
	rs1157136	8	8q24.21	128889664	T	C	CCDC26	lincRNA			non-coding intronic	2.02e-28	8.7e-20				European+Asain	Multi [European+Asain]: 823/1700; European: 170/835	Multi[European+Asian]:1319; European:406	[24]
	rs2395864	8	8q24.21	128891317	G	A	CCDC26	lincRNA			non-coding intronic	7.77e-11	2.98e-12				European+Asain	Multi [European+Asain]: 823/1700; European: 170/835	Multi[European+Asian]:1319; European:406	[24]
	rs2395865	8	8q24.21	128891443	G	A	CCDC26	lincRNA			non-coding intronic	7.44e-11	2.98e-12				European+Asain	Multi [European+Asain]: 823/1700; European: 170/835	Multi[European+Asian]:1319; European:406	[24]
	rs4733659	8	8q24.21	128898164	C	A	CCDC26	lincRNA			non-coding intronic	9.78e-11	4.73e-12				European+Asain	Multi [European+Asain]: 823/1700; European: 170/835	Multi[European+Asian]:1319; European:406	[24]
	rs10631848	8	8q24.21	128899287	G	GGTGTGT	CCDC26	lincRNA			non-coding intronic	1.91e-17					European+Asian+Central/South American+African	-	-	[34]
	rs756122	8	8q24.21	128900494	G	C	CCDC26	lincRNA			non-coding intronic	1.04e-10	1.64e-12				European+Asain	Multi [European+Asain]: 823/1700; European: 170/835	Multi[European+Asian]:1319; European:406	[24]
	rs7009139	8	8q24.21	128902002	G	A	CCDC26	lincRNA			non-coding intronic	6.6055e-09	4.0498e-07				European+Asian+Central/South American+African	823/1700[multi]	1319[multi]	[10]
	rs7009139	8	8q24.21	128902002	G	A	CCDC26	lincRNA			non-coding intronic	1.91e-15	2.56e-15				European+Asain	Multi [European+Asain]: 823/1700; European: 170/835	Multi[European+Asian]:1319; European:406	[24]
	rs7009139	8	8q24.21	128902002	G	A	CCDC26	lincRNA			non-coding intronic		9.81e-09				European	259/1187	-	[27]
	rs72728728	8	8q24.21	128902732	C	T	CCDC26	lincRNA			3downstream,non-coding intronic		1.12e-08				European	259/1187	-	[27]
	rs7826703	8	8q24.21	128902904	T	A	CCDC26	lincRNA			3downstream,non-coding intronic	3.924e-09	3.82082e-07				European+Asian+Central/South American+African	823/1700[multi]	1319[multi]	[10]
	rs7826703	8	8q24.21	128902904	T	A	CCDC26	lincRNA			3downstream,non-coding intronic	9.52e-16	2.17e-15				European+Asain	Multi [European+Asain]: 823/1700; European: 170/835	Multi[European+Asian]:1319; European:406	[24]
	rs7826703	8	8q24.21	128902904	T	A	CCDC26	lincRNA			3downstream,non-coding intronic		1.09e-08				European	259/1187	-	[27]
	rs7826864	8	8q24.21	128902994	T	A	CCDC26	lincRNA			3downstream,non-coding intronic		1.09e-08				European	259/1187	-	[27]
	rs13249571	8	8q24.21	128903176	A	G	CCDC26	lincRNA			3downstream,non-coding intronic	1.30139e-14	1.10547e-07		2.45101e-09		European+Asian+Central/South American+African	823/1700[multi]	1319[multi]	[10]
	rs13249571	8	8q24.21	128903176	A	G	CCDC26	lincRNA			3downstream,non-coding intronic	3.18e-22	3.5e-16				European+Asain	Multi [European+Asain]: 823/1700; European: 170/835	Multi[European+Asian]:1319; European:406	[24]
	rs13249571	8	8q24.21	128903176	A	G	CCDC26	lincRNA			3downstream,non-coding intronic		2.24e-09				European	259/1187	-	[27]
	rs1519847	8	8q24.21	128903514	C	T	CCDC26	lincRNA			3downstream,non-coding intronic	5.47e-21	3.49e-20				European+Asian	399/1327[European]	666European+804Asian	[20]
	rs1519847	8	8q24.21	128903514	C	T	CCDC26	lincRNA			3downstream,non-coding intronic	6.43032e-09	2.82198e-07				European+Asian+Central/South American+African	823/1700[multi]	1319[multi]	[10]
	rs1519847	8	8q24.21	128903514	C	T	CCDC26	lincRNA			3downstream,non-coding intronic	2.19e-15	2.22e-15				European+Asain	Multi [European+Asain]: 823/1700; European: 170/835	Multi[European+Asian]:1319; European:406	[24]
	rs1519847	8	8q24.21	128903514	C	T	CCDC26	lincRNA			3downstream,non-coding intronic		1.09e-08				European	259/1187	-	[27]
	rs1519846	8	8q24.21	128904182	A	C	CCDC26	lincRNA			3downstream,non-coding intronic		4.07e-10				European	259/1187	-	[27]
	rs1519845	8	8q24.21	128904644	A	G	CCDC26	lincRNA			non-coding,3downstream,non-coding intronic	7.34238e-14	8.1675e-08		1.93982e-08		European+Asian+Central/South American+African	823/1700[multi]	1319[multi]	[10]
	rs1519845	8	8q24.21	128904644	A	G	CCDC26	lincRNA			non-coding,3downstream,non-coding intronic	2.38e-21	2.74e-16				European+Asain	Multi [European+Asain]: 823/1700; European: 170/835	Multi[European+Asian]:1319; European:406	[24]
	rs1519845	8	8q24.21	128904644	A	G	CCDC26	lincRNA			non-coding,3downstream,non-coding intronic		5.53e-09				European	259/1187	-	[27]
	rs12114722	8	8q24.21	128904840	C	T	CCDC26	lincRNA			non-coding,non-coding intronic	1.05799e-13	1.35718e-07		2.11853e-08		European+Asian+Central/South American+African	823/1700[multi]	1319[multi]	[10]
	rs12114722	8	8q24.21	128904840	C	T	CCDC26	lincRNA			non-coding,non-coding intronic	3.61e-21	4.82e-16				European+Asain	Multi [European+Asain]: 823/1700; European: 170/835	Multi[European+Asian]:1319; European:406	[24]
	rs12114722	8	8q24.21	128904840	C	T	CCDC26	lincRNA			non-coding,non-coding intronic		5.69e-09				European	259/1187	-	[27]
	rs1519844	8	8q24.21	128906143	C	G	CCDC26	lincRNA			non-coding intronic	6.16572e-09	2.91141e-07				European+Asian+Central/South American+African	823/1700[multi]	1319[multi]	[10]
	rs1519844	8	8q24.21	128906143	C	G	CCDC26	lincRNA			non-coding intronic	1.65e-15	1.62e-15				European+Asain	Multi [European+Asain]: 823/1700; European: 170/835	Multi[European+Asian]:1319; European:406	[24]
	rs1519844	8	8q24.21	128906143	C	G	CCDC26	lincRNA			non-coding intronic		1.07e-08				European	259/1187	-	[27]
	rs1519843	8	8q24.21	128906172	T	C	CCDC26	lincRNA			non-coding intronic		1.05e-08				European	259/1187	-	[27]
	rs1519842	8	8q24.21	128906227	G	C	CCDC26	lincRNA			non-coding intronic		1.07e-08				European	259/1187	-	[27]
	rs1530300	8	8q24.21	128907212	T	C	CCDC26	lincRNA			non-coding intronic		2.79e-20				European	462/954	-	[5]
	rs1530300	8	8q24.21	128907212	T	C	CCDC26	lincRNA			non-coding intronic	6.31e-22	4.9e-23				European+Asian	399/1328[European]	666European+805Asian	[20]
	rs1530300	8	8q24.21	128907212	T	C	CCDC26	lincRNA			non-coding intronic	2.47692e-20	3.98132e-10		4.42977e-11		European+Asian+Central/South American+African	823/1700[multi]	1319[multi]	[10]
	rs1530300	8	8q24.21	128907212	T	C	CCDC26	lincRNA			non-coding intronic	3.65e-30	7e-21				European+Asain	Multi [European+Asain]: 823/1700; European: 170/835	Multi[European+Asian]:1319; European:406	[24]
	rs1530300	8	8q24.21	128907212	T	C	CCDC26	lincRNA			non-coding intronic		4.75e-10				European	259/1187	-	[27]
	rs1519841	8	8q24.21	128907554	T	C	CCDC26	lincRNA			non-coding intronic	1.8e-20	5.9e-20				European+Asian	399/1329[European]	666European+806Asian	[20]
	rs1519841	8	8q24.21	128907554	T	C	CCDC26	lincRNA			non-coding intronic	7.16276e-09	4.11003e-07				European+Asian+Central/South American+African	823/1700[multi]	1319[multi]	[10]
	rs1519841	8	8q24.21	128907554	T	C	CCDC26	lincRNA			non-coding intronic	2.12e-15	2.64e-15				European+Asain	Multi [European+Asain]: 823/1700; European: 170/835	Multi[European+Asian]:1319; European:406	[24]
	rs1519841	8	8q24.21	128907554	T	C	CCDC26	lincRNA			non-coding intronic		1.08e-08				European	259/1187	-	[27]
	rs997310	8	8q24.21	128908034	C	A	CCDC26	lincRNA			non-coding intronic		1.19e-08				European	224/383	-	[5]
	rs997310	8	8q24.21	128908034	C	A	CCDC26	lincRNA			non-coding intronic	2.78219e-10	2.19839e-09				European+Asian+Central/South American+African	823/1700[multi]	1319[multi]	[10]
	rs997310	8	8q24.21	128908034	C	A	CCDC26	lincRNA			non-coding intronic	5.18e-20	2.15e-22				European+Asain	Multi [European+Asain]: 823/1700; European: 170/835	Multi[European+Asian]:1319; European:406	[24]
	rs997310	8	8q24.21	128908034	C	A	CCDC26	lincRNA			non-coding intronic		2.06e-08				European	259/1187	-	[27]
	rs13266917	8	8q24.21	128910144	G	C	CCDC26	lincRNA			non-coding intronic		3.65e-08				European	259/1187	-	[27]
	rs7839674	8	8q24.21	128910835	T	C	CCDC26	lincRNA			non-coding intronic	8.26716e-09	3.99383e-07				European+Asian+Central/South American+African	823/1700[multi]	1319[multi]	[10]
	rs7839674	8	8q24.21	128910835	T	C	CCDC26	lincRNA			non-coding intronic	2.36e-15	2.3e-15				European+Asain	Multi [European+Asain]: 823/1700; European: 170/835	Multi[European+Asian]:1319; European:406	[24]
	rs7839674	8	8q24.21	128910835	T	C	CCDC26	lincRNA			non-coding intronic		1.1e-08				European	259/1187	-	[27]
	rs4733661	8	8q24.21	128911145	T	C	CCDC26	lincRNA			non-coding intronic	5.26159e-09	2.37841e-07				European+Asian+Central/South American+African	823/1700[multi]	1319[multi]	[10]
	rs4733661	8	8q24.21	128911145	T	C	CCDC26	lincRNA			non-coding intronic	1.36e-15	1.29e-15				European+Asain	Multi [European+Asain]: 823/1700; European: 170/835	Multi[European+Asian]:1319; European:406	[24]
	rs4733661	8	8q24.21	128911145	T	C	CCDC26	lincRNA			non-coding intronic		1.1e-08				European	259/1187	-	[27]
	rs12548659	8	8q24.21	128912260	C	G	CCDC26	lincRNA			non-coding intronic		3.67e-08				European	259/1187	-	[27]
	rs1401826	8	8q24.21	128913587	C	T	CCDC26	lincRNA			non-coding intronic		1.02e-08				European	259/1187	-	[27]
	rs12545073	8	8q24.21	128913964	A	T	CCDC26	lincRNA			non-coding intronic		1.1e-08				European	259/1187	-	[27]
	rs12542837	8	8q24.21	128914415	T	C	CCDC26	lincRNA			non-coding intronic	1.02e-20	1.25e-20				European+Asian	399/1330[European]	666European+807Asian	[20]
	rs12542837	8	8q24.21	128914415	T	C	CCDC26	lincRNA			non-coding intronic	8.64845e-09	3.43219e-07				European+Asian+Central/South American+African	823/1700[multi]	1319[multi]	[10]
	rs12542837	8	8q24.21	128914415	T	C	CCDC26	lincRNA			non-coding intronic	2.49e-15	1.94e-15				European+Asain	Multi [European+Asain]: 823/1700; European: 170/835	Multi[European+Asian]:1319; European:406	[24]
	rs12542837	8	8q24.21	128914415	T	C	CCDC26	lincRNA			non-coding intronic		1.11e-08				European	259/1187	-	[27]
	rs34426405	8	8q24.21	128914617	C	A	CCDC26	lincRNA			non-coding intronic		4.56e-10				European	259/1187	-	[27]
	rs36023417	8	8q24.21	128914960	G	C	CCDC26	lincRNA			non-coding intronic		1.11e-08				European	259/1187	-	[27]
	rs12541441	8	8q24.21	128915585	G	A	CCDC26	lincRNA			non-coding intronic		1.11e-08				European	259/1187	-	[27]
	rs35669818	8	8q24.21	128916316	T	G	CCDC26	lincRNA			non-coding intronic		1.13e-08				European	259/1187	-	[27]
	rs139490071	8	8q24.21	128916356	A	C	CCDC26	lincRNA			non-coding intronic		1.09e-08				European	259/1187	-	[27]
	rs11506137	8	8q24.21	128916902	C	T	CCDC26	lincRNA			non-coding,non-coding intronic		1.14e-08				European	259/1187	-	[27]
	rs56330003	8	8q24.21	128917065	G	A	CCDC26	lincRNA			non-coding intronic		4.26e-10				European	259/1187	-	[27]
	rs59017966	8	8q24.21	128917648	T	C	CCDC26	lincRNA			non-coding intronic		1.17e-08				European	259/1187	-	[27]
	rs60883838	8	8q24.21	128918198	T	C	CCDC26	lincRNA			non-coding intronic		1.19e-08				European	259/1187	-	[27]
	rs13249953	8	8q24.21	128918949	C	T	CCDC26	lincRNA			non-coding,non-coding intronic		1e-09				European	259/1187	-	[27]
	rs34682967	8	8q24.21	128919685	G	A	CCDC26	lincRNA			non-coding intronic		3.83e-08				European	259/1187	-	[27]
	rs4733662	8	8q24.21	128919771	A	C	CCDC26	lincRNA			non-coding intronic		1.15e-08				European	259/1187	-	[27]
	rs7011344	8	8q24.21	128920415	C	T	CCDC26	lincRNA			non-coding intronic		1.23e-08				European	259/1187	-	[27]
	rs72728734	8	8q24.21	128921474	A	G	CCDC26	lincRNA			non-coding intronic		7.33e-15				European	170 /835[European]	406	[10]
	rs72728734	8	8q24.21	128921474	A	G	CCDC26	lincRNA			non-coding intronic		4.36e-34				European+Asain	European: 170/835	European:406	[24]
	rs72728734	8	8q24.21	128921474	A	G	CCDC26	lincRNA			non-coding intronic		5.32e-20				European	208/835	1284	[23]
	rs72728734	8	8q24.21	128921474	A	G	CCDC26	lincRNA			non-coding intronic		9.51e-11				European	259/1187	-	[27]
	rs72728734	8	8q24.21	128921474	A	G	CCDC26	lincRNA			non-coding intronic		3.58e-45				European+Asian+Central/South American	Combined meta analysis: Bonn (European: 399cases / 1318controls)+ GENEVA (666 European trios)+ POFC (European: 163cases / 733controls+289 European trios)	-	[31]
	rs13266086	8	8q24.21	128922550	T	C	CCDC26	lincRNA			non-coding intronic		5.6e-10				European	259/1187	-	[27]
	rs35491248	8	8q24.21	128922782	C	T	CCDC26	lincRNA			non-coding intronic		3.95e-08				European	259/1187	-	[27]
	rs55847434	8	8q24.21	128922841	G	A	CCDC26	lincRNA			non-coding intronic		4.3e-10				European	259/1187	-	[27]
	rs4733533	8	8q24.21	128927896	A	G	CCDC26	lincRNA			non-coding intronic		1.17e-08				European	259/1187	-	[27]
	rs199558443	8	8q24.21	128928949	TC	T	CCDC26	lincRNA			non-coding intronic		1e-10				European	259/1187	-	[27]
	rs74551197	8	8q24.21	128928949	C	T	CCDC26	lincRNA			non-coding intronic		9.84e-11				European	259/1187	-	[27]
	rs1579748	8	8q24.21	128928950	T	A	CCDC26	lincRNA			non-coding intronic		8.97e-11				European	259/1187	-	[27]
	rs34985282	8	8q24.21	128928953	T	TA	CCDC26	lincRNA			non-coding intronic		1e-10				European	259/1187	-	[27]
	rs72728736	8	8q24.21	128928985	G	T	CCDC26	lincRNA			non-coding intronic		4.46e-10				European	259/1187	-	[27]
	rs55865336	8	8q24.21	128930718	G	A	CCDC26	lincRNA			non-coding intronic		4.46e-10				European	259/1187	-	[27]
	rs17241908	8	8q24.21	128932630	C	G	CCDC26	lincRNA			non-coding intronic	2.12963e-25	4.16844e-14		1.66737e-12		European+Asian+Central/South American+African	823/1700[multi]	1319[multi]	[10]
	rs17241908	8	8q24.21	128932630	C	G	CCDC26	lincRNA			non-coding intronic	2.1e-41	1.62e-32				European+Asain	Multi [European+Asain]: 823/1700; European: 170/835	Multi[European+Asian]:1319; European:406	[24]
	rs17241908	8	8q24.21	128932630	C	G	CCDC26	lincRNA			non-coding intronic		4.47e-10				European	259/1187	-	[27]
	rs4733666	8	8q24.21	128933467	A	C	CCDC26	lincRNA			non-coding intronic	1.04409e-08	3.1192e-07				European+Asian+Central/South American+African	823/1700[multi]	1319[multi]	[10]
	rs4733666	8	8q24.21	128933467	A	C	CCDC26	lincRNA			non-coding intronic	2.11e-15	9.57e-16				European+Asain	Multi [European+Asain]: 823/1700; European: 170/835	Multi[European+Asian]:1319; European:406	[24]
	rs4733666	8	8q24.21	128933467	A	C	CCDC26	lincRNA			non-coding intronic		1.92e-08				European	259/1187	-	[27]
	rs987524	8	8q24.21	128933795	C	G	CCDC26	lincRNA			non-coding intronic	9.60553e-12	6.93204e-10				European+Asian+Central/South American+African	823/1700[multi]	1319[multi]	[10]
	rs987524	8	8q24.21	128933795	C	G	CCDC26	lincRNA			non-coding intronic	1.94e-20	9.21e-21				European+Asain	Multi [European+Asain]: 823/1700; European: 170/835	Multi[European+Asian]:1319; European:406	[24]
	rs987524	8	8q24.21	128933795	C	G	CCDC26	lincRNA			non-coding intronic		1.12e-10				European	259/1187	-	[27]
	rs987525	8	8q24.21	128933908	C	A	CCDC26	lincRNA			non-coding intronic		3.34e-24				European	462/954	-	[5]
	rs987525	8	8q24.21	128933908	C	A	CCDC26	lincRNA			non-coding intronic	1.11e-16					European+Asian	-	1908[825European+1038Asian]	[7]
	rs987525	8	8q24.21	128933908	C	A	CCDC26	lincRNA			non-coding intronic	5.12e-35					European+Asian	399/1318[European]	666European+795Asian	[20]
	rs987525	8	8q24.21	128933908	C	A	CCDC26	lincRNA			non-coding intronic	6.58202e-14	1.47025e-13				European+Asian+Central/South American+African	823/1700[multi]	1319[multi]	[10]
	rs987525	8	8q24.21	128933908	C	A	CCDC26	lincRNA			non-coding intronic	2.37e-27	1.31e-31				European+Asain	Multi [European+Asain]: 823/1700; European: 170/835	Multi[European+Asian]:1319; European:406	[24]
	rs987525	8	8q24.21	128933908	C	A	CCDC26	lincRNA			non-coding intronic		8.73e-11				European	259/1187	-	[27]
	rs987525	8	8q24.21	128933908	C	A	CCDC26	lincRNA			non-coding intronic	1.02e-41	4.17e-42				European+Asian+Central/South American	Combined meta analysis: Bonn (European: 399cases / 1318controls)+ GENEVA (666 European trios+795 Asian trios)+ POFC (European: 163cases / 733controls+Asian / Central/South American: 685cases / 828controls+289 European trios+949 Asian /Latin American trios)	-	[31]
	rs17820135	8	8q24.21	128935540	T	G	CCDC26	lincRNA			non-coding intronic		6.03e-14				European	462/954	-	[5]
	rs17820135	8	8q24.21	128935540	T	G	CCDC26	lincRNA			non-coding intronic	2.15346e-14			8.41858e-10		European+Asian+Central/South American+African	823/1700[multi]	1319[multi]	[10]
	rs17820135	8	8q24.21	128935540	T	G	CCDC26	lincRNA			non-coding intronic	2.45e-21					European+Asain	Multi [European+Asain]: 823/1700	Multi[European+Asian]:1319	[24]
	rs12548036	8	8q24.21	128935636	G	T	CCDC26	lincRNA			non-coding intronic	2.24e-21	8.7e-21				European+Asian	399/1331[European]	666European+808Asian	[20]
	rs12548036	8	8q24.21	128935636	G	T	CCDC26	lincRNA			non-coding intronic	2.74557e-09	7.37857e-07				European+Asian+Central/South American+African	823/1700[multi]	1319[multi]	[10]
	rs12548036	8	8q24.21	128935636	G	T	CCDC26	lincRNA			non-coding intronic	1.05e-16	3.21e-16				European+Asain	Multi [European+Asain]: 823/1700; European: 170/835	Multi[European+Asian]:1319; European:406	[24]
	rs1372448	8	8q24.21	128938077	T	A	CCDC26	lincRNA			non-coding intronic	3.87151e-19	4.43354e-10		1.93134e-11		European+Asian+Central/South American+African	823/1700[multi]	1319[multi]	[10]
	rs1372448	8	8q24.21	128938077	T	A	CCDC26	lincRNA			non-coding intronic	1.03e-29	5.89e-22				European+Asain	Multi [European+Asain]: 823/1700; European: 170/835	Multi[European+Asian]:1319; European:406	[24]
	rs1372449	8	8q24.21	128938144	G	A	CCDC26	lincRNA			non-coding intronic		1.13e-16				European	462/954	-	[5]
	rs1372449	8	8q24.21	128938144	G	A	CCDC26	lincRNA			non-coding intronic	6.43092e-19	3.60551e-10		4.39765e-11		European+Asian+Central/South American+African	823/1700[multi]	1319[multi]	[10]
	rs1372449	8	8q24.21	128938144	G	A	CCDC26	lincRNA			non-coding intronic	1.82e-29	4.69e-22				European+Asain	Multi [European+Asain]: 823/1700; European: 170/835	Multi[European+Asian]:1319; European:406	[24]
	rs1372449	8	8q24.21	128938144	G	A	CCDC26	lincRNA	MIR1208		non-coding intronic			9.6e-15			Asian	NSCLP-ZhongHua: 2031/6808 + NSCL/P-GSA: 4779/4846 + NSCPO-ZhongHua: 996/4560 + NSCPO-GSA: 1544/2316	-	[33]
	rs1372450	8	8q24.21	128938153	C	T	CCDC26	lincRNA			non-coding intronic	2.39748e-19	4.43354e-10		2.61541e-11		European+Asian+Central/South American+African	823/1700[multi]	1319[multi]	[10]
	rs1372450	8	8q24.21	128938153	C	T	CCDC26	lincRNA			non-coding intronic	5.76e-30	5.58e-22				European+Asain	Multi [European+Asain]: 823/1700; European: 170/835	Multi[European+Asian]:1319; European:406	[24]
	rs7017252	8	8q24.21	128938598	C	T	CCDC26	lincRNA			non-coding intronic		1.09e-15				European	462/954	-	[5]
	rs7017252	8	8q24.21	128938598	C	T	CCDC26	lincRNA			non-coding intronic	1.81e-20	8.96e-19				European+Asian	399/1332[European]	666European+809Asian	[20]
	rs7017252	8	8q24.21	128938598	C	T	CCDC26	lincRNA			non-coding intronic	8.69944e-19	7.06936e-10		5.72937e-11		European+Asian+Central/South American+African	823/1700[multi]	1319[multi]	[10]
	rs7017252	8	8q24.21	128938598	C	T	CCDC26	lincRNA			non-coding intronic	9.39e-29	5.35e-21				European+Asain	Multi [European+Asain]: 823/1700; European: 170/835	Multi[European+Asian]:1319; European:406	[24]
	rs7017252	8	8q24.21	128938598	C	T	CCDC26	lincRNA	MYC		non-coding intronic			8.47e-16			Asian	3379/8593	-	[12]
	rs7815993	8	8q24.21	128939523	C	T	CCDC26	lincRNA			non-coding intronic	2.40647e-19	6.06504e-10		1.35628e-11		European+Asian+Central/South American+African	823/1700[multi]	1319[multi]	[10]
	rs7815993	8	8q24.21	128939523	C	T	CCDC26	lincRNA			non-coding intronic	4.96e-30	6.47e-22				European+Asain	Multi [European+Asain]: 823/1700; European: 170/835	Multi[European+Asian]:1319; European:406	[24]
	rs7815993	8	8q24.21	128939523	C	T	CCDC26	lincRNA			non-coding intronic			5.31e-16			Asian	NSCLP-ZhongHua: 2031/6808 + NSCL/P-GSA: 4779/4846	-	[17]
	rs1866981	8	8q24.21	128940002	C	G	CCDC26	lincRNA			non-coding intronic	4.60142e-14			9.72615e-09		European+Asian+Central/South American+African	823/1700[multi]	1319[multi]	[10]
	rs1866981	8	8q24.21	128940002	C	G	CCDC26	lincRNA			non-coding intronic	4.48e-21	2.39e-14				European+Asain	Multi [European+Asain]: 823/1700; European: 170/835	Multi[European+Asian]:1319; European:406	[24]
	rs1866982	8	8q24.21	128940205	A	G	CCDC26	lincRNA			non-coding intronic	2.6668e-14			1.60485e-08		European+Asian+Central/South American+African	823/1700[multi]	1319[multi]	[10]
	rs1866982	8	8q24.21	128940205	A	G	CCDC26	lincRNA			non-coding intronic	9.05e-22	8.26e-15				European+Asain	Multi [European+Asain]: 823/1700; European: 170/835	Multi[European+Asian]:1319; European:406	[24]
	rs12547241	8	8q24.21	128940263	G	A	CCDC26	lincRNA			non-coding intronic	9.41e-17	2.66e-15				European+Asian	399/1333[European]	666European+810Asian	[20]
	rs12547241	8	8q24.21	128940263	G	A	CCDC26	lincRNA			non-coding intronic	7.01584e-15			1.38928e-08		European+Asian+Central/South American+African	823/1700[multi]	1319[multi]	[10]
	rs12547241	8	8q24.21	128940263	G	A	CCDC26	lincRNA			non-coding intronic	1.88e-22	7.61e-15				European+Asain	Multi [European+Asain]: 823/1700; European: 170/835	Multi[European+Asian]:1319; European:406	[24]
	rs13275724	8	8q24.21	128940783	G	A	CCDC26	lincRNA			non-coding intronic	8.18336e-13			2.27898e-07		European+Asian+Central/South American+African	823/1700[multi]	1319[multi]	[10]
	rs13275724	8	8q24.21	128940783	G	A	CCDC26	lincRNA			non-coding intronic	6.24e-20	2.79e-14				European+Asain	Multi [European+Asain]: 823/1700; European: 170/835	Multi[European+Asian]:1319; European:406	[24]
	rs11787169	8	8q24.21	128941322	T	C	CCDC26	lincRNA			non-coding intronic	9.04834e-13			3.90514e-07		European+Asian+Central/South American+African	823/1700[multi]	1319[multi]	[10]
	rs11787169	8	8q24.21	128941322	T	C	CCDC26	lincRNA			non-coding intronic	1.11e-19	3.47e-14				European+Asain	Multi [European+Asain]: 823/1700; European: 170/835	Multi[European+Asian]:1319; European:406	[24]
	rs7017665	8	8q24.21	128946138	C	G	CCDC26	lincRNA			non-coding intronic		7.35e-10				European	259/1187	-	[27]
	rs17242358	8	8q24.21	128952627	G	A	CCDC26	lincRNA			3downstream,non-coding intronic	5.66531e-30	1.65425e-14		5.16417e-14		European+Asian+Central/South American+African	823/1700[multi]	1319[multi]	[10]
	rs17242358	8	8q24.21	128952627	G	A	CCDC26	lincRNA			3downstream,non-coding intronic	6.1e-48	1.09e-34				European+Asain	Multi [European+Asain]: 823/1700; European: 170/835	Multi[European+Asian]:1319; European:406	[24]
	rs17242358	8	8q24.21	128952627	G	A	CCDC26	lincRNA			3downstream,non-coding intronic	6.21e-37					European+Asain	901/1700	3427	[23]
	rs17242358	8	8q24.21	128952627	G	A	CCDC26	lincRNA			3downstream,non-coding intronic		3.2e-10				European	259/1187	-	[27]
	rs17242358	8	8q24.21	128952627	G	A	CCDC26	lincRNA			3downstream,non-coding intronic	1.4e-33					multi population	-	2771	[32]
	rs17242358	8	8q24.21	128952627	G	A	CCDC26	lincRNA			3downstream,non-coding intronic	1.06e-27					European+Asian+Central/South American+African	-	-	[34]
	rs13267257	8	8q24.21	128955992	G	T	CCDC26	lincRNA			non-coding intronic	1.7961e-13			5.5009e-08		European+Asian+Central/South American+African	823/1700[multi]	1319[multi]	[10]
	rs13267257	8	8q24.21	128955992	G	T	CCDC26	lincRNA			non-coding intronic	5.14e-21	2.21e-14				European+Asain	Multi [European+Asain]: 823/1700; European: 170/835	Multi[European+Asian]:1319; European:406	[24]
	rs1441994	8	8q24.21	128956941	T	C	CCDC26	lincRNA			non-coding intronic	1.4419e-13			1.18268e-07		European+Asian+Central/South American+African	823/1700[multi]	1319[multi]	[10]
	rs1441994	8	8q24.21	128956941	T	C	CCDC26	lincRNA			non-coding intronic	1.03e-20	2.85e-14				European+Asain	Multi [European+Asain]: 823/1700; European: 170/835	Multi[European+Asian]:1319; European:406	[24]
	rs13266585	8	8q24.21	128961245	T	C	CCDC26	lincRNA			non-coding intronic	1.50835e-11			6.06633e-07		European+Asian+Central/South American+African	823/1700[multi]	1319[multi]	[10]
	rs13266585	8	8q24.21	128961245	T	C	CCDC26	lincRNA			non-coding intronic	2.54e-18	4.16e-14				European+Asain	Multi [European+Asain]: 823/1700; European: 170/835	Multi[European+Asian]:1319; European:406	[24]
	rs13248707	8	8q24.21	128963059	C	T	CCDC26	lincRNA			non-coding intronic	1.97165e-13			8.89358e-08		European+Asian+Central/South American+African	823/1700[multi]	1319[multi]	[10]
	rs13248707	8	8q24.21	128963059	C	T	CCDC26	lincRNA			non-coding intronic	5.33e-21	1.05e-14				European+Asain	Multi [European+Asain]: 823/1700; European: 170/835	Multi[European+Asian]:1319; European:406	[24]
	rs55658222	8	8q24.21	128963890	G	A	CCDC26	lincRNA			non-coding intronic	5.63e-30					European+Asian+Central/South American+African	823/1700[multi]	1319[multi]	[10]
	_x000D_ rs55658222	8	8q24.21	128963890	G	_x000D_ A	CCDC26	lincRNA			non-coding intronic				3.98e-14		Central/South American	449/626[Central Ame]	601	[10]
	rs55658222	8	8q24.21	128963890	G	A	CCDC26	lincRNA			non-coding intronic	5.33e-48					European+Asain	Multi [European+Asain]: 823/1700	Multi[European+Asian]:1319	[24]
	rs55658222	8	8q24.21	128963890	G	A	CCDC26	lincRNA			non-coding intronic	8.3e-44					European+Asain	823/1700	2811	[23]
	rs55658222	8	8q24.21	128963890	G	A	CCDC26	lincRNA			non-coding intronic		2.02e-10				European	259/1187	-	[27]
	rs55658222	8	8q24.21	128963890	G	A	CCDC26	lincRNA			non-coding intronic	8.69e-63					European+Asian+Central/South American	Combined meta analysis: Bonn (European: 399cases / 1318controls)+ GENEVA (666 European trios+795 Asian trios)+ POFC (European: 163cases / 733controls+Asian / Central/South American: 685cases / 828controls+289 European trios+949 Asian /Latin American trios)	-	[31]
	rs55658222	8	8q24.21	128963890	G	A	CCDC26	lincRNA			non-coding intronic	9.3e-29					European+Asian+Central/South American+African	-	-	[34]
	rs1470206	8	8q24.21	128965218	T	C	CCDC26	lincRNA			non-coding intronic	2.71e-17	1.49e-14				European+Asian	399/1334[European]	666European+811Asian	[20]
	rs1470206	8	8q24.21	128965218	T	C	CCDC26	lincRNA			non-coding intronic	3.68025e-10	5.14982e-07				European+Asian+Central/South American+African	823/1700[multi]	1319[multi]	[10]
	rs1470206	8	8q24.21	128965218	T	C	CCDC26	lincRNA			non-coding intronic	1.61e-16	1.36e-14				European+Asain	Multi [European+Asain]: 823/1700; European: 170/835	Multi[European+Asian]:1319; European:406	[24]
	rs993316	8	8q24.21	128968050	T	C	CCDC26	lincRNA			5upstream,non-coding intronic	1.18355e-11			4.39226e-07		European+Asian+Central/South American+African	823/1700[multi]	1319[multi]	[10]
	rs993316	8	8q24.21	128968050	T	C	CCDC26	lincRNA			5upstream,non-coding intronic	2.25e-18	5.44e-14				European+Asain	Multi [European+Asain]: 823/1700; European: 170/835	Multi[European+Asian]:1319; European:406	[24]
	rs11997787	8	8q24.21	128969112	C	T	CCDC26	lincRNA			non-coding intronic	5.06599e-13	2.77553e-09		2.09963e-07		European+Asian+Central/South American+African	823/1700[multi]	1319[multi]	[10]
	rs11997787	8	8q24.21	128969112	C	T	CCDC26	lincRNA			non-coding intronic	6.22e-22	4.66e-20				European+Asain	Multi [European+Asain]: 823/1700; European: 170/835	Multi[European+Asian]:1319; European:406	[24]
	rs13274247	8	8q24.21	128969222	G	A	CCDC26	lincRNA			non-coding intronic		8.87e-15				European	462/954	-	[5]
	rs744835	8	8q24.21	128970301	C	T	CCDC26	lincRNA			non-coding intronic	1.28149e-18	1.10638e-09		8.20843e-11		European+Asian+Central/South American+African	823/1700[multi]	1319[multi]	[10]
	rs744835	8	8q24.21	128970301	C	T	CCDC26	lincRNA			non-coding intronic	1.89e-28	1.24e-20				European+Asain	Multi [European+Asain]: 823/1700; European: 170/835	Multi[European+Asian]:1319; European:406	[24]
	rs882083	8	8q24.21	128970510	C	T	CCDC26	lincRNA			non-coding intronic	6.83e-23	2.35e-20				European+Asian	399/1335[European]	666European+812Asian	[20]
	rs882083	8	8q24.21	128970510	C	T	CCDC26	lincRNA			non-coding intronic	2.06515e-18	1.30743e-09		1.03016e-10		European+Asian+Central/South American+African	823/1700[multi]	1319[multi]	[10]
	rs882083	8	8q24.21	128970510	C	T	CCDC26	lincRNA			non-coding intronic	3.44e-28	1.61e-20				European+Asain	Multi [European+Asain]: 823/1700; European: 170/835	Multi[European+Asian]:1319; European:406	[24]
	rs11779747	8	8q24.21	128972282	G	A	CCDC26	lincRNA			non-coding intronic	9.93471e-15	1.18511e-07		1.44045e-09		European+Asian+Central/South American+African	823/1700[multi]	1319[multi]	[10]
	rs11779747	8	8q24.21	128972282	G	A	CCDC26	lincRNA			non-coding intronic	2.34e-22	3.74e-16				European+Asain	Multi [European+Asain]: 823/1700; European: 170/835	Multi[European+Asian]:1319; European:406	[24]
	rs11786525	8	8q24.21	128972301	A	C	CCDC26	lincRNA			non-coding intronic	3.93204e-16	4.22275e-07		8.15345e-10		European+Asian+Central/South American+African	823/1700[multi]	1319[multi]	[10]
	rs11786525	8	8q24.21	128972301	A	C	CCDC26	lincRNA			non-coding intronic	9.1e-24	2.29e-15				European+Asain	Multi [European+Asain]: 823/1700; European: 170/835	Multi[European+Asian]:1319; European:406	[24]
	rs11787407	8	8q24.21	128973194	A	G	CCDC26	lincRNA			non-coding intronic	1.39e-18	1.31e-16				European+Asian	399/1336[European]	666European+813Asian	[20]
	rs11787407	8	8q24.21	128973194	A	G	CCDC26	lincRNA			non-coding intronic	3.18116e-14	1.43903e-07		3.95271e-09		European+Asian+Central/South American+African	823/1700[multi]	1319[multi]	[10]
	rs11787407	8	8q24.21	128973194	A	G	CCDC26	lincRNA			non-coding intronic	2.08e-21	1.45e-15				European+Asain	Multi [European+Asain]: 823/1700; European: 170/835	Multi[European+Asian]:1319; European:406	[24]
	rs12546523	8	8q24.21	128973864	G	A	CCDC26	lincRNA			non-coding intronic	1.19e-18	4.5e-17				European+Asian	399/1337[European]	666European+814Asian	[20]
	rs12546523	8	8q24.21	128973864	G	A	CCDC26	lincRNA			non-coding intronic	6.98586e-15	1.96026e-07		9.55359e-10		European+Asian+Central/South American+African	823/1700[multi]	1319[multi]	[10]
	rs12546523	8	8q24.21	128973864	G	A	CCDC26	lincRNA			non-coding intronic	1.25e-22	4.81e-16				European+Asain	Multi [European+Asain]: 823/1700; European: 170/835	Multi[European+Asian]:1319; European:406	[24]
	rs6990893	8	8q24.21	128975973	G	A	CCDC26	lincRNA			non-coding intronic	6.44105e-18	7.15125e-10		9.11446e-11		European+Asian+Central/South American+African	823/1700[multi]	1319[multi]	[10]
	rs6990893	8	8q24.21	128975973	G	A	CCDC26	lincRNA			non-coding intronic	4.84e-28	2.43e-21				European+Asain	Multi [European+Asain]: 823/1700; European: 170/835	Multi[European+Asian]:1319; European:406	[24]
	rs7010696	8	8q24.21	128977591	G	A	CCDC26	lincRNA			non-coding intronic		2.36e-09				European	259/1187	-	[27]
	rs16893225	8	8q24.21	128977971	A	G	CCDC26	lincRNA			non-coding intronic	1.99912e-15	2.36901e-08		5.60569e-09		European+Asian+Central/South American+African	823/1700[multi]	1319[multi]	[10]
	rs16893225	8	8q24.21	128977971	A	G	CCDC26	lincRNA			non-coding intronic	6.86e-25	3.18e-19				European+Asain	Multi [European+Asain]: 823/1700; European: 170/835	Multi[European+Asian]:1319; European:406	[24]
	rs16893225	8	8q24.21	128977971	A	G	CCDC26	lincRNA			non-coding intronic		3.19e-09				European	259/1187	-	[27]
	rs72728755	8	8q24.21	128978136	T	A	CCDC26	lincRNA			non-coding intronic		2.03e-10				European	259/1187	-	[27]
	rs72728755	8	8q24.21	128978136	T	A	CCDC26	lincRNA			non-coding intronic	1.94e-22					European+Asian+Central/South American	Combined meta analysis: 2703/ 7839	-	[30]
	rs72728755	8	8q24.21	128978136	T	A	CCDC26	lincRNA			non-coding intronic	2.8e-29					European+Asian+Central/South American+African	2915/8729		[15]
	rs1545233	8	8q24.21	128979276	C	A	CCDC26	lincRNA			non-coding intronic	4.37805e-18	6.21054e-10		8.41135e-11		European+Asian+Central/South American+African	823/1700[multi]	1319[multi]	[10]
	rs1545233	8	8q24.21	128979276	C	A	CCDC26	lincRNA			non-coding intronic	2.67e-28	1.69e-21				European+Asain	Multi [European+Asain]: 823/1700; European: 170/835	Multi[European+Asian]:1319; European:406	[24]
	rs13272617	8	8q24.21	128979473	G	A	CCDC26	lincRNA			non-coding intronic		1.87e-09				European	259/1187	-	[27]
	rs13262450	8	8q24.21	128979802	A	G	CCDC26	lincRNA			non-coding intronic		2.75e-09				European	259/1187	-	[27]
	rs7838330	8	8q24.21	128980860	T	C	CCDC26	lincRNA			non-coding intronic	7.23984e-14	5.36529e-07		2.77832e-09		European+Asian+Central/South American+African	823/1700[multi]	1319[multi]	[10]
	rs7838330	8	8q24.21	128980860	T	C	CCDC26	lincRNA			non-coding intronic	1.88e-21	1.66e-15				European+Asain	Multi [European+Asain]: 823/1700; European: 170/835	Multi[European+Asian]:1319; European:406	[24]
	rs10956455	8	8q24.21	128981317	T	G	CCDC26	lincRNA			non-coding intronic	1.44008e-10			1.76689e-07		European+Asian+Central/South American+African	823/1700[multi]	1319[multi]	[10]
	rs10956455	8	8q24.21	128981317	T	G	CCDC26	lincRNA			non-coding intronic	2.03e-17					European+Asain	Multi [European+Asain]: 823/1700	Multi[European+Asian]:1319	[24]
	rs6999541	8	8q24.21	128982588	G	A	CCDC26	lincRNA			non-coding intronic	6.26586e-18	6.78624e-10		1.36543e-10		European+Asian+Central/South American+African	823/1700[multi]	1319[multi]	[10]
	rs6999541	8	8q24.21	128982588	G	A	CCDC26	lincRNA			non-coding intronic	3.74e-28	1.7e-21				European+Asain	Multi [European+Asain]: 823/1700; European: 170/835	Multi[European+Asian]:1319; European:406	[24]
	rs112704402	8	8q24.21	128984339	G	A	CCDC26	lincRNA			non-coding intronic		6.24e-09				European	259/1187	-	[27]
	rs7008870	8	8q24.21	128989920	A	G	CCDC26	lincRNA			3downstream,non-coding intronic	8.25e-09					European+Asain	Multi [European+Asain]: 823/1700	Multi[European+Asian]:1319	[24]
	rs2004375	8	8q24.21	128990484	C	T	CCDC26	lincRNA			3downstream,non-coding intronic	2.95e-11	2.76e-11				European+Asian	399/1338[European]	666European+815Asian	[20]
	rs2004375	8	8q24.21	128990484	C	T	CCDC26	lincRNA			3downstream,non-coding intronic	4.4463e-13			1.7428e-08		European+Asian+Central/South American+African	823/1700[multi]	1319[multi]	[10]
	rs2004375	8	8q24.21	128990484	C	T	CCDC26	lincRNA			3downstream,non-coding intronic	2.42e-19	4.86e-13				European+Asain	Multi [European+Asain]: 823/1700; European: 170/835	Multi[European+Asian]:1319; European:406	[24]
	rs748978	8	8q24.21	128990870	G	A	CCDC26	lincRNA			3downstream,non-coding intronic	1.27e-14	3.83e-16				European+Asian	399/1339[European]	666European+816Asian	[20]
	rs17821251	8	8q24.21	128996987	T	C	CCDC26	lincRNA			non-coding intronic		1.15e-13				European	462/954	-	[5]
	rs2197111	8	8q24.21	129003469	A	G	CCDC26	lincRNA			non-coding intronic	1.26e-08	2.35e-11				European+Asian	399/1340[European]	666European+817Asian	[20]
	rs7018275	8	8q24.21	129004253	C	T	CCDC26	lincRNA			non-coding intronic	1.3e-08	2.44e-11				European+Asian	399/1341[European]	666European+818Asian	[20]
	rs1372452	8	8q24.21	129016788	A	G	CCDC26	lincRNA			non-coding intronic	5.63e-09	9.74e-12				European+Asian	399/1342[European]	666European+819Asian	[20]
	rs12334809	8	8q24.21	129018760	T	C	CCDC26	lincRNA			non-coding intronic	5.86e-09	8.27e-12				European+Asian	399/1343[European]	666European+820Asian	[20]
	rs11996876	8	8q24.21	129074926	T	C	CCDC26	lincRNA			non-coding intronic	3.56e-08	8.35e-10				European+Asian	399/1344[European]	666European+821Asian	[20]
	rs3935421	8	8q24.21	129190893	A	G	CCDC26	lincRNA			non-coding intronic	4.55e-09	4e-10				European+Asian	399/1345[European]	666European+822Asian	[20]
	rs4422741	8	8q24.21	129199082	T	C	CCDC26	lincRNA			non-coding intronic	6.09e-09	5.52e-10				European+Asian	399/1346[European]	666European+823Asian	[20]
	rs7822386	8	8q24.21	129212475	A	G	CCDC26	lincRNA			non-coding intronic		1.28e-09				European	399/1318[European]	666European	[20]
	rs7826688	8	8q24.21	129212765	G	A	CCDC26	lincRNA			non-coding intronic		1.2e-09				European	399/1318[European]	666European	[20]
	rs4877328	9	9q21.33	86663206	G	A	AL353613.1	lincRNA	ZCCHC6/ GAS1	protein_coding/ protein_coding	non-coding intronic			2.1e-08			Asian	NSCLP-ZhongHua: 2031/6808 + NSCL/P-GSA: 4779/4846 + NSCPO-ZhongHua: 996/4560 + NSCPO-GSA: 1544/2316	-	[33]
	rs1331446	9	9q21.33	86674613	G	A	AL353613.1	lincRNA	ZCCHC6, GAS1	protein_coding	non-coding intronic			8.4e-09			Asian	NSCLP-ZhongHua: 2031/6808 + NSCL/P-GSA: 4779/4846	-	[17]
	rs7871395	9	9q22.2	89594672	C	T	AL161910.1	lincRNA	GADD45G		non-coding intronic			6.06e-09			Asian	3379/8593	-	[12]
	rs12375983	9	9q22.2	89595154	G	A	AL161910.1	lincRNA			non-coding intronic		2.55e-08				European+Asian+Central/South American	Combined meta analysis: Bonn (European: 399cases / 1318controls)+ GENEVA (666 European trios)+ POFC (European: 163cases / 733controls+289 European trios)	-	[31]
	rs7024024	9	9q22.2	89595680	A	T	AL161910.1	lincRNA	GADD45G	protein_coding	non-coding intronic	7.76e-11					European+Asian+Central/South American+African	-	-	[34]
	rs10429497	9	9q22.2	89596947	G	A	AL161910.1	lincRNA	GADD45G	protein_coding	3downstream,non-coding intronic	1.23e-09					European+Asian+Central/South American+African	-	-	[34]
	rs1475537	9	9q22.2	89597835	C	T	AL161910.1	lincRNA	GADD45G	protein_coding	non-coding intronic,3downstream			1.06e-10			Asian	NSCLP-ZhongHua: 2031/6808 + NSCL/P-GSA: 4779/4846	-	[17]
	rs1475537	9	9q22.2	89597835	C	T	AL161910.1	lincRNA	SEMA4D, GADD45G	protein_coding/ protein_coding	non-coding intronic,3downstream			6.69e-09			Asian	NSCLP-ZhongHua: 2031/6808 + NSCL/P-GSA: 4779/4846 + NSCPO-ZhongHua: 996/4560 + NSCPO-GSA: 1544/2316	-	[33]
	rs10908902	9	9q22.2	89609910	G	A			GADD45G/ UNQ6494	protein_coding/ lincRNA		5.4e-09	1.06e-07				European+Asian+Central/South American	Combined meta analysis: Bonn (European: 399cases / 1318controls)+ GENEVA (666 European trios+795 Asian trios)+ POFC (European: 163cases / 733controls+Asian / Central/South American: 685cases / 828controls+289 European trios+949 Asian /Latin American trios)	-	[31]
	rs28377268	9	9q22.32	95462774	G	T	PTCH1	protein_coding			intronic			8.31e-11			Asian	NSCLP-ZhongHua: 2031/6808 + NSCL/P-GSA: 4779/4846 + NSCPO-ZhongHua: 996/4560 + NSCPO-GSA: 1544/2316	-	[33]
	rs28377268	9	9q22.32	95462774	G	T	PTCH1	protein_coding			intronic	3.91e-08					European+Asian+Central/South American+African	-	-	[34]
	rs10512248	9	9q22.32	95497421	T	G	PTCH1	protein_coding			non-coding intronic,intronic			5.1e-10			Asian	3379/8593	-	[12]
	rs28469297	9	9q22.32	95518506	A	C	PTCH1, LINC00476		PTCH1/ AL392185.1	protein_coding/ lincRNA				4.1e-16			Asian	NSCLP-ZhongHua: 2031/6808 + NSCL/P-GSA: 4779/4846	-	[17]
	rs541315146	9	9q22.32	97746472	C	CT			FOXE1	protein_coding		9.91e-11					European+Asian+Central/South American+African	-	-	[34]
	rs541315146	9	9q22.32	97746472	C	CT			XPA, FOXE1	protein_coding/ protein_coding				1.29e-09			Asian	NSCLP-ZhongHua: 2031/6808 + NSCL/P-GSA: 4779/4846 + NSCPO-ZhongHua: 996/4560 + NSCPO-GSA: 1544/2316	-	[33]
	rs35060625	9	9q22.32	97856809	T	TCCT			FOXE1/ TRMO	protein_coding/ protein_coding		4.83e-08					European+Asian+Central/South American+African	-	-	[34]
	rs3758249	9	9q22.33	97851858	T	C	PTCSC2	lincRNA			non-coding intronic	2.16e-09	1.56e-05				European+Asian+Central/South American	Combined meta analysis: Bonn (European: 399cases / 1318controls)+ GENEVA (666 European trios+795 Asian trios)+ POFC (European: 163cases / 733controls+Asian / Central/South American: 685cases / 828controls+289 European trios+949 Asian /Latin American trios)	-	[31]
	rs1867277	9	9q22.33	97853632	A	G	FOXE1	protein_coding			5utr	5.55e-10					European+Asian+Central/South American	Combined meta analysis: Bonn (European: 399cases / 1318controls)+ GENEVA (666 European trios+795 Asian trios)+ POFC (European: 163cases / 733controls+Asian / Central/South American: 685cases / 828controls+289 European trios+949 Asian /Latin American trios)	-	[31]
	rs12347191	9	9q22.33	97857437	C	T			FOXE1/ TRMO	protein_coding/ protein_coding		1.33e-09					European+Asain	901/1700	3427	[23]
	rs4460498	9	9q22.33	97858130	T	C			FOXE1	protein_coding		1.31e-08					European+Central/South American	1194/1462	416	[29]
	rs10114038	9	9q33.3	124565484	A	G	NR6A1	protein_coding			intronic			3.1e-15			Asian	NSCLP-ZhongHua: 2031/6808 + NSCL/P-GSA: 4779/4846	-	[17]
	rs10114038	9	9q33.3	124565484	A	G	NR6A1	protein_coding			intronic			4.3e-13			Asian	NSCLP-ZhongHua: 2031/6808 + NSCL/P-GSA: 4779/4846 + NSCPO-ZhongHua: 996/4560 + NSCPO-GSA: 1544/2316	-	[33]
	rs77346093	9	9q33.3	124607000	T	C	NR6A1	protein_coding			intronic	6.81e-13					European+Asian+Central/South American+African	-	-	[34]
	rs1832845	10	10p12.1-p11.23	28944231	A	G	LOC10050760, LYZL1		LINC01517/ LYZL1	processed_transcript/ protein_coding				2.97e-08			Asian	NSCLP-ZhongHua: 2031/6808 + NSCL/P-GSA: 4779/4846	-	[17]
	rs2221169	10	10q22.2	75798899	C	T	LRMDA	protein_coding			intronic,non-coding intronic					4.5e-08	African	814/2159	-	[35]
	rs474558	10	10q24.2	97935437	C	A	CRTAC1	protein_coding			intronic			1.43e-12			Asian	2096/4051	-	[12]
	rs1408343	10	10q24.31	100889008	A	G			PAX2/ RF00019	protein_coding/ misc_RNA				1.86e-08			Asian	NSCLP-ZhongHua: 2031/6808 + NSCL/P-GSA: 4779/4846 + NSCPO-ZhongHua: 996/4560 + NSCPO-GSA: 1544/2316	-	[33]
	rs3050320	10	10q24.31	100897976	T	-	FAM178A, MRPL43, SEMA4G, C10orf2, LZTS2		PAX2/ RF00019	protein_coding/ misc_RNA				4.6e-10			Asian	NSCLP-ZhongHua: 2031/6808 + NSCL/P-GSA: 4779/4846	-	[17]
	rs7902527	10	10q25.3	116955888	G	A	SHTN1	protein_coding	VAX1	protein_coding	non-coding intronic,intronic			3.21e-08			Asian	2270/3265	-	[26]
	rs11197871	10	10q25.3	117040060	G	A	SHTN1	protein_coding	KIAA1598		intronic			2.52e-25			Asian	NSCLP-ZhongHua: 2031/6808 + NSCL/P-GSA: 4779/4846 + NSCPO-ZhongHua: 996/4560 + NSCPO-GSA: 1544/2316	-	[33]
	rs7078160	10	10q25.3	117068049	G	A	SHTN1	protein_coding			intronic		1.92e-08				European	401/1323	793	[8]
	rs7078160	10	10q25.3	117068049	G	A	SHTN1	protein_coding			intronic	3.96e-11					European+Asian	399/1318[European]	666European+795Asian	[20]
	rs7078160	10	10q25.3	117068049	G	A	SHTN1	protein_coding			intronic			3.09e-10			Asian	2521/3122	-	[9]
	rs7078160	10	10q25.3	117068049	G	A	SHTN1	protein_coding			intronic	7.66e-10					European+Asain	Multi [European+Asain]: 823/1700	Multi[European+Asian]:1319	[24]
	rs7078160	10	10q25.3	117068049	G	A	SHTN1	protein_coding			intronic	9.92e-14	6.21e-08				European+Asian+Central/South American	Combined meta analysis: Bonn (European: 399cases / 1318controls)+ GENEVA (666 European trios+795 Asian trios)+ POFC (European: 163cases / 733controls+Asian / Central/South American: 685cases / 828controls+289 European trios+949 Asian /Latin American trios)	-	[31]
	rs10886037	10	10q25.3	117071699	A	T	SHTN1	protein_coding	VAX1	protein_coding	intronic	1.57e-22					European+Asian+Central/South American+African	-	-	[34]
	rs4752028	10	10q25.3	117075480	C	T		protein_coding			intronic		2.48e-08				European	401/1323	793	[8]
	rs4752028	10	10q25.3	117075480	C	T	SHTN1	protein_coding			intronic	1.71e-10	1.54e-08				European+Asian	399/1346[European]	666European+823Asian	[20]
	rs4752028	10	10q25.3	117075480	C	T	SHTN1	protein_coding	VAX1	protein_coding	intronic			1.55e-09			Asian	2697/5019	-	[26]
	rs10886040	10	10q25.3	117086783	C	G	SHTN1	protein_coding			intronic	9.39e-11					European+Asain	Multi [European+Asain]: 823/1700	Multi[European+Asian]:1319	[24]
	rs10886040	10	10q25.3	117086783	C	G	SHTN1	protein_coding			intronic	8.05e-11		9.55e-08			European+Asain	901/1700[Asian:83/161]	3427[Asian:1445]	[23]
	rs10886040	10	10q25.3	117086783	C	G	SHTN1	protein_coding			intronic	1.61e-14	2.55e-08				European+Asian+Central/South American	Combined meta analysis: Bonn (European: 399cases / 1318controls)+ GENEVA (666 European trios+795 Asian trios)+ POFC (European: 163cases / 733controls+Asian / Central/South American: 685cases / 828controls+289 European trios+949 Asian /Latin American trios)	-	[31]
	rs10886040	10	10q25.3	117086783	C	G	SHTN1	protein_coding			intronic			3.6e-46			Asian	NSCLP-ZhongHua: 2031/6808 + NSCL/P-GSA: 4779/4846	-	[17]
	rs10886040	10	10q25.3	117086783	C	G	SHTN1	protein_coding	VAX1	protein_coding	intronic	5.16e-22					European+Asian+Central/South American+African	-	-	[34]
	rs17095834	10	10q25.3	117090753	A	G	SHTN1	protein_coding	VAX1	protein_coding	intronic	5.66e-22					European+Asian+Central/South American+African	-	-	[34]
	rs17095681	10	10q25.3	117101266	G	T	SHTN1	protein_coding			intronic			3.8e-09			Asian	1931/2258	-	[22]
	rs17095681	10	10q25.3	117101266	G	T	SHTN1	protein_coding			intronic			2.21e-08			Asian	2435/2713[Chinese,GWAS+Validation]	-	[22]
	rs11197899	10	10q25.3	117102213	C	T	SHTN1	protein_coding			intronic	1.67e-10					European+Asain	Multi [European+Asain]: 823/1700	Multi[European+Asian]:1319	[24]
	rs10510026	10	10q25.3	117102909	T	C	SHTN1	protein_coding			intronic	1.05e-10					European+Asain	Multi [European+Asain]: 823/1700	Multi[European+Asian]:1319	[24]
	rs10886042	10	10q25.3	117103698	G	A	SHTN1	protein_coding			intronic	9.9e-11					multi population	-	2771	[32]
	rs6585429	10	10q25.3	117133720	A	G	VAX1	protein_coding			3utr,intronic			7.14e-13			Asian	3379/8593	-	[12]
	rs117496742	11	11q22.1	102208982	G	A	YAP1	protein_coding			intronic		3.13e-08				European	38/835[European]	-	[11]
	rs12817499	12	12q12	42488641	T	C	PRICKLE1	protein_coding			non-coding intronic,intronic	5.43e-09					European+Asian+Central/South American+African	-	-	[34]
	rs7970132	12	12q12	43269245	T	A			LINC02461/ ADAMTS20	lincRNA/ protein_coding				4.07e-08			Asian	NSCLP-ZhongHua: 2031/6808 + NSCL/P-GSA: 4779/4846 + NSCPO-ZhongHua: 996/4560 + NSCPO-GSA: 1544/2316	-	[33]
	rs3741442	12	12q13.13	52952966	C	T			KRT18/ EIF4B	protein_coding/ protein_coding				3.72e-12			Asian	3379/8593	-	[12]
	rs11170344	12	12q13.13	52957424	G	A			KRT18/ EIF4B	protein_coding/ protein_coding		1.88e-09					European+Asian+Central/South American	Combined meta analysis: Bonn (European: 399cases / 1318controls)+ GENEVA (666 European trios+795 Asian trios)+ POFC (European: 163cases / 733controls+Asian / Central/South American: 685cases / 828controls+289 European trios+949 Asian /Latin American trios)	-	[31]
	rs2363633	12	12q13.13	52961004	G	A			KRT18/ EIF4B	protein_coding/ protein_coding				4.51e-11			Asian	NSCLP-ZhongHua: 2031/6808 + NSCL/P-GSA: 4779/4846 + NSCPO-ZhongHua: 996/4560 + NSCPO-GSA: 1544/2316	-	[33]
	rs2363632	12	12q13.13	52963551	T	G	KRT18, EIF4B		KRT18/ EIF4B	protein_coding/ protein_coding				1.72e-11			Asian	NSCLP-ZhongHua: 2031/6808 + NSCL/P-GSA: 4779/4846	-	[17]
	rs2048036	12	12q13.2	55986335	T	A	RAB5B	protein_coding			intronic,5upstream,non-coding intronic			3.07e-08			Asian	NSCLP-ZhongHua: 2031/6808 + NSCL/P-GSA: 4779/4846 + NSCPO-ZhongHua: 996/4560 + NSCPO-GSA: 1544/2316	-	[33]
	rs705698	12	12q13.2	55990903	T	C	RAB5B	protein_coding			intronic,non-coding,3downstream,non-coding intronic			2.23e-10			Asian	NSCLP-ZhongHua: 2031/6808 + NSCL/P-GSA: 4779/4846	-	[17]
	rs705704	12	12q13.2	56041628	G	A	AC034102.3	antisense	RPS26		non-coding			1.29e-09			Asian	3379/8593	-	[12]
	rs1280608	12	12q21.1	71563456	T	G	LGR5	protein_coding			non-coding intronic,intronic			2.99e-15			Asian	NSCLP-ZhongHua: 2031/6808 + NSCL/P-GSA: 4779/4846 + NSCPO-ZhongHua: 996/4560 + NSCPO-GSA: 1544/2316	-	[33]
	rs10784927	12	12q21.1	71569195	A	G	LGR5	protein_coding			intronic,5upstream,non-coding intronic			7.94e-21			Asian	NSCLP-ZhongHua: 2031/6808 + NSCL/P-GSA: 4779/4846	-	[17]
	rs67687642	12	12q21.1	71573530	AT	A	LGR5	protein_coding			intronic,3downstream,non-coding intronic	1.27e-16					European+Asian+Central/South American+African	-	-	[34]
	rs2304269	12	12q21.1	71686492	T	C	AC073612.1	protein_coding	TMEM19		intronic			1.32e-12			Asian	3379/8593	-	[12]
	rs7967428	12	12q21.1	71695260	A	G	AC073612.1	protein_coding	TMEM19		intronic			3.08e-12			Asian	3379/8593	-	[12]
	rs73145631	12	12q23.1	100715752	G	A			GAS2L3/ ANO4	protein_coding/ protein_coding			1.99e-08				European	259/1187	-	[27]
	rs2188380	12	12q24.11	110948323	T	C	LINC01405	lincRNA			non-coding intronic			5.75e-09			Asian	2096/4051	-	[12]
	rs12229654	12	12q24.11	110976657	T	G			LINC01405/ CUX2	lincRNA/ protein_coding				1.06e-08			Asian	3379/8593	-	[12]
	rs11066150	12	12q24.13	112080999	G	A	NAA25	protein_coding			non-coding intronic,intronic			3.41e-13			Asian	3379/8593	-	[12]
	rs12229892	12	12q24.13	112485589	G	A	PTPN11	protein_coding			intronic			1.84e-10			Asian	3379/8593	-	[12]
	rs12865628	13	13q22.1	73742181	G	A	KLF12	protein_coding			intronic			6.95e-09			Asian	NSCLP-ZhongHua: 2031/6808 + NSCL/P-GSA: 4779/4846 + NSCPO-ZhongHua: 996/4560 + NSCPO-GSA: 1544/2316	-	[33]
	rs9545308	13	13q31.1	80065270	G	T	AL158064.1	processed_transcript	SPRY2		non-coding intronic			2e-09			Asian	3379/8593	-	[12]
	rs1575900	13	13q31.1	80102569	A	C			AL158064.1/AL137781.1	processed_transcript/lincRNA			4.87e-09				European	399/1318[European]	666European	[20]
	rs11841646	13	13q31.1	80105167	T	A			AL158064.1/ AL137781.1	processed_transcript/ lincRNA		3.39e-08					European+Asain	901/1700	3427	[23]
	rs11841646	13	13q31.1	80105167	T	A			AL158064.1/ AL137781.1/ SPRY2	processed_transcript/ lincRNA		6.38e-14					European+Asian+Central/South American+African	-	-	[34]
	rs1409904	13	13q31.1	80115742	G	A	AL137781.1	lincRNA			non-coding	3.43e-10					European+Asain	Multi [European+Asain]: 823/1700	Multi[European+Asian]:1319	[24]
	rs9318679	13	13q31.1	80116000	C	A	AL137781.1	lincRNA			non-coding		2.08e-08				European	399/1318[European]	666European	[20]
	rs1215465	13	13q31.1	80117217	C	T	AL137781.1	lincRNA			non-coding		5.62e-10				European	399/1318[European]	666European	[20]
	rs1215465	13	13q31.1	80117217	C	T	AL137781.1	lincRNA			non-coding		2.04e-11				European+Asian+Central/South American	Combined meta analysis: Bonn (European: 399cases / 1318controls)+ GENEVA (666 European trios)+ POFC (European: 163cases / 733controls+289 European trios)	-	[31]
	rs8001641	13	13q31.1	80118676	G	A	SPRY2	lincRNA			non-coding	2.62e-10					European+Asian	399/1318[European]	666European+795Asian	[20]
	rs8001641	13	13q31.1	80118676	G	A	AL137781.1	lincRNA			non-coding	5.21e-13	6.18e-10				European+Asian+Central/South American	Combined meta analysis: Bonn (European: 399cases / 1318controls)+ GENEVA (666 European trios+795 Asian trios)+ POFC (European: 163cases / 733controls+Asian / Central/South American: 685cases / 828controls+289 European trios+949 Asian /Latin American trios)	-	[31]
	rs9545330	13	13q31.1	80125031	A	G	AL137781.1	lincRNA			non-coding intronic		3.48e-10				European	399/1318[European]	666European	[20]
	rs1854110	13	13q31.1	80127350	T	C	AL137781.1	lincRNA			non-coding intronic	2.38e-11					European+Asain	Multi [European+Asain]: 823/1700	Multi[European+Asian]:1319	[24]
	rs1854110	13	13q31.1	80127350	T	C	AL137781.1	lincRNA			non-coding intronic	7.47e-15					European+Asian+Central/South American	Combined meta analysis: Bonn (European: 399cases / 1318controls)+ GENEVA (666 European trios+795 Asian trios)+ POFC (European: 163cases / 733controls+Asian / Central/South American: 685cases / 828controls+289 European trios+949 Asian /Latin American trios)	-	[31]
	rs1854110	13	13q31.1	80127350	T	C	AL137781.1	lincRNA	SPRY2	protein_coding	non-coding intronic	3e-10					multi population	-	2771	[32]
	rs1854110	13	13q31.1	80127350	T	C	AL137781.1	lincRNA	NDFIP2, SPRY2	protein_coding	non-coding intronic			1.36e-12			Asian	NSCLP-ZhongHua: 2031/6808 + NSCL/P-GSA: 4779/4846	-	[17]
	rs1854110	13	13q31.1	80127350	T	C	AL137781.1	lincRNA	NDFIP2, SPRY2		non-coding intronic			1.29e-11			Asian	NSCLP-ZhongHua: 2031/6808 + NSCL/P-GSA: 4779/4846 + NSCPO-ZhongHua: 996/4560 + NSCPO-GSA: 1544/2316	-	[33]
	rs942233	13	13q31.1	80127713	C	T	AL137781.1	lincRNA			non-coding intronic		1.69e-08				European	399/1318[European]	666European	[20]
	rs7982561	13	13q32.3	99858118	T	C	CLYBL	protein_coding			5upstream,intronic			5.86e-09			Asian	NSCLP-ZhongHua: 2031/6808 + NSCL/P-GSA: 4779/4846	-	[17]
	rs9557318	13	13q32.3	99859853	G	A	CLYBL	protein_coding			intronic	1.79e-12					European+Asian+Central/South American+African	-	-	[34]
	rs10483482	14	14q13.3	36989709	C	T	SLC25A21	protein_coding	PAX9	protein_coding	intronic,non-coding intronic	7.13e-11					European+Asian+Central/South American+African	-	-	[34]
	rs75088305	14	14q13.3	36995012	G	A	SLC25A21	protein_coding	PAX9	protein_coding	intronic,non-coding intronic	5.49e-10					European+Asian+Central/South American+African	-	-	[34]
	rs10150336	14	14q13.3	37045359	A	T	SLC25A21	protein_coding	PAX9	protein_coding	intronic,non-coding intronic	4.74e-08					European+Asian+Central/South American+African	-	-	[34]
	rs7148069	14	14q22.1	51372927	C	T	AL358332.1	lincRNA	LINC00640		non-coding intronic			1.69e-08			Asian	3379/8593	-	[12]
	rs4901116	14	14q22.1	51388835	G	T	LINC00640, FRMD6-AS2		AL358332.1/ LINC02310	lincRNA/ lincRNA				5.6e-10			Asian	NSCLP-ZhongHua: 2031/6808 + NSCL/P-GSA: 4779/4846	-	[17]
	rs4901116	14	14q22.1	51388835	G	T			AL358332.1/ LINC02310/ LINC00640	lincRNA/ lincRNA/ lincRNA		6.54e-14					European+Asian+Central/South American+African	-	-	[34]
	rs144433632	14	14q22.1	51389347	AAT	A			AL358332.1/ LINC02310/ LINC00640	lincRNA/ lincRNA/ lincRNA		1.2e-10					European+Asian+Central/South American+African	-	-	[34]
	rs4901118	14	14q22.1	51389391	G	A			AL358332.1/ LINC02310	lincRNA/ lincRNA		6.94e-10	2e-07				European+Asain+Central/South American	Multi [European+Asain+Central/South American]: 973/2953; European:623/2239	Multi [European+Asain+Central/South American]: 1461; European:666	[24]
	rs4901118	14	14q22.1	51389391	G	A			AL358332.1/ LINC02310	lincRNA/ lincRNA		1.58e-11	9.02e-07				European+Asian+Central/South American	Combined meta analysis: Bonn (European: 399cases / 1318controls)+ GENEVA (666 European trios+795 Asian trios)+ POFC (European: 163cases / 733controls+Asian / Central/South American: 685cases / 828controls+289 European trios+949 Asian /Latin American trios)	-	[31]
	rs60454187	14	14q22.1	51389848	G	C			AL358332.1/ LINC02310	lincRNA/ lincRNA		5.55e-09	6.16e-07				European+Asain+Central/South American	Multi [European+Asain+Central/South American]: 973/2953; European:623/2239	Multi [European+Asain+Central/South American]: 1461; European:666	[24]
	rs1243567	14	14q32.13	94909206	A	G	GSC, DICER1		RPL15P2/ AL121612.1	processed_pseudogene/ lincRNA				2.16e-09			Asian	NSCLP-ZhongHua: 2031/6808 + NSCL/P-GSA: 4779/4846	-	[17]
	rs1243567	14	14q32.13	94909206	A	G			RPL15P2/ AL121612.1	processed_pseudogene/ lincRNA				2.22e-08			Asian	NSCLP-ZhongHua: 2031/6808 + NSCL/P-GSA: 4779/4846 + NSCPO-ZhongHua: 996/4560 + NSCPO-GSA: 1544/2316	-	[33]
	rs61665130	14	14q32.13	94912204	T	TG			RPL15P2/ AL121612.1/ GSC	processed_pseudogene/ lincRNA/ protein_coding		4.78e-08					European+Asian+Central/South American+African	-	-	[34]
	rs61665130	14	14q32.13	94912204	T	TG			RPL15P2/ AL121612.1/ GSC	processed_pseudogene/ lincRNA/ protein_coding		5.33e-09					European+Asian+Central/South American+African	-	-	[34]
	rs1243572	14	14q32.13	94913162	T	C			GSC/ DICER1/ RPL15P2/ AL121612.1	processed_pseudogene/ lincRNA				3.52e-10			Asian	3379/8593	-	[12]
	rs1243573	14	14q32.13	94913246	A	C			GSC/ DICER1/ RPL15P2/ AL121612.1	processed_pseudogene/ lincRNA				8.61e-10			Asian	3379/8593	-	[12]
	rs1919362	15	15q13.3	32751456	C	T	GREM1, FMN1		GREM1/ FMN1	protein_coding/ protein_coding				3.16e-09			Asian	NSCLP-ZhongHua: 2031/6808 + NSCL/P-GSA: 4779/4846	-	[17]
	rs1258763	15	15q13.3	32758222	C	T			GREM1/ FMN1	protein_coding/ protein_coding		2.23e-13					European+Asian+Central/South American	979/3002	-	[21]
	rs2600519	15	15q13.3	32762322	G	A			GREM1/ FMN1	protein_coding/ protein_coding		3.42e-09					European+Asian+Central/South American	Combined meta analysis: Bonn (European: 399cases / 1318controls)+ GENEVA (666 European trios+795 Asian trios)+ POFC (European: 163cases / 733controls+Asian / Central/South American: 685cases / 828controls+289 European trios+949 Asian /Latin American trios)	-	[31]
	rs4774469	15	15q22.2	63019728	G	A			AC079328.1/ TPM1	processed_pseudogene/ protein_coding		9.03e-10					European+Asian+Central/South American	Combined meta analysis: Bonn (European: 399cases / 1318controls)+ GENEVA (666 European trios+795 Asian trios)+ POFC (European: 163cases / 733controls+Asian / Central/South American: 685cases / 828controls+289 European trios+949 Asian /Latin American trios)	-	[31]
	rs1873147	15	15q22.2	63020433	G	A							2.81e-08				European	399/1318[European]	666European	[20]
	rs1873147	15	15q22.2	63020433	G	A			AC079328.1/ TPM1	processed_pseudogene/ protein_coding		1.77e-09	4.4e-08				European+Asian+Central/South American	Combined meta analysis: Bonn (European: 399cases / 1318controls)+ GENEVA (666 European trios+795 Asian trios)+ POFC (European: 163cases / 733controls+Asian / Central/South American: 685cases / 828controls+289 European trios+949 Asian /Latin American trios)	-	[31]
	rs7179658	15	15q22.2	63020496	T	C			AC079328.1/ TPM1	processed_pseudogene/ protein_coding			2.5e-08				European+Asian+Central/South American	Combined meta analysis: Bonn (European: 399cases / 1318controls)+ GENEVA (666 European trios)+ POFC (European: 163cases / 733controls+289 European trios)	-	[31]
	rs2289187	15	15q24.1	74452058	C	T	UBL7	protein_coding			intronic			3.86e-11			Asian	3379/8593	-	[12]
	rs559701024	15	15q24.1	74467349	C	CT	UBL7-AS1	antisense			non-coding intronic	1.72e-08					European+Asian+Central/South American+African	-	-	[34]
	rs559701024	15	15q24.1	74467349	C	CT	UBL7-AS1	antisense			non-coding intronic	6.78e-14					European+Asian+Central/South American+African	-	-	[34]
	rs559701024	15	15q24.1	74467349	C	CT	UBL7-AS1	antisense			non-coding intronic	2.07e-12					European+Asian+Central/South American+African	-	-	[34]
	rs8026181	15	15q24.1	74526585	G	A			AC012435.2/ ARID3B	lincRNA/ protein_coding		1.14e-08					European+Asian+Central/South American	Combined meta analysis: Bonn (European: 399cases / 1318controls)+ GENEVA (666 European trios+795 Asian trios)+ POFC (European: 163cases / 733controls+Asian / Central/South American: 685cases / 828controls+289 European trios+949 Asian /Latin American trios)	-	[31]
	rs8029215	15	15q24.1	74561147	A	G	ARID3B	protein_coding			non-coding intronic,intronic			2.65e-11			Asian	NSCLP-ZhongHua: 2031/6808 + NSCL/P-GSA: 4779/4846	-	[17]
	rs11072494	15	15q24.1	74596822	C	T	ARID3B	protein_coding			3utr,non-coding	2.26e-08					European+Asain	Multi [European+Asain]: 823/1700	Multi[European+Asian]:1319	[24]
	rs11072494	15	15q24.1	74596822	C	T	ARID3B	protein_coding			3utr,non-coding	2.4e-08					European+Asain	823/1700	2811	[23]
	rs6495117	15	15q24.1	74607159	T	C	CLK3	protein_coding			non-coding intronic,5upstream			6.29e-11			Asian	3379/8593	-	[12]
	rs74025818	15	15q24.1	74618287	A	G	CLK3	protein_coding			non-coding intronic,5upstream,intronic			4.33e-08			Asian	NSCLP-ZhongHua: 2031/6808 + NSCL/P-GSA: 4779/4846 + NSCPO-ZhongHua: 996/4560 + NSCPO-GSA: 1544/2316	-	[33]
	rs28689146	15	15q24.1	74713234	A	T			EDC3/ CYP1A1	protein_coding/ protein_coding		6.61e-09					European+Asain	Multi [European+Asain]: 823/1700	Multi[European+Asian]:1319	[24]
	rs9923088	16	16p13.3	3913186	C	G			CREBBP/ AC005736.1	protein_coding/ lincRNA		5.45e-10					European+Asian+Central/South American+African	-	-	[34]
	rs9923088	16	16p13.3	3913186	C	G			CREBBP/ AC005736.1	protein_coding/ lincRNA		2.25e-15					European+Asian+Central/South American+African	-	-	[34]
	rs9923088	16	16p13.3	3913186	C	G			CREBBP/ AC005736.1	protein_coding/ lincRNA		5.98e-10					European+Asian+Central/South American+African	-	-	[34]
	rs2283483	16	16p13.3	3919296	A	T	CREBBP, ADCY9		CREBBP/ AC005736.1	protein_coding/ lincRNA				1.32e-15			Asian	NSCLP-ZhongHua: 2031/6808 + NSCL/P-GSA: 4779/4846	-	[17]
	rs2283487	16	16p13.3	3919885	A	G			CREBBP/ AC005736.1	protein_coding/ lincRNA				1.27e-10			Asian	3379/8593	-	[12]
	rs8049367	16	16p13.3	3930444	T	C			CREBBP/ AC005736.1	protein_coding/ lincRNA				8.98e-12			Asian	2521/3122	-	[9]
	rs17136624	16	16p13.3	3946281	G	A	AC005736.1	lincRNA	CREBBP		3downstream,non-coding intronic,non-coding			3.82e-10			Asian	3379/8593	-	[12]
	rs2872615	17	17p13.1	9011376	T	C			AC002091.1/ NTN1	lincRNA/ protein_coding				8.81e-12			Asian	3379/8593	-	[12]
	rs11078776	17	17p13.1	9013151	A	T			AC002091.1/ NTN1	lincRNA/ protein_coding		9.54e-09					European+Asain	Multi [European+Asain]: 823/1700	Multi[European+Asian]:1319	[24]
	rs555080182	17	17p13.1	9016098	C	-			AC002091.1/ NTN1	lincRNA/ protein_coding			1.56e-12				European+Asian+Central/South American	Combined meta analysis: Bonn (European: 399cases / 1318controls)+ GENEVA (666 European trios)+ POFC (European: 163cases / 733controls+289 European trios)	-	[31]
	rs9788972	17	17p13.1	9016313	G	A	NTN1	protein_coding				7.05e-09					European+Asian	-	1908[825European+1038Asian]	[7]
	rs72809921	17	17p13.1	9020667	G	C			AC002091.1/ NTN1	lincRNA/ protein_coding		1.12618e-09					European+Asian+Central/South American+African	823/1700[multi]	1319[multi]	[10]
	rs72809921	17	17p13.1	9020667	G	C			AC002091.1/ NTN1	lincRNA/ protein_coding		6.23e-12					European+Asain	Multi [European+Asain]: 823/1700	Multi[European+Asian]:1319	[24]
	rs9900753	17	17p13.1	9021258	G	A			AC002091.1/ NTN1	lincRNA/ protein_coding		1.95e-08					European+Asain	Multi [European+Asain]: 823/1700	Multi[European+Asian]:1319	[24]
	rs9900753	17	17p13.1	9021258	G	A			AC002091.1/ NTN1	lincRNA/ protein_coding		3.71e-08					European+Asian	1069/1724	-	[19]
	rs1880646	17	17p13.1	9026528	A	G	NTN1	protein_coding			intronic	5.27092e-09					European+Asian+Central/South American+African	823/1700[multi]	1319[multi]	[10]
	rs1880646	17	17p13.1	9026528	A	G	NTN1	protein_coding			intronic	1.6e-10					European+Asain	Multi [European+Asain]: 823/1700	Multi[European+Asian]:1319	[24]
	rs1880646	17	17p13.1	9026528	A	G	NTN1	protein_coding			intronic			1.69e-11			Asian	3379/8593	-	[12]
	rs11273201	17	17p13.1	9026903	ACCCAAAACCCACAC	AC	NTN1	protein_coding			intronic	7.84e-12					European+Asian+Central/South American+African	823/1700[multi]	1319[multi]	[10]
	rs11273201	17	17p13.1	9026903	ACCCAAAACCCACAC	AC	NTN1	protein_coding			intronic	3.58e-08					European+Asian+Central/South American	Combined meta analysis: 2703/ 7839	-	[30]
	rs7406226	17	17p13.1	9026908	A	G	NTN1	protein_coding			intronic		2.16e-07		1.46e-08		European/ Central/South American	170 /835[European] / 449/626[Central Ame]	406[European] / 601[Central/ South American]	[10]
	rs7406226	17	17p13.1	9026908	A	G	NTN1	protein_coding			intronic		6.52e-09				European+Asain	European: 170/835	European:406	[24]
	rs35023427	17	17p13.1	9026963	TA	T	NTN1	protein_coding			intronic	1.66e-08					European+Asian+Central/South American+African	-	-	[34]
	rs4791331	17	17p13.1	9028765	C	T	NTN1	protein_coding			intronic			4.09e-08			Asian	858/1248	-	[9]
	rs4791331	17	17p13.1	9028765	C	T	NTN1	protein_coding			intronic			1.67e-37			Asian	NSCLP-ZhongHua: 2031/6808 + NSCL/P-GSA: 4779/4846	-	[17]
	rs4791774	17	17p13.1	9028802	A	G	NTN1	protein_coding			intronic			5.05e-19			Asian	2521/3122	-	[9]
	rs9891446	17	17p13.1	9032099	C	G	NTN1	protein_coding			intronic			3.45e-08			Asian	858/1248	-	[9]
	rs9891446	17	17p13.1	9032099	C	G	NTN1	protein_coding			intronic	6.27411e-11			7.57956e-07		European+Asian+Central/South American+African	823/1700[multi]	1319[multi]	[10]
	rs9891446	17	17p13.1	9032099	C	G	NTN1	protein_coding			intronic	5.41e-11					European+Asain	Multi [European+Asain]: 823/1700	Multi[European+Asian]:1319	[24]
	rs9891446	17	17p13.1	9032099	C	G	NTN1	protein_coding			intronic	4.2e-20	5.73e-08				European+Asian+Central/South American	Combined meta analysis: Bonn (European: 399cases / 1318controls)+ GENEVA (666 European trios+795 Asian trios)+ POFC (European: 163cases / 733controls+Asian / Central/South American: 685cases / 828controls+289 European trios+949 Asian /Latin American trios)	-	[31]
	rs9911652	17	17p13.1	9039746	C	T	NTN1	protein_coding			intronic	1.18516e-10					European+Asian+Central/South American+African	823/1700[multi]	1319[multi]	[10]
	rs9911652	17	17p13.1	9039746	C	T	NTN1	protein_coding			intronic	9.9e-11					European+Asain	Multi [European+Asain]: 823/1700	Multi[European+Asian]:1319	[24]
	rs9911652	17	17p13.1	9039746	C	T	NTN1	protein_coding			intronic		2.87e-08				Asian	83/161	1173	[23]
	rs12944377	17	17p13.1	9044391	T	C	NTN1	protein_coding			intronic	1.11e-16	8.32e-10				European+Asain	901/1700[European:208/835]	3427[European:1284]	[23]
	rs12944377	17	17p13.1	9044391	T	C	NTN1	protein_coding			intronic	2.72e-22					European+Asian+Central/South American	Combined meta analysis: Bonn (European: 399cases / 1318controls)+ GENEVA (666 European trios+795 Asian trios)+ POFC (European: 163cases / 733controls+Asian / Central/South American: 685cases / 828controls+289 European trios+949 Asian /Latin American trios)	-	[31]
	rs12944377	17	17p13.1	9044391	T	C	NTN1	protein_coding			intronic	1.6e-18					multi population	-	2771	[32]
	rs12944377	17	17p13.1	9044391	T	C	NTN1	protein_coding			intronic	3.55e-24					European+Asian+Central/South American+African	-	-	[34]
	rs12944377	17	17p13.1	9044391	T	C	NTN1	protein_coding			intronic	2.66e-26					European+Asian+Central/South American+African	-	-	[34]
	rs12944377	17	17p13.1	9044391	T	C	NTN1	protein_coding			intronic	1.58e-25					European+Asian+Central/South American+African	-	-	[34]
	rs16957821	17	17p13.1	9044787	C	G	NTN1	protein_coding			intronic	2.12383e-11			1.23384e-07		European+Asian+Central/South American+African	823/1700[multi]	1319[multi]	[10]
	rs16957821	17	17p13.1	9044787	C	G	NTN1	protein_coding			intronic	2.59e-11					European+Asain	Multi [European+Asain]: 823/1700	Multi[European+Asian]:1319	[24]
	rs9894002	17	17p13.1	9049693	A	G	NTN1	protein_coding			intronic	3.92e-08					European+Asain	Multi [European+Asain]: 823/1700	Multi[European+Asian]:1319	[24]
	rs10852910	17	17p13.1	9070235	G	A	NTN1	protein_coding			intronic	3.11e-08					European+Asain	Multi [European+Asain]: 823/1700	Multi[European+Asian]:1319	[24]
	rs1997095	17	17p13.1	9071205	G	C	NTN1	protein_coding			intronic	1.57e-08					European+Asain	Multi [European+Asain]: 823/1700	Multi[European+Asian]:1319	[24]
	rs12600562	17	17q21.32	46899674	G	T	WNT9B, GOSR2		WNT9B/ LINC01974	protein_coding/ lincRNA				1.3e-17			Asian	NSCLP-ZhongHua: 2031/6808 + NSCL/P-GSA: 4779/4846	-	[17]
	rs1638446	17	17q21.32	46904100	T	C			WNT9B/ LINC01974	protein_coding/ lincRNA				4.12e-16			Asian	NSCLP-ZhongHua: 2031/6808 + NSCL/P-GSA: 4779/4846 + NSCPO-ZhongHua: 996/4560 + NSCPO-GSA: 1544/2316	-	[33]
	rs4968247	17	17q21.32	46911337	C	T	LINC01974	lincRNA	WNT9B		non-coding intronic			8.7e-10			Asian	3379/8593	-	[12]
	rs197912	17	17q21.32	46912522	T	A			LINC01974/ AC005670.1	lincRNA/ lincRNA		2.03e-08					European+Asian+Central/South American	Combined meta analysis: Bonn (European: 399cases / 1318controls)+ GENEVA (666 European trios+795 Asian trios)+ POFC (European: 163cases / 733controls+Asian / Central/South American: 685cases / 828controls+289 European trios+949 Asian /Latin American trios)	-	[31]
	rs4968248	17	17q21.32	46915762	G	A			LINC01974/ AC005670.1/ WNT9B	lincRNA/ lincRNA		3.19e-14					European+Asian+Central/South American+African	-	-	[34]
	rs3785888	17	17q21.32	46928337	C	T	GOSR2	protein_coding	WNT9B	protein_coding	5upstream,intronic,non-coding intronic	5.42e-12					European+Asian+Central/South American+African	-	-	[34]
	rs1838105	17	17q21.32	46931569	A	G	GOSR2	protein_coding	WNT9B		non-coding,non-coding intronic,5upstream,intronic			1.31e-11			Asian	3379/8593	-	[12]
	rs3760377	17	17q21.32	46964713	G	A	GOSR2	protein_coding	WNT9B	protein_coding	non-coding,intronic,3utr,3downstream	2.35e-11					European+Asian+Central/South American+African	-	-	[34]
	rs8182331	17	17q22	56675565	T	A	NOG, C17orf67		NOG/ C17orf67	protein_coding/ protein_coding				7.9e-12			Asian	NSCLP-ZhongHua: 2031/6808 + NSCL/P-GSA: 4779/4846	-	[17]
	rs227731	17	17q22	56695877	A	C	SHTN1	protein_coding					1.07e-08				European	401/1323	793	[8]
	rs227731	17	17q22	56695877	A	C						1.78e-08					European+Asian	399/1318[European]	666European+795Asian	[20]
	rs227731	17	17q22	56695877	T	G			NOG/ C17orf67	protein_coding/ protein_coding		1.69e-10					European+Asain	Multi [European+Asain]: 823/1700	Multi[European+Asian]:1319	[24]
	rs227731	17	17q22	56695877	T	G			NOG/ C17orf67	protein_coding/ protein_coding		1.77e-09					European+Asain	823/1700	2811	[23]
	rs227731	17	17q22	56695877	A	C			NOG/ C17orf67	protein_coding/ protein_coding				8.83e-09			Asian	3379/8593	-	[12]
	rs227731	17	17q22	56695877	T	G			NOG/ C17orf67	protein_coding/ protein_coding		2.92e-14					European+Asian+Central/South American+African	-	-	[34]
	rs227731	17	17q22	56695877	T	G			NOG/ C17orf67	protein_coding/ protein_coding		2.23e-08					European+Asian+Central/South American+African	-	-	[34]
	rs227727	17	17q22	56699594	A	T			NOG/ C17orf67	protein_coding/ protein_coding		1.3e-10					European+Asain	Multi [European+Asain]: 823/1700	Multi[European+Asian]:1319	[24]
	rs227727	17	17q22	56699594	A	T			NOG/ C17orf67	protein_coding/ protein_coding		6.15e-14	1.47e-08				European+Asian+Central/South American	Combined meta analysis: Bonn (European: 399cases / 1318controls)+ GENEVA (666 European trios+795 Asian trios)+ POFC (European: 163cases / 733controls+Asian / Central/South American: 685cases / 828controls+289 European trios+949 Asian /Latin American trios)	-	[31]
	rs227727	17	17q22	56699594	A	T			NOG/ C17orf67	protein_coding/ protein_coding		4.6e-08					multi population	-	2771	[32]
	rs227727	17	17q22	56699594	A	T			NOG/ C17orf67	protein_coding/ protein_coding		1.57e-10					European+Asian+Central/South American+African	-	-	[34]
	rs78022196	17	17q23.2	62966044	G	A	AC005972.3	lincRNA			non-coding intronic,3downstream	2.65e-09					European+Asian+Central/South American	Combined meta analysis: Bonn (European: 399cases / 1318controls)+ GENEVA (666 European trios+795 Asian trios)+ POFC (European: 163cases / 733controls+Asian / Central/South American: 685cases / 828controls+289 European trios+949 Asian /Latin American trios)	-	[31]
	rs72843143	17	17q23.2	62971963	C	T			AC005972.3/ AC005972.1	lincRNA/ processed_pseudogene			5.2e-11				European+Asian+Central/South American	Combined meta analysis: Bonn (European: 399cases / 1318controls)+ GENEVA (666 European trios)+ POFC (European: 163cases / 733controls+289 European trios)	-	[31]
	rs1588366	17	17q23.2	62999067	A	G							1.41e-08				European	170 /835[European]	406	[10]
	rs1588366	17	17q23.2	62999067	A	G			AC005972.1/ AC005972.2	processed_pseudogene/ processed_pseudogene			8.44e-10				European+Asain	European: 170/835	European:406	[24]
	rs1588366	17	17q23.2	62999067	A	G			AC005972.1/ AC005972.2	processed_pseudogene/ processed_pseudogene			8.98e-09				European	170/835	988	[23]
	rs1588366	17	17q23.2	62999067	A	G			AC005972.1/ AC005972.2	processed_pseudogene/ processed_pseudogene		8.89e-09	6.52e-11				European+Asian+Central/South American	Combined meta analysis: Bonn (European: 399cases / 1318controls)+ GENEVA (666 European trios+795 Asian trios)+ POFC (European: 163cases / 733controls+Asian / Central/South American: 685cases / 828controls+289 European trios+949 Asian /Latin American trios)	-	[31]
	rs1588366	17	17q23.2	62999067	A	G			AC005972.1/ AC005972.2	processed_pseudogene/ processed_pseudogene		1.09e-08					European+Asian+Central/South American+African	2915/8729		[15]
	rs62069766	17	17q24.3	72283506	G	T			SOX9-AS1/ LINC00511	processed_transcript/ processed_transcript		1.57e-09					European+Asian+Central/South American+African	-	-	[34]
	rs16967277	17	17q25.1	75721341	C	G	ITGB4	protein_coding			5utr,5upstream			5.4e-14			Asian	NSCLP-ZhongHua: 2031/6808 + NSCL/P-GSA: 4779/4846	-	[17]
	rs16967277	17	17q25.1	75721341	C	G	ITGB4	protein_coding			5utr,5upstream			5.29e-10			Asian	NSCLP-ZhongHua: 2031/6808 + NSCL/P-GSA: 4779/4846 + NSCPO-ZhongHua: 996/4560 + NSCPO-GSA: 1544/2316	-	[33]
	rs1975866	17	17q25.3	79271295	C	T	RBFOX3	protein_coding			non-coding intronic,intronic	3.13e-08					European+Asian+Central/South American+African	2915/8729		[15]
	rs4799867	18	18q12.2	36536911	G	A	FHOD3	protein_coding			intronic,non-coding intronic			4.09e-12			Asian	NSCLP-ZhongHua: 2031/6808 + NSCL/P-GSA: 4779/4846	-	[17]
	rs950777	18	18q12.2	36540045	T	C	FHOD3	protein_coding			intronic,non-coding intronic			2.45e-08			Asian	NSCLP-ZhongHua: 2031/6808 + NSCL/P-GSA: 4779/4846 + NSCPO-ZhongHua: 996/4560 + NSCPO-GSA: 1544/2316	-	[33]
	rs17085106	18	18q22.3	71771837	G	T	LINC01899	lincRNA			non-coding intronic		3.78e-08				European	111/5951	-	[6]
	rs3746101	19	19p13.3	2050824	G	T	MKNK2	protein_coding			coding *nonsyn,coding nonsyn		2.44e-08				European	European:623/2239	European:666	[24]
	rs145403118	19	19q13.11	33024676	CT	C	RHPN2	protein_coding			non-coding intronic,intronic	4.85e-10					European+Asian+Central/South American+African	-	-	[34]
	rs145403118	19	19q13.11	33024676	CT	C	RHPN2	protein_coding			non-coding intronic,intronic	2.45e-16					European+Asian+Central/South American+African	-	-	[34]
	rs28570619	19	19q13.11	33026246	G	A	RHPN2	protein_coding			intronic,non-coding intronic	8.92e-14					European+Asiant Asian+African+Latin South American	-	-	[34]
	rs73039428	19	19q13.11	33030244	A	G	RHPN2	protein_coding			intronic	2.92e-08					European+Asian+Central/South American+African	823/1700[multi]	1319[multi]	[10]
	rs73039428	19	19q13.11	33030244	A	G	RHPN2	protein_coding			intronic	3.9e-08					European+Asain	Multi [European+Asain]: 823/1700	Multi[European+Asian]:1319	[24]
	rs10409307	19	19q13.11	33034239	A	G	RHPN2	protein_coding			intronic	3.61e-08					European+Asiant Asian+African+Latin South American	-	-	[34]
	rs10409307	19	19q13.11	33034239	A	G	RHPN2	protein_coding			intronic	1.53e-09					European+Asiant Asian+African+Latin South American	-	-	[34]
	rs11881514	19	19q13.11	33047899	G	A	RHPN2	protein_coding			intronic			1.16e-10			Asian	NSCLP-ZhongHua: 2031/6808 + NSCL/P-GSA: 4779/4846 + NSCPO-ZhongHua: 996/4560 + NSCPO-GSA: 1544/2316	-	[33]
	rs12462348	19	19q13.11	33054136	C	T	RHPN2	protein_coding			intronic	1.59e-08					European+Asiant Asian+African+Latin South American	-	-	[34]
	rs2003950	19	19q13.11	33055377	G	A	RHPN2	protein_coding			intronic			3.45e-15			Asian	NSCLP-ZhongHua: 2031/6808 + NSCL/P-GSA: 4779/4846	-	[17]
	rs8101662	19	19q13.32	45379435	G	A	KLC3, ERCC2, PPP1R13L		ERCC2/ PPP1R13L	protein_coding/ protein_coding				3.66e-08			Asian	NSCLP-ZhongHua: 2031/6808 + NSCL/P-GSA: 4779/4846	-	[17]
	rs6016392	20	20q12	40617970	A	C			AL009050.1/ MAFB	lincRNA/ protein_coding		8.3e-10					multi population	-	2771	[32]
	rs6072081	20	20q12	40632414	A	G	MAFB	protein_coding				1.05e-09					European+Asian	-	1908[825European+1038Asian]	[7]
	rs6072081	20	20q12	40632414	A	G			AL009050.1/ MAFB	lincRNA/ protein_coding		9.17e-13					European+Asain	901/1700	3427	[23]
	rs6065259	20	20q12	40633339	G	A	MAFB	protein_coding				1.15e-09					European+Asian	-	1908[825European+1038Asian]	[7]
	rs17820943	20	20q12	40639876	C	T	MAFB	protein_coding				2.76e-11					European+Asian	-	1908[825European+1038Asian]	[7]
	rs17820943	20	20q12	40639876	C	T			AL009050.1/MAFB	lincRNA/protein_coding		1.09e-08					European+Asian	399/1346[European]	666European+823Asian	[20]
	rs17820943	20	20q12	40639876	C	T			MAFB/AL009050.1	protein_coding/ lincRNA				3.77e-20			Asian	2697/5019	-	[26]
	rs13041247	20	20q12	40640434	T	C	MAFB	protein_coding				1.44e-11					European+Asian	-	1908[825European+1038Asian]	[7]
	rs13041247	20	20q12	40640434	T	C						6.17e-09					European+Asian	399/1318[European]	666European+795Asian	[20]
	rs13041247	20	20q12	40640434	T	C			AL009050.1/ MAFB	lincRNA/ protein_coding				1.69e-11			Asian	2521/3122	-	[9]
	rs13041247	20	20q12	40640434	T	C			AL009050.1/ MAFB	lincRNA/ protein_coding		5.41e-10					European+Asian+Central/South American	Combined meta analysis: Bonn (European: 399cases / 1318controls)+ GENEVA (666 European trios+795 Asian trios)+ POFC (European: 163cases / 733controls+Asian / Central/South American: 685cases / 828controls+289 European trios+949 Asian /Latin American trios)	-	[31]
	rs6124259	20	20q12	40642155	G	A			AL009050.1/ MAFB	lincRNA/ protein_coding		3.73e-17					European+Asiant Asian+African+Latin South American	-	-	[34]
	rs11696257	20	20q12	40642176	C	T	MAFB	protein_coding				1.75e-11					European+Asian	-	1908[825European+1038Asian]	[7]
	rs11696257	20	20q12	40642176	C	T			AL009050.1/MAFB	lincRNA/protein_coding		8.02e-09					European+Asian	399/1346[European]	666European+823Asian	[20]
	rs11698990	20	20q12	40642368	T	G			AL009050.1/ MAFB	lincRNA/ protein_coding		7.2e-11					multi population	-	2771	[32]
	rs4812449	20	20q12	40644099	C	G			AL009050.1/ MAFB	lincRNA/ protein_coding		2.46e-15					European+Asiant Asian+African+Latin South American	-	-	[34]
	rs4812450	20	20q12	40644319	C	G	LOC339568, MAFB		AL009050.1/ MAFB	lincRNA/ protein_coding				1.75e-23			Asian	NSCLP-ZhongHua: 2031/6808 + NSCL/P-GSA: 4779/4846	-	[17]
	rs4812450	20	20q12	40644319	C	G			AL009050.1/ MAFB	lincRNA/ protein_coding				2.46e-22			Asian	NSCLP-ZhongHua: 2031/6808 + NSCL/P-GSA: 4779/4846 + NSCPO-ZhongHua: 996/4560 + NSCPO-GSA: 1544/2316	-	[33]
	rs71193616	20	20q12	40645895	G	GGGA			AL009050.1/ MAFB	lincRNA/ protein_coding		1.25e-12					European+Asiant Asian+African+Latin South American	-	-	[34]
	rs6129653	20	20q12	40646963	T	C			AL009050.1/ MAFB	lincRNA/ protein_coding				8.57e-12			Asian	3379/8593	-	[12]
	rs6102085	20	20q12	40652989	G	A	MAFB	protein_coding				1.76e-08					European+Asian	-	1908[825European+1038Asian]	[7]
	rs6102085	20	20q12	40652989	G	A			AL009050.1/ MAFB	lincRNA/ protein_coding		2.35e-14					European+Asiant Asian+African+Latin South American	-	-	[34]
	rs6029258	20	20q12	40656135	G	A			AL009050.1/ MAFB	lincRNA/ protein_coding			5.61e-12				Asian	83/161	1445	[23]
	rs6029258	20	20q12	40656135	G	A			AL009050.1/ MAFB	lincRNA/ protein_coding		9.88e-11					European+Asian+Central/South American	Combined meta analysis: Bonn (European: 399cases / 1318controls)+ GENEVA (666 European trios+795 Asian trios)+ POFC (European: 163cases / 733controls+Asian / Central/South American: 685cases / 828controls+289 European trios+949 Asian /Latin American trios)	-	[31]
	rs3091552	20	20q13.12	46811367	C	G			SLC2A10/ RN7SKP33	protein_coding/ misc_RNA		1.31e-09					European+Asian+Central/South American	Combined meta analysis: Bonn (European: 399cases / 1318controls)+ GENEVA (666 European trios+795 Asian trios)+ POFC (European: 163cases / 733controls+Asian / Central/South American: 685cases / 828controls+289 European trios+949 Asian /Latin American trios)	-	[31]
	rs1018422	20	20q13.2	51787913	C	T	SALL4	protein_coding			intronic			6.15e-11			Asian	NSCLP-ZhongHua: 2031/6808 + NSCL/P-GSA: 4779/4846	-	[17]
	rs13052576	21	21q21.1	20793565	A	G	LINC00320	lincRNA			non-coding intronic	4.73e-08					European+Asian+Central/South American+African	-	-	[34]
	rs2246738	21	21q22.12	34831549	G	A	RUNX1	protein_coding			intronic,3downstream,5upstream	2.47e-08					European+Asian+Central/South American+African	-	-	[34]
	rs463269	21	21q22.2	38642513	C	T	ERG	protein_coding			intronic,non-coding intronic			1.46e-08			Asian	NSCLP-ZhongHua: 2031/6808 + NSCL/P-GSA: 4779/4846	-	[17]
	rs464519	21	21q22.2	38652258	A	G	ERG	protein_coding			non-coding intronic,intronic			2.37e-08			Asian	NSCLP-ZhongHua: 2031/6808 + NSCL/P-GSA: 4779/4846 + NSCPO-ZhongHua: 996/4560 + NSCPO-GSA: 1544/2316	-	[33]
	rs9647180	21	21q22.2	38660000	T	C	ERG	protein_coding			non-coding intronic,intronic	3.58e-09					European+Asiant Asian+African+Latin South American	-	-	[34]
	rs59685837	21	21q22.2	38662293	A	-			ERG/ LINC00114	protein_coding/ lincRNA		6.86e-09					European+Asiant Asian+African+Latin South American	-	-	[34]
	rs2073764	22	22q11.21	19811887	C	T	GNB1L	protein_coding			intronic,3downstream,non-coding intronic			2.61e-14			Asian	2096/4051	-	[12]
	rs9606203	22	22q11.21	19984595	C	A	ARVCF	protein_coding			intronic,non-coding intronic,5upstream	1.42e-08					European+Asiant Asian+African+Latin South American	-	-	[34]
	rs756653	22	22q11.21	19989322	G	A	ARVCF	protein_coding			intronic,non-coding intronic			3.66e-17			Asian	NSCLP-ZhongHua: 2031/6808 + NSCL/P-GSA: 4779/4846	-	[17]
	rs756653	22	22q11.21	19989322	G	A	ARVCF	protein_coding			intronic,non-coding intronic	3e-11					European+Asiant Asian+African+Latin South American	-	-	[34]
	rs4819852	22	22q11.21	20000644	G	A	ARVCF	protein_coding			intronic,non-coding intronic			2.75e-08			Asian	NSCLP-ZhongHua: 2031/6808 + NSCL/P-GSA: 4779/4846 + NSCPO-ZhongHua: 996/4560 + NSCPO-GSA: 1544/2316	-	[33]
	rs5753486	22	22q12.2	31162834	A	G	RNF185	protein_coding			intronic,non-coding intronic			4.46e-13			Asian	NSCLP-ZhongHua: 2031/6808 + NSCL/P-GSA: 4779/4846	-	[17]
	rs12484282	22	22q12.2	31182022	A	T	RNF185	protein_coding			non-coding intronic,intronic			2.02e-09			Asian	NSCLP-ZhongHua: 2031/6808 + NSCL/P-GSA: 4779/4846 + NSCPO-ZhongHua: 996/4560 + NSCPO-GSA: 1544/2316	-	[33]
	rs2006771	22	22q12.2	31602626	G	A	SFI1	protein_coding			non-coding,5upstream,coding *nonsyn,coding syn,coding nonsyn			2.54e-08			Asian	3379/8593	-	[12]
	rs78212183	22	22q12.3	31817998	T	C	DEPDC5	protein_coding			intronic,3downstream,5upstream,non-coding intronic			4.8e-09			Asian	3379/8593	-	[12]
	rs5756130	22	22q12.3	36288285	C	T	MYH9	protein_coding			coding syn	4.94e-08					European+Asian+Central/South American+African	-	-	[34]
	rs7284589	22	22q13.31	44753423	G	C	PRR5-ARHGAP8	protein_coding			intronic,non-coding intronic			5.89e-15			Asian	NSCLP-ZhongHua: 2031/6808 + NSCL/P-GSA: 4779/4846	-	[17]
	rs7284589	22	22q13.31	44753423	G	C	PRR5-ARHGAP8, ARHGAP8	protein_coding, protein_coding			intronic,non-coding intronic			8.34e-13			Asian	NSCLP-ZhongHua: 2031/6808 + NSCL/P-GSA: 4779/4846 + NSCPO-ZhongHua: 996/4560 + NSCPO-GSA: 1544/2316	-	[33]
	rs5765956	22	22q13.31	44754779	C	T	PRR5-ARHGAP8	protein_coding			intronic,non-coding intronic	2.24e-08					European+Asiant Asian+African+Latin South American	-	-	[34]
NSCLO	rs772361610	1	1q32.2	209706870	CACC	CA	HSD11B1-AS1	antisense			non-coding intronic			4.33e-08			Asian	945/5068	-	[26]
	rs1397926732	1	1q32.2	209707163	G	A	HSD11B1-AS1	antisense			non-coding intronic			1.82e-08			Asian	945/5068	-	[26]
	rs2236902	1	1q32.2	209707700	A	G	HSD11B1-AS1	antisense			non-coding intronic			1.28e-12			Asian	945/5068	-	[26]
	rs11807619	1	1q32.2	209708028	G	T	HSD11B1-AS1	antisense			non-coding intronic			1.97e-08			Asian	945/5068	-	[26]
	rs11811440	1	1q32.2	209709555	C	A	HSD11B1-AS1	antisense			non-coding intronic			1.97e-08			Asian	945/5068	-	[26]
	rs11806703	1	1q32.2	209709561	A	T	HSD11B1-AS1	antisense			non-coding intronic			1.97e-08			Asian	945/5068	-	[26]
	rs1257172936	1	1q32.2	209710455	C	CT	HSD11B1-AS1	antisense			non-coding intronic			1.97e-08			Asian	945/5068	-	[26]
	rs1474654	1	1q32.2	209711042	A	G	HSD11B1-AS1	antisense			non-coding intronic			1.97e-08			Asian	945/5068	-	[26]
	rs1474655	1	1q32.2	209711385	G	C	HSD11B1-AS1	antisense			non-coding intronic			1.97e-08			Asian	945/5068	-	[26]
	rs61820570	1	1q32.2	209711608	C	T	HSD11B1-AS1	antisense			non-coding intronic			1.97e-08			Asian	945/5068	-	[26]
	rs11119328	1	1q32.2	209711973	C	A	HSD11B1-AS1	antisense			non-coding intronic			1.97e-08			Asian	945/5068	-	[26]
	rs4844488	1	1q32.2	209712164	A	G	HSD11B1-AS1	antisense			non-coding intronic			1.06e-12			Asian	945/5068	-	[26]
	rs12138452	1	1q32.2	209713233	T	A	HSD11B1-AS1	antisense			non-coding intronic			1.97e-08			Asian	945/5068	-	[26]
	rs12094117	1	1q32.2	209715090	G	T	HSD11B1-AS1	antisense			non-coding intronic			2.56e-08			Asian	945/5068	-	[26]
	rs12090931	1	1q32.2	209716256	A	G	HSD11B1-AS1	antisense			non-coding intronic			2.56e-08			Asian	945/5068	-	[26]
	rs11119330	1	1q32.2	209716314	A	G	HSD11B1-AS1	antisense			non-coding intronic			2.56e-08			Asian	945/5068	-	[26]
	rs1004349491	1	1q32.2	209716334	A	-	HSD11B1-AS1	antisense			non-coding intronic			2.56e-08			Asian	945/5068	-	[26]
	rs11119331	1	1q32.2	209716367	G	A	HSD11B1-AS1	antisense			non-coding intronic			2.56e-08			Asian	945/5068	-	[26]
	rs10863783	1	1q32.2	209716457	T	C	HSD11B1-AS1	antisense			non-coding intronic			2.56e-08			Asian	945/5068	-	[26]
	rs11808690	1	1q32.2	209718105	T	G	HSD11B1-AS1	antisense			non-coding intronic			2.56e-08			Asian	945/5068	-	[26]
	rs11485195	1	1q32.2	209718393	T	C	HSD11B1-AS1	antisense			non-coding intronic			2.56e-08			Asian	945/5068	-	[26]
	rs77959785	1	1q32.2	209718468	G	A	HSD11B1-AS1	antisense			non-coding intronic			1.28e-12			Asian	945/5068	-	[26]
	rs56822893	1	1q32.2	209718561	C	A	HSD11B1-AS1	antisense			non-coding intronic			5.32e-10			Asian	945/5068	-	[26]
	rs74636431	1	1q32.2	209718690	A	G	HSD11B1-AS1	antisense			non-coding intronic			1.01e-12			Asian	945/5068	-	[26]
	rs11487866	1	1q32.2	209718701	G	A	HSD11B1-AS1				non-coding intronic			2.56e-08			Asian	945/5068	-	[26]
	rs11487867	1	1q32.2	209718725	G	T	HSD11B1-AS1	antisense			non-coding intronic			3.23e-09			Asian	945/5068	-	[26]
	rs79096793	1	1q32.2	209719361	G	A	HSD11B1-AS1	antisense			non-coding intronic			7.45e-13			Asian	945/5068	-	[26]
	rs11119332	1	1q32.2	209719615	C	T	HSD11B1-AS1	antisense			non-coding intronic			2.14e-08			Asian	945/5068	-	[26]
	rs6672256	1	1q32.2	209720698	T	A	HSD11B1-AS1	antisense			non-coding intronic			2.76e-08			Asian	945/5068	-	[26]
	rs1000283	1	1q32.2	209721316	G	A	HSD11B1-AS1	antisense			non-coding intronic			7.67e-11			Asian	945/5068	-	[26]
	rs1425437893	1	1q32.2	209721439	TTTC	C	HSD11B1-AS1	antisense			non-coding intronic			1.25e-09			Asian	945/5068	-	[26]
	rs201481822	1	1q32.2	209721478	A	AAG	HSD11B1-AS1	antisense	IRF6	protein_coding	non-coding intronic	2.82e-13					European+Asian+Central/South American+African	-	-	[34]
	rs3059693	1	1q32.2	209721488	AAAAAAAAA	del(A)n	HSD11B1-AS1	antisense			non-coding intronic			3.37e-09			Asian	945/5068	-	[26]
	rs3766619	1	1q32.2	209721953	C	G	HSD11B1-AS1	antisense			non-coding intronic			1.25e-09			Asian	945/5068	-	[26]
	rs3766618	1	1q32.2	209722092	G	T	HSD11B1-AS1	antisense			non-coding intronic			7.67e-11			Asian	945/5068	-	[26]
	rs6679099	1	1q32.2	209722507	T	G	HSD11B1-AS1	antisense			non-coding intronic			1.25e-09			Asian	945/5068	-	[26]
	rs2298930	1	1q32.2	209722867	C	T	HSD11B1-AS1	antisense			non-coding intronic			1.43e-13			Asian	945/5068	-	[26]
	rs12116437	1	1q32.2	209723682	G	A	HSD11B1-AS1	antisense			non-coding intronic			1.25e-09			Asian	945/5068	-	[26]
	rs7539852	1	1q32.2	209725194	A	G	HSD11B1	protein_coding			intronic			1.25e-09			Asian	945/5068	-	[26]
	rs2282740	1	1q32.2	209726962	C	A	HSD11B1	protein_coding			intronic			1.43e-13			Asian	945/5068	-	[26]
	rs9430012	1	1q32.2	209727270	G	C	HSD11B1	protein_coding			intronic			1.25e-09			Asian	945/5068	-	[26]
	rs1415542	1	1q32.2	209728765	T	C	HSD11B1	protein_coding			intronic			1.25e-09			Asian	945/5068	-	[26]
	rs12561766	1	1q32.2	209730907	T	G	HSD11B1	protein_coding			intronic			1.57e-13			Asian	945/5068	-	[26]
	rs12060922	1	1q32.2	209731088	G	A	HSD11B1	protein_coding			intronic			1.25e-09			Asian	945/5068	-	[26]
	rs9430014	1	1q32.2	209732027	A	C	HSD11B1	protein_coding			intronic			1.25e-09			Asian	945/5068	-	[26]
	rs932335	1	1q32.2	209732389	G	C	HSD11B1	protein_coding			intronic			1.25e-09			Asian	945/5068	-	[26]
	rs12059226	1	1q32.2	209733330	A	G	HSD11B1	protein_coding			intronic,3downstream			1.25e-09			Asian	945/5068	-	[26]
	rs12060420	1	1q32.2	209733474	T	G	HSD11B1	protein_coding			intronic,3downstream			3.39e-09			Asian	945/5068	-	[26]
	rs6752	1	1q32.2	209734755	G	A	HSD11B1	protein_coding			3utr,3downstream			1.06e-09			Asian	945/5068	-	[26]
	rs10863785	1	1q32.2	209735531	T	C			HSD11B1/ ADORA2BP1	protein_coding/ processed_pseudogene				1.65e-09			Asian	945/5068	-	[26]
	rs17015076	1	1q32.2	209739248	C	T			HSD11B1/ ADORA2BP1	protein_coding/ processed_pseudogene				1.3e-13			Asian	945/5068	-	[26]
	rs4545339	1	1q32.2	209739397	C	G			HSD11B1/ ADORA2BP1	protein_coding/ processed_pseudogene				1.3e-13			Asian	945/5068	-	[26]
	rs114803247	1	1q32.2	209740073	C	T			HSD11B1/ ADORA2BP1	protein_coding/ processed_pseudogene				1.3e-13			Asian	945/5068	-	[26]
	rs12120361	1	1q32.2	209740128	T	G			HSD11B1/ ADORA2BP1	protein_coding/ processed_pseudogene				9.3e-09			Asian	945/5068	-	[26]
	rs1558204098	1	1q32.2	209740356	ATATATACA	A			HSD11B1/ ADORA2BP1	protein_coding/ processed_pseudogene				1.51e-13			Asian	945/5068	-	[26]
	rs79880650	1	1q32.2	209740571	A	G			HSD11B1/ ADORA2BP1	protein_coding/ processed_pseudogene				1.57e-13			Asian	945/5068	-	[26]
	rs74406304	1	1q32.2	209740755	T	A			HSD11B1/ ADORA2BP1	protein_coding/ processed_pseudogene				1.57e-13			Asian	945/5068	-	[26]
	rs1479342044	1	1q32.2	209740839	G	A			HSD11B1/ ADORA2BP1	protein_coding/ processed_pseudogene				1.57e-13			Asian	945/5068	-	[26]
	rs75420308	1	1q32.2	209740886	A	T			HSD11B1/ ADORA2BP1	protein_coding/ processed_pseudogene				1.57e-13			Asian	945/5068	-	[26]
	rs667681	1	1q32.2	209741104	A	G			HSD11B1/ ADORA2BP1	protein_coding/ processed_pseudogene				1.13e-09			Asian	945/5068	-	[26]
	rs200753378	1	1q32.2	209741208	CTTG	-			HSD11B1/ ADORA2BP1	protein_coding/ processed_pseudogene				1.13e-09			Asian	945/5068	-	[26]
	rs7515014	1	1q32.2	209742119	A	G			HSD11B1/ ADORA2BP1	protein_coding/ processed_pseudogene				1.3e-13			Asian	945/5068	-	[26]
	rs7517461	1	1q32.2	209742230	T	C			HSD11B1/ ADORA2BP1	protein_coding/ processed_pseudogene				1.3e-13			Asian	945/5068	-	[26]
	rs201009138	1	1q32.2	209742731	-	T			HSD11B1/ ADORA2BP1	protein_coding/ processed_pseudogene				1.3e-13			Asian	945/5068	-	[26]
	rs17015078	1	1q32.2	209742873	A	G			HSD11B1/ ADORA2BP1	protein_coding/ processed_pseudogene				1.18e-13			Asian	945/5068	-	[26]
	rs7528642	1	1q32.2	209743253	G	A			HSD11B1/ ADORA2BP1	protein_coding/ processed_pseudogene				1.18e-13			Asian	945/5068	-	[26]
	rs17389184	1	1q32.2	209743444	C	T			HSD11B1/ ADORA2BP1	protein_coding/ processed_pseudogene				9.68e-12			Asian	945/5068	-	[26]
	rs9430016	1	1q32.2	209743539	A	G			HSD11B1/ ADORA2BP1	protein_coding/ processed_pseudogene				3.67e-10			Asian	945/5068	-	[26]
	rs7532021	1	1q32.2	209744384	G	A	ADORA2BP1	processed_pseudogene			non-coding			1.33e-11			Asian	945/5068	-	[26]
	rs3765240	1	1q32.2	209744806	G	A	ADORA2BP1	processed_pseudogene			non-coding			4.92e-11			Asian	945/5068	-	[26]
	rs1999826	1	1q32.2	209745930	C	T			ADORA2BP1/ TRAF3IP3	processed_pseudogene/ protein_coding				4.92e-11			Asian	945/5068	-	[26]
	rs2464393892	1	1q32.2	209746219	T	C			ADORA2BP1/ TRAF3IP3	processed_pseudogene/ protein_coding				4.92e-11			Asian	945/5068	-	[26]
	rs2038053	1	1q32.2	209747193	G	A			ADORA2BP1/ TRAF3IP3	processed_pseudogene/ protein_coding				1.62e-14			Asian	945/5068	-	[26]
	rs12034758	1	1q32.2	209747200	G	A			ADORA2BP1/ TRAF3IP3	processed_pseudogene/ protein_coding				2.34e-11			Asian	945/5068	-	[26]
	rs17389198	1	1q32.2	209748713	G	A			ADORA2BP1/ TRAF3IP3	processed_pseudogene/ protein_coding				2.99e-11			Asian	945/5068	-	[26]
	rs12030655	1	1q32.2	209748778	G	T			ADORA2BP1/ TRAF3IP3	processed_pseudogene/ protein_coding				1.01e-11			Asian	945/5068	-	[26]
	rs1478627986	1	1q32.2	209749048	AAACAAA	AAA			ADORA2BP1/ TRAF3IP3	processed_pseudogene/ protein_coding				1.01e-11			Asian	945/5068	-	[26]
	rs369310285	1	1q32.2	209749562	A	C			ADORA2BP1/ TRAF3IP3	processed_pseudogene/ protein_coding				1.01e-11			Asian	945/5068	-	[26]
	rs6702301	1	1q32.2	209749809	C	T			ADORA2BP1/ TRAF3IP3	processed_pseudogene/ protein_coding				1.01e-11			Asian	945/5068	-	[26]
	rs10157973	1	1q32.2	209751080	C	T			ADORA2BP1/ TRAF3IP3	processed_pseudogene/ protein_coding				6.56e-12			Asian	945/5068	-	[26]
	rs9430017	1	1q32.2	209751713	C	T			ADORA2BP1/ TRAF3IP3	processed_pseudogene/ protein_coding				2.99e-11			Asian	945/5068	-	[26]
	rs6540550	1	1q32.2	209751906	A	G			ADORA2BP1/ TRAF3IP3	processed_pseudogene/ protein_coding				6.56e-12			Asian	945/5068	-	[26]
	rs6540551	1	1q32.2	209751950	C	T			ADORA2BP1/ TRAF3IP3	processed_pseudogene/ protein_coding				6.56e-12			Asian	945/5068	-	[26]
	rs57283682	1	1q32.2	209752682	T	G			ADORA2BP1/ TRAF3IP3	processed_pseudogene/ protein_coding				2.72e-14			Asian	945/5068	-	[26]
	rs679846	1	1q32.2	209752724	G	A			ADORA2BP1/ TRAF3IP3	processed_pseudogene/ protein_coding				6.56e-12			Asian	945/5068	-	[26]
	rs7521461	1	1q32.2	209752862	C	G			ADORA2BP1/ TRAF3IP3	processed_pseudogene/ protein_coding				7.33e-12			Asian	945/5068	-	[26]
	rs1161375278	1	1q32.2	209752940	-	G			ADORA2BP1/ TRAF3IP3	processed_pseudogene/ protein_coding				3.87e-11			Asian	945/5068	-	[26]
	rs68085220	1	1q32.2	209752941	T	AT			ADORA2BP1/ TRAF3IP3	processed_pseudogene/ protein_coding				2.99e-11			Asian	945/5068	-	[26]
	rs6679405	1	1q32.2	209753123	A	C			ADORA2BP1/ TRAF3IP3	processed_pseudogene/ protein_coding				5.3e-12			Asian	945/5068	-	[26]
	rs1427032089	1	1q32.2	209754102	G	CTG			ADORA2BP1/ TRAF3IP3	processed_pseudogene/ protein_coding				2.06e-11			Asian	945/5068	-	[26]
	rs6540552	1	1q32.2	209754365	C	T			ADORA2BP1/ TRAF3IP3	processed_pseudogene/ protein_coding				5.93e-12			Asian	945/5068	-	[26]
	rs78522228	1	1q32.2	209754732	G	A			ADORA2BP1/ TRAF3IP3	processed_pseudogene/ protein_coding				2.72e-14			Asian	945/5068	-	[26]
	rs1405055077	1	1q32.2	209755694	CACCACC	-			ADORA2BP1/ TRAF3IP3	processed_pseudogene/ protein_coding				4.27e-12			Asian	945/5068	-	[26]
	rs627670	1	1q32.2	209755954	G	A			ADORA2BP1/ TRAF3IP3	processed_pseudogene/ protein_coding				4.27e-12			Asian	945/5068	-	[26]
	rs2272866	1	1q32.2	209756108	G	T	TRAF3IP3	protein_coding			5utr,5upstream			2.46e-14			Asian	945/5068	-	[26]
	rs2272867	1	1q32.2	209756234	C	A	TRAF3IP3	protein_coding			5utr,non-coding			2.99e-11			Asian	945/5068	-	[26]
	rs11119336	1	1q32.2	209757240	G	C	TRAF3IP3	protein_coding			non-coding intronic,5upstream,intronic			2.99e-11			Asian	945/5068	-	[26]
	rs4844893	1	1q32.2	209757333	C	T	TRAF3IP3	protein_coding			non-coding intronic,5upstream,intronic			2.46e-14			Asian	945/5068	-	[26]
	rs909710	1	1q32.2	209757349	G	A	TRAF3IP3	protein_coding			intronic,non-coding intronic,5upstream			2.99e-11			Asian	945/5068	-	[26]
	rs4844894	1	1q32.2	209757784	C	T	TRAF3IP3	protein_coding			intronic,5upstream,non-coding intronic			3.9e-14			Asian	945/5068	-	[26]
	rs6665715	1	1q32.2	209758008	C	A	TRAF3IP3	protein_coding			intronic,non-coding intronic,5upstream			4.38e-12			Asian	945/5068	-	[26]
	rs1007693	1	1q32.2	209758454	C	T	TRAF3IP3	protein_coding			intronic,non-coding intronic,5upstream			3.49e-12			Asian	945/5068	-	[26]
	rs2294406	1	1q32.2	209758681	A	G	TRAF3IP3	protein_coding			non-coding intronic,intronic,5utr			3.19e-14			Asian	945/5068	-	[26]
	rs6540554	1	1q32.2	209758952	T	A	TRAF3IP3	protein_coding			intronic,non-coding intronic			3.53e-12			Asian	945/5068	-	[26]
	rs6685077	1	1q32.2	209759986	A	G	TRAF3IP3	protein_coding			non-coding intronic,5utr			4.43e-12			Asian	945/5068	-	[26]
	rs2076149	1	1q32.2	209760183	G	A	TRAF3IP3	protein_coding			coding syn|syn,non-coding,3downstream			3.53e-14			Asian	945/5068	-	[26]
	rs2076150	1	1q32.2	209760195	A	G	TRAF3IP3	protein_coding			coding syn,non-coding,3downstream			4.43e-12			Asian	945/5068	-	[26]
	rs2076151	1	1q32.2	209760315	G	C	TRAF3IP3	protein_coding			non-coding,coding syn,3downstream			1.27e-11			Asian	945/5068	-	[26]
	rs6696463	1	1q32.2	209760412	G	C	TRAF3IP3	protein_coding			intronic,non-coding intronic,3downstream			4.43e-12			Asian	945/5068	-	[26]
	rs2142860	1	1q32.2	209761408	T	C	TRAF3IP3	protein_coding			intronic,3downstream,non-coding intronic			3.53e-14			Asian	945/5068	-	[26]
	rs643118	1	1q32.2	209761496	T	C	TRAF3IP3	protein_coding			3downstream,non-coding intronic,intronic			3.96e-12			Asian	945/5068	-	[26]
	rs6691905	1	1q32.2	209761856	T	A	TRAF3IP3	protein_coding			intronic,non-coding intronic,3downstream			8.24e-16			Asian	945/5068	-	[26]
	rs6692012	1	1q32.2	209762145	A	G	TRAF3IP3	protein_coding			intronic,non-coding intronic,3downstream			1.46e-11			Asian	945/5068	-	[26]
	rs386638977	1	1q32.2	209762145	AC	GA	TRAF3IP3	protein_coding			3downstream,non-coding intronic,intronic			1.46e-11			Asian	945/5068	-	[26]
	rs10489342	1	1q32.2	209762433	A	G	TRAF3IP3	protein_coding			intronic,non-coding intronic			1.65e-11			Asian	945/5068	-	[26]
	rs796287677	1	1q32.2	209762712	ACAACTGTCCCAGCTCACTG	TCAGGACAAGGATATCAGGA,	TRAF3IP3	protein_coding			intronic,3downstream			6.14e-12			Asian	945/5068	-	[26]
	rs7548219	1	1q32.2	209763121	A	G	TRAF3IP3	protein_coding			3downstream,intronic			6.1e-12			Asian	945/5068	-	[26]
	rs6540555	1	1q32.2	209763226	A	G	TRAF3IP3	protein_coding			intronic,3downstream			6.17e-12			Asian	945/5068	-	[26]
	rs6540556	1	1q32.2	209763286	G	A	TRAF3IP3	protein_coding			intronic,3downstream			3.4e-12			Asian	945/5068	-	[26]
	rs1318699697	1	1q32.2	209763327	ACAGACA	ACA	TRAF3IP3	protein_coding			intronic,3downstream			5.44e-12			Asian	945/5068	-	[26]
	rs17015169	1	1q32.2	209763569	C	T	TRAF3IP3	protein_coding			coding syn,3downstream			1.5e-11			Asian	945/5068	-	[26]
	rs773672444	1	1q32.2	209763618	-	CT	TRAF3IP3	protein_coding			intronic,3downstream			2.18e-11			Asian	945/5068	-	[26]
	rs12079960	1	1q32.2	209763823	A	C	TRAF3IP3	protein_coding			intronic,3downstream			1.97e-11			Asian	945/5068	-	[26]
	rs3753606	1	1q32.2	209763867	T	C	TRAF3IP3	protein_coding			intronic,3downstream			2.16e-11			Asian	945/5068	-	[26]
	rs611861	1	1q32.2	209763906	C	G	TRAF3IP3	protein_coding			intronic,3downstream			2.16e-11			Asian	945/5068	-	[26]
	rs654984	1	1q32.2	209764037	C	T	TRAF3IP3	protein_coding			3downstream,intronic			2.16e-11			Asian	945/5068	-	[26]
	rs11119338	1	1q32.2	209764348	G	A	TRAF3IP3	protein_coding			3downstream,intronic			6.91e-11			Asian	945/5068	-	[26]
	rs10863786	1	1q32.2	209764419	A	G	TRAF3IP3	protein_coding			intronic,3downstream			2.6e-11			Asian	945/5068	-	[26]
	rs4844491	1	1q32.2	209764730	C	T	TRAF3IP3	protein_coding			intronic			2.4e-14			Asian	945/5068	-	[26]
	rs79185203	1	1q32.2	209765423	T	C	TRAF3IP3	protein_coding			intronic			2.66e-14			Asian	945/5068	-	[26]
	rs11119339	1	1q32.2	209765642	G	A	TRAF3IP3	protein_coding			intronic			3.9e-12			Asian	945/5068	-	[26]
	rs10779513	1	1q32.2	209766254	C	T	TRAF3IP3	protein_coding			intronic			3.9e-12			Asian	945/5068	-	[26]
	rs78267924	1	1q32.2	209766461	C	T	TRAF3IP3	protein_coding			5upstream,intronic			3.82e-14			Asian	945/5068	-	[26]
	rs11119340	1	1q32.2	209767215	T	A	TRAF3IP3	protein_coding			intronic,5upstream			1.1e-10			Asian	945/5068	-	[26]
	rs11119341	1	1q32.2	209767330	C	T	TRAF3IP3	protein_coding			intronic,5upstream			1.1e-10			Asian	945/5068	-	[26]
	rs75634817	1	1q32.2	209767698	G	A	TRAF3IP3	protein_coding			5upstream,intronic			5.04e-14			Asian	945/5068	-	[26]
	rs1396355602	1	1q32.2	209769083	AGAGAGGAGG	-	TRAF3IP3	protein_coding			non-coding intronic,intronic			7.77e-11			Asian	945/5068	-	[26]
	rs7523300	1	1q32.2	209769165	C	T	TRAF3IP3	protein_coding			intronic,non-coding intronic			8.94e-12			Asian	945/5068	-	[26]
	rs11119343	1	1q32.2	209769811	A	G	TRAF3IP3	protein_coding			intronic,non-coding intronic			1.11e-10			Asian	945/5068	-	[26]
	rs4997274	1	1q32.2	209770468	G	A	TRAF3IP3	protein_coding			non-coding intronic,intronic			9.02e-14			Asian	945/5068	-	[26]
	rs2077473173	1	1q32.2	209770822	G	A	TRAF3IP3	protein_coding			non-coding intronic,intronic			1.11e-10			Asian	945/5068	-	[26]
	rs1558019560	1	1q32.2	209770840	AGT	T	TRAF3IP3	protein_coding			non-coding intronic,intronic			2.23e-11			Asian	945/5068	-	[26]
	rs1491394636	1	1q32.2	209771020	ATG	G	TRAF3IP3	protein_coding			non-coding intronic,intronic			1.17e-13			Asian	945/5068	-	[26]
	rs62644006	1	1q32.2	209771053	T	C	TRAF3IP3	protein_coding			non-coding intronic,intronic			3.45e-12			Asian	945/5068	-	[26]
	rs2077503581	1	1q32.2	209771212	G	T	TRAF3IP3	protein_coding			non-coding intronic,intronic			1.83e-13			Asian	945/5068	-	[26]
	rs189956766	1	1q32.2	209771341	G	C	TRAF3IP3	protein_coding			non-coding intronic,intronic			1.83e-13			Asian	945/5068	-	[26]
	rs62644009	1	1q32.2	209771456	T	A	TRAF3IP3	protein_coding			non-coding intronic,intronic			1.11e-10			Asian	945/5068	-	[26]
	rs1376884803	1	1q32.2	209771502	G	A	TRAF3IP3	protein_coding			non-coding intronic,intronic			3.12e-12			Asian	945/5068	-	[26]
	rs2235370	1	1q32.2	209772682	C	A	TRAF3IP3	protein_coding			intronic,non-coding intronic			8.58e-10			Asian	945/5068	-	[26]
	rs590223	1	1q32.2	209773362	G	A	TRAF3IP3	protein_coding			non-coding intronic,intronic			1.89e-09			Asian	945/5068	-	[26]
	rs1191252209	1	1q32.2	209777140	AAG	G	TRAF3IP3	protein_coding			non-coding intronic,non-coding,5upstream,intronic			1.84e-09			Asian	945/5068	-	[26]
	rs649275	1	1q32.2	209777336	T	C	TRAF3IP3	protein_coding			non-coding,non-coding intronic,5upstream,intronic			2.22e-09			Asian	945/5068	-	[26]
	rs669694	1	1q32.2	209777415	C	G	TRAF3IP3	protein_coding			non-coding,3downstream,5upstream,intronic,coding nonsyn			4.11e-20			Asian	945/5068	-	[26]
	rs12083685	1	1q32.2	209778257	G	A	TRAF3IP3	protein_coding			non-coding intronic,intronic,5upstream,3downstream			3.18e-08			Asian	945/5068	-	[26]
	rs41274834	1	1q32.2	209778378	G	T	TRAF3IP3	protein_coding			non-coding intronic,3downstream,non-coding,intronic			2.56e-09			Asian	945/5068	-	[26]
	rs41274836	1	1q32.2	209778485	T	G	TRAF3IP3	protein_coding			non-coding intronic,3downstream,non-coding,intronic			1.41e-09			Asian	945/5068	-	[26]
	rs961345505	1	1q32.2	209784795	T	G			C1orf74/ IRF6	protein_coding/ protein_coding				6.33e-24			Asian	945/5068	-	[26]
	rs4844895	1	1q32.2	209785235	T	C			C1orf74/ IRF6	protein_coding/ protein_coding				1.79e-23			Asian	945/5068	-	[26]
	rs1856161	1	1q32.2	209785823	C	T	IRF6	protein_coding			3utr			1.44e-26			Asian	945/5068	-	[26]
	rs1263498888	1	1q32.2	209786266	GGGG	GGG	IRF6	protein_coding			3utr,3downstream			1.05e-21			Asian	945/5068	-	[26]
	rs2235372	1	1q32.2	209787091	G	A	IRF6	protein_coding			3downstream,3utr			1.88e-23			Asian	945/5068	-	[26]
	rs1272509359	1	1q32.2	209787580	CT	C	IRF6	protein_coding			3utr,3downstream			1.66e-23			Asian	945/5068	-	[26]
	rs1298487474	1	1q32.2	209787677	TTCTTC	TTC	IRF6	protein_coding			3utr,3downstream			1.66e-23			Asian	945/5068	-	[26]
	rs7522250	1	1q32.2	209789194	T	C	IRF6	protein_coding			3downstream,intronic			2.22e-23			Asian	945/5068	-	[26]
	rs2073485	1	1q32.2	209789449	G	A	IRF6	protein_coding			intronic,3downstream			3.37e-23			Asian	945/5068	-	[26]
	rs2235373	1	1q32.2	209790458	G	A	IRF6	protein_coding			3downstream,intronic			4.51e-23			Asian	945/5068	-	[26]
	rs2235371	1	1q32.2	209790735	C	T	IRF6	protein_coding			3downstream,coding nonsyn,coding *nonsyn,3utr			1.25e-48			Asian	2218/10165	-	[26]
	rs2235371	1	1q32.2	209790735	C	T	IRF6	protein_coding			intronic			1.44e-26			Asian	945/5068	-	[26]
	rs674433	1	1q32.2	209791530	G	T	IRF6	protein_coding			non-coding intronic,intronic			8.86e-21			Asian	945/5068	-	[26]
	rs926348	1	1q32.2	209791938	G	C	IRF6	protein_coding			intronic,non-coding intronic			1.67e-23			Asian	945/5068	-	[26]
	rs2235375	1	1q32.2	209792242	G	C	IRF6	protein_coding			intronic,non-coding intronic			1.67e-23			Asian	945/5068	-	[26]
	rs150255397	1	1q32.2	209793052	AAG	G	IRF6	protein_coding			5upstream,intronic			8.67e-22			Asian	945/5068	-	[26]
	rs846810	1	1q32.2	209793059	G	A	IRF6	protein_coding			5upstream,intronic			1.84e-27			Asian	945/5068	-	[26]
	rs17015217	1	1q32.2	209793284	G	A	IRF6	protein_coding			intronic,5upstream			1.44e-26			Asian	945/5068	-	[26]
	rs595918	1	1q32.2	209793498	A	G	IRF6	protein_coding			5upstream,intronic			4.46e-21			Asian	945/5068	-	[26]
	rs2179254	1	1q32.2	209794035	T	C	IRF6	protein_coding			intronic,5upstream			1.67e-23			Asian	945/5068	-	[26]
	rs79307481	1	1q32.2	209794695	C	T	IRF6	protein_coding			5upstream,intronic			4.72e-20			Asian	945/5068	-	[26]
	rs6685182	1	1q32.2	209794974	A	C	IRF6	protein_coding			intronic			1.67e-23			Asian	945/5068	-	[26]
	rs2013162	1	1q32.2	209795339	C	A	IRF6	protein_coding			coding *syn|syn,coding syn|syn			1.67e-23			Asian	945/5068	-	[26]
	rs627212	1	1q32.2	209795838	T	A	IRF6	protein_coding			intronic			9.21e-20			Asian	945/5068	-	[26]
	rs7555285	1	1q32.2	209797010	G	C	IRF6	protein_coding			intronic			5.35e-20			Asian	945/5068	-	[26]
	rs59043219	1	1q32.2	209797265	G	A	IRF6	protein_coding			intronic			1.67e-23			Asian	945/5068	-	[26]
	rs149898741	1	1q32.2	209798169	GAATGAAGAAGTTTGA	GA	IRF6	protein_coding			intronic			1.9e-23			Asian	945/5068	-	[26]
	rs2236907	1	1q32.2	209798283	C	A	IRF6	protein_coding			intronic			1.9e-23			Asian	945/5068	-	[26]
	rs2236908	1	1q32.2	209798295	G	C	IRF6	protein_coding			intronic			1.9e-23			Asian	945/5068	-	[26]
	rs2236909	1	1q32.2	209798310	A	G	IRF6	protein_coding			intronic			1.9e-23			Asian	945/5068	-	[26]
	rs2005982	1	1q32.2	209798730	G	A	IRF6	protein_coding			intronic			1.9e-23			Asian	945/5068	-	[26]
	rs4844494	1	1q32.2	209798853	G	A	IRF6	protein_coding			intronic			9.01e-27			Asian	945/5068	-	[26]
	rs2294408	1	1q32.2	209800204	G	A	IRF6	protein_coding			intronic			1.9e-23			Asian	945/5068	-	[26]
	rs1160411	1	1q32.2	209800577	T	C	IRF6	protein_coding			intronic			1.9e-23			Asian	945/5068	-	[26]
	rs622832	1	1q32.2	209800887	A	C	IRF6	protein_coding			intronic			1.15e-19			Asian	945/5068	-	[26]
	rs622832	1	1q32.2	209800887	A	C	IRF6	protein_coding			intronic	1.9e-22					European+Asian+Central/South American+African	-	-	[34]
	rs2235377	1	1q32.2	209802047	T	C	IRF6	protein_coding			5utr,5upstream,intronic			3.7e-36			Asian	2218/10165	-	[26]
	rs2235377	1	1q32.2	209802047	T	C	IRF6	protein_coding			5utr,5upstream,intronic			2.89e-27			Asian	945/5068	-	[26]
	rs2073486	1	1q32.2	209802870	G	A	IRF6	protein_coding			intronic,5upstream			2.85e-23			Asian	945/5068	-	[26]
	rs2073487	1	1q32.2	209803301	T	C	IRF6	protein_coding			intronic,5upstream			2.85e-23			Asian	945/5068	-	[26]
	rs861020	1	1q32.2	209803766	A	G	IRF6	protein_coding			intronic,5upstream			1.02e-28			Asian	1104/3312	-	[12]
	rs861020	1	1q32.2	209803766	A	G	IRF6	protein_coding			intronic,5upstream			1.51e-19			Asian	945/5068	-	[26]
	rs1571987691	1	1q32.2	209803881	A	C	IRF6	protein_coding			intronic			2.85e-23			Asian	945/5068	-	[26]
	rs12405750	1	1q32.2	209804499	C	T	IRF6	protein_coding			intronic			8.13e-49			Asian	2218/10165	-	[26]
	rs3753517	1	1q32.2	209804753	C	T	IRF6	protein_coding			intronic			1.82e-27			Asian	945/5068	-	[26]
	rs17015250	1	1q32.2	209805432	T	G	IRF6	protein_coding			intronic			1.9e-23			Asian	945/5068	-	[26]
	rs12403599	1	1q32.2	209805669	G	C	IRF6	protein_coding			intronic			1.29e-23			Asian	945/5068	-	[26]
	rs1166385748	1	1q32.2	209806265	GCCCGGCCCAGCGGCG	GCCCGGCCCAGCGGCGCCCGGCCCAGCGGCG			IRF6/ UTP25	protein_coding/ protein_coding				3.23e-23			Asian	945/5068	-	[26]
	rs7545542	1	1q32.2	209806290	C	T			IRF6/ UTP25	protein_coding/ protein_coding				3.23e-23			Asian	945/5068	-	[26]
	rs6659549	1	1q32.2	209806810	T	G			IRF6/ UTP25	protein_coding/ protein_coding				3.23e-23			Asian	945/5068	-	[26]
	rs2357229	1	1q32.2	209807144	G	T			IRF6/ UTP25	protein_coding/ protein_coding				4.84e-23			Asian	945/5068	-	[26]
	rs1005287	1	1q32.2	209807412	G	A			IRF6/ UTP25	protein_coding/ protein_coding				4.84e-23			Asian	945/5068	-	[26]
	rs1571990533	1	1q32.2	209807976	C	T			IRF6/ UTP25	protein_coding/ protein_coding				1.24e-18			Asian	945/5068	-	[26]
	rs6540559	1	1q32.2	209808680	G	A			IRF6/ UTP25	protein_coding/ protein_coding				1.36e-24			Asian	945/5068	-	[26]
	rs630984	1	1q32.2	209808948	G	A			IRF6/ UTP25	protein_coding/ protein_coding				5.23e-19			Asian	945/5068	-	[26]
	rs1456720881	1	1q32.2	209809003	GACCCCTGCTCAGCTCCGCAGCCAAAGTCTATTCTGA	GACCCCTGCTCAGCTCCGCAGCCAAAGTCTATTCTGAGACCCCTGCTCAGCTCCGCAGCCAAAGTCTATTCTGA,			IRF6/ UTP25	protein_coding/ protein_coding				1.36e-24			Asian	945/5068	-	[26]
	rs6659367	1	1q32.2	209809063	G	T			IRF6/ UTP25	protein_coding/ protein_coding				1.36e-24			Asian	945/5068	-	[26]
	rs2077995058	1	1q32.2	209809067	T	A			IRF6/ UTP25	protein_coding/ protein_coding				1.36e-24			Asian	945/5068	-	[26]
	rs632746	1	1q32.2	209809170	C	T			IRF6/ UTP25	protein_coding/ protein_coding				5.23e-19			Asian	945/5068	-	[26]
	rs17015255	1	1q32.2	209809393	A	G			IRF6/ UTP25	protein_coding/ protein_coding				2.71e-27			Asian	945/5068	-	[26]
	rs17015259	1	1q32.2	209809578	G	A			IRF6/ UTP25	protein_coding/ protein_coding				1.36e-24			Asian	945/5068	-	[26]
	rs764093	1	1q32.2	209809986	A	G			IRF6/ UTP25	protein_coding/ protein_coding				1.36e-24			Asian	945/5068	-	[26]
	rs11119346	1	1q32.2	209810555	C	T			IRF6/ UTP25	protein_coding/ protein_coding				2.71e-27			Asian	945/5068	-	[26]
	rs11119347	1	1q32.2	209810571	T	C			IRF6/ UTP25	protein_coding/ protein_coding				2.71e-27			Asian	945/5068	-	[26]
	rs2069068	1	1q32.2	209810668	G	T			IRF6/ UTP25	protein_coding/ protein_coding				2.71e-27			Asian	945/5068	-	[26]
	rs75477785	1	1q32.2	209811125	T	G			IRF6/ UTP25	protein_coding/ protein_coding				2.71e-27			Asian	945/5068	-	[26]
	rs10489343	1	1q32.2	209811479	G	T			IRF6/ UTP25	protein_coding/ protein_coding				2.71e-27			Asian	945/5068	-	[26]
	rs77037440	1	1q32.2	209811791	C	T			IRF6/ UTP25	protein_coding/ protein_coding				2.37e-27			Asian	945/5068	-	[26]
	rs12064398	1	1q32.2	209812606	A	C			IRF6/ UTP25	protein_coding/ protein_coding				1.49e-27			Asian	945/5068	-	[26]
	rs12069187	1	1q32.2	209812607	G	T			IRF6/ UTP25	protein_coding/ protein_coding				1.49e-27			Asian	945/5068	-	[26]
	rs680923	1	1q32.2	209813327	T	C			IRF6/ UTP25	protein_coding/ protein_coding				6.1e-19			Asian	945/5068	-	[26]
	rs12566152	1	1q32.2	209813402	C	T			IRF6/ UTP25	protein_coding/ protein_coding				1.49e-27			Asian	945/5068	-	[26]
	rs1293440744	1	1q32.2	209814273	GGCTGACGGCTG	GGCTGACGGCTGACGGCTG			IRF6/ UTP25	protein_coding/ protein_coding				1.3e-27			Asian	945/5068	-	[26]
	rs10779515	1	1q32.2	209814287	G	A			IRF6/ UTP25	protein_coding/ protein_coding				1.3e-27			Asian	945/5068	-	[26]
	rs2078014272	1	1q32.2	209814367	CA	C			IRF6/ UTP25	protein_coding/ protein_coding				1.3e-27			Asian	945/5068	-	[26]
	rs12134698	1	1q32.2	209814456	C	A			IRF6/ UTP25	protein_coding/ protein_coding				5.23e-19			Asian	945/5068	-	[26]
	rs10863789	1	1q32.2	209814574	T	C			IRF6/ UTP25	protein_coding/ protein_coding				1.3e-27			Asian	945/5068	-	[26]
	rs10863790	1	1q32.2	209814702	A	C			IRF6/ UTP25	protein_coding/ protein_coding				1.16e-40			Asian	2218/10165	-	[26]
	rs79384526	1	1q32.2	209814929	A	G			IRF6/ UTP25	protein_coding/ protein_coding				1.3e-27			Asian	945/5068	-	[26]
	rs77249837	1	1q32.2	209815182	G	A			IRF6/ UTP25	protein_coding/ protein_coding				1.3e-27			Asian	945/5068	-	[26]
	rs75889558	1	1q32.2	209815464	G	T			IRF6/ UTP25	protein_coding/ protein_coding				1.3e-27			Asian	945/5068	-	[26]
	rs17015268	1	1q32.2	209815644	G	A			IRF6/ UTP25	protein_coding/ protein_coding				1.3e-27			Asian	945/5068	-	[26]
	rs72741048	1	1q32.2	209815747	A	T			IRF6/ UTP25	protein_coding/ protein_coding				8.22e-40			Asian	2218/10165	-	[26]
	rs76145088	1	1q32.2	209815887	A	G			IRF6/ UTP25	protein_coding/ protein_coding				1.3e-27			Asian	945/5068	-	[26]
	rs642961	1	1q32.2	209815925	A	G			IRF6/ UTP25	protein_coding/ protein_coding				1.69e-30			Asian	1104/3312	-	[12]
	rs642961	1	1q32.2	209815925	A	G			IRF6/ UTP25	protein_coding/ protein_coding				3.98e-19			Asian	945/5068	-	[26]
	rs77542756	1	1q32.2	209815936	G	A			IRF6/ UTP25	protein_coding/ protein_coding				1.3e-27			Asian	945/5068	-	[26]
	rs11119348	1	1q32.2	209816384	A	C			IRF6/ UTP25	protein_coding/ protein_coding				1.3e-27			Asian	945/5068	-	[26]
	rs934535449	1	1q32.2	209816777	G	A			IRF6/ UTP25	protein_coding/ protein_coding				1.7e-27			Asian	945/5068	-	[26]
	rs658860	1	1q32.2	209817204	C	T			IRF6/ UTP25	protein_coding/ protein_coding				4.65e-19			Asian	945/5068	-	[26]
	rs641348	1	1q32.2	209818698	A	G			IRF6/ UTP25	protein_coding/ protein_coding				4.65e-19			Asian	945/5068	-	[26]
	rs12070337	1	1q32.2	209818782	G	A			IRF6/ UTP25	protein_coding/ protein_coding				3.71e-24			Asian	945/5068	-	[26]
	rs1109430	1	1q32.2	209819156	G	A			IRF6/ UTP25	protein_coding/ protein_coding				6.5e-27			Asian	945/5068	-	[26]
	rs596731	1	1q32.2	209820456	G	A			IRF6/ UTP25	protein_coding/ protein_coding				7.08e-16			Asian	945/5068	-	[26]
	rs12075674	1	1q32.2	209822125	G	A			IRF6/ UTP25	protein_coding/ protein_coding				5.7e-26			Asian	945/5068	-	[26]
	rs995502950	1	1q32.2	209824212	G	A			IRF6/ UTP25	protein_coding/ protein_coding				3.89e-20			Asian	945/5068	-	[26]
	rs629150	1	1q32.2	209825122	C	T			IRF6/ UTP25	protein_coding/ protein_coding				6.9e-18			Asian	945/5068	-	[26]
	rs661849	1	1q32.2	209827888	C	T			IRF6/ UTP25	protein_coding/ protein_coding				9.27e-18			Asian	945/5068	-	[26]
	rs581733	1	1q32.2	209829493	C	T	UTP25	protein_coding			intronic			3.49e-15			Asian	945/5068	-	[26]
	rs12080691	1	1q32.2	209834071	A	G	UTP25	protein_coding			intronic			1.77e-22			Asian	945/5068	-	[26]
	rs1962735	1	1q32.2	209838757	A	G	UTP25	protein_coding			intronic,5upstream			5.3e-17			Asian	945/5068	-	[26]
	rs654470	1	1q32.2	209840748	A	T	UTP25	protein_coding			intronic			1.47e-16			Asian	945/5068	-	[26]
	rs674804	1	1q32.2	209841258	C	G	UTP25	protein_coding			intronic			1.89e-16			Asian	945/5068	-	[26]
	rs200325082	1	1q32.2	209842223	GCT	T	UTP25	protein_coding			intronic			1.47e-16			Asian	945/5068	-	[26]
	rs126280	1	1q32.2	209846479	A	G	UTP25	protein_coding			intronic,3downstream			1.28e-16			Asian	945/5068	-	[26]
	rs3766612	1	1q32.2	209846668	C	A	UTP25	protein_coding			intronic,3downstream			1.47e-16			Asian	945/5068	-	[26]
	rs7516902	1	1q32.2	209848834	A	G	UTP25	protein_coding			intronic			1.28e-16			Asian	945/5068	-	[26]
	rs6675890	1	1q32.2	209849548	G	C	UTP25	protein_coding			intronic			1.24e-16			Asian	945/5068	-	[26]
	rs4329516	1	1q32.2	209849556	C	T	UTP25	protein_coding			intronic			5.49e-21			Asian	945/5068	-	[26]
	rs6689839	1	1q32.2	209853681	G	A	UTP25	protein_coding			3utr			2.51e-13			Asian	945/5068	-	[26]
	rs78849158	1	1q32.2	209854220	C	G	UTP25	protein_coding			3utr			5.71e-15			Asian	945/5068	-	[26]
	rs4844496	1	1q32.2	209857410	T	G	UTP25	protein_coding			3utr			1.14e-19			Asian	945/5068	-	[26]
	rs2049998	1	1q32.2	209857809	G	A			UTP25/ SYT14	protein_coding/ protein_coding				7.35e-15			Asian	945/5068	-	[26]
	rs34638782	1	1q32.2	209858710	C	G			UTP25/ SYT14	protein_coding/ protein_coding				3.84e-12			Asian	945/5068	-	[26]
	rs12723578	1	1q32.2	209859047	G	A			UTP25/ SYT14	protein_coding/ protein_coding				6.79e-12			Asian	945/5068	-	[26]
	rs753071653	1	1q32.2	209864963	-	A			UTP25/ SYT14	protein_coding/ protein_coding				1.01e-17			Asian	945/5068	-	[26]
	rs61820640	1	1q32.2	209867952	G	T			UTP25/ SYT14	protein_coding/ protein_coding				2.11e-10			Asian	945/5068	-	[26]
	rs78355191	1	1q32.2	209868732	C	T			UTP25/ SYT14	protein_coding/ protein_coding				8.24e-17			Asian	945/5068	-	[26]
	rs11119358	1	1q32.2	209869111	T	C			UTP25/ SYT14	protein_coding/ protein_coding				1.47e-16			Asian	945/5068	-	[26]
	rs12046618	1	1q32.2	209869790	A	G			UTP25/ SYT14	protein_coding/ protein_coding				3.34e-10			Asian	945/5068	-	[26]
	rs1211349298	1	1q32.2	209870304	ATACT	CT			UTP25/ SYT14	protein_coding/ protein_coding				2.42e-10			Asian	945/5068	-	[26]
	rs1883332	1	1q32.2	209873441	G	A			UTP25/ SYT14	protein_coding/ protein_coding				3.42e-17			Asian	945/5068	-	[26]
	rs2064163	1	1q32.2	209875474	G	T			UTP25/ SYT14	protein_coding/ protein_coding				8.41e-17			Asian	945/5068	-	[26]
	rs4844498	1	1q32.2	209875952	G	A			UTP25/ SYT14	protein_coding/ protein_coding				1.7e-09			Asian	945/5068	-	[26]
	rs12063989	1	1q32.2	209876548	T	C			UTP25/ SYT14	protein_coding/ protein_coding				3.34e-17			Asian	945/5068	-	[26]
	rs12078157	1	1q32.2	209876556	C	T			UTP25/ SYT14	protein_coding/ protein_coding				4.58e-17			Asian	945/5068	-	[26]
	rs12064085	1	1q32.2	209876732	T	A			UTP25/ SYT14	protein_coding/ protein_coding				1.55e-17			Asian	945/5068	-	[26]
	rs12064211	1	1q32.2	209877173	A	C			UTP25/ SYT14	protein_coding/ protein_coding				2.13e-17			Asian	945/5068	-	[26]
	rs12025057	1	1q32.2	209878032	G	A			UTP25/ SYT14	protein_coding/ protein_coding				4.04e-10			Asian	945/5068	-	[26]
	rs12062600	1	1q32.2	209878109	G	A			UTP25/ SYT14	protein_coding/ protein_coding				7.98e-16			Asian	945/5068	-	[26]
	rs568522402	1	1q32.2	209878395	C	A			UTP25/ SYT14	protein_coding/ protein_coding				4.04e-10			Asian	945/5068	-	[26]
	rs187189583	1	1q32.2	209878405	A	G			UTP25/ SYT14	protein_coding/ protein_coding				1.36e-08			Asian	945/5068	-	[26]
	rs35898529	1	1q32.2	209879751	G	A			UTP25/ SYT14	protein_coding/ protein_coding				4.12e-09			Asian	945/5068	-	[26]
	rs370510186	1	1q32.2	209880847	AGGGAGGGAGGAAGGGAGGGAGGAAGG	AGGGAGGGAGGAAGG			UTP25/ SYT14	protein_coding/ protein_coding				6.51e-17			Asian	945/5068	-	[26]
	rs11119359	1	1q32.2	209881090	T	C			UTP25/ SYT14	protein_coding/ protein_coding				7.23e-17			Asian	945/5068	-	[26]
	rs4844908	1	1q32.2	209881373	C	T			UTP25/ SYT14	protein_coding/ protein_coding				5.61e-17			Asian	945/5068	-	[26]
	rs932347	1	1q32.2	209882285	C	T			UTP25/ SYT14	protein_coding/ protein_coding				4.12e-09			Asian	945/5068	-	[26]
	rs12066340	1	1q32.2	209883014	T	C			UTP25/ SYT14	protein_coding/ protein_coding				9.05e-17			Asian	945/5068	-	[26]
	rs11119360	1	1q32.2	209883231	G	A			UTP25/ SYT14	protein_coding/ protein_coding				4.56e-10			Asian	945/5068	-	[26]
	rs986806658	1	1q32.2	209883508	T	A			UTP25/ SYT14	protein_coding/ protein_coding				3.45e-14			Asian	945/5068	-	[26]
	rs747623183	1	1q32.2	209883561	C	G			UTP25/ SYT14	protein_coding/ protein_coding				2.13e-13			Asian	945/5068	-	[26]
	rs9919217	1	1q32.2	209884187	A	C			UTP25/ SYT14	protein_coding/ protein_coding				1.81e-10			Asian	945/5068	-	[26]
	rs74405461	1	1q32.2	209884897	C	G			UTP25/ SYT14	protein_coding/ protein_coding				3.85e-08			Asian	945/5068	-	[26]
	rs12566616	1	1q32.2	209885390	C	T			UTP25/ SYT14	protein_coding/ protein_coding				4.17e-08			Asian	945/5068	-	[26]
	rs2078455589	1	1q32.2	209894043	CT	T			UTP25/ SYT14	protein_coding/ protein_coding				1.91e-08			Asian	945/5068	-	[26]
	rs4844913	1	1q32.2	209894772	G	A			UTP25/ SYT14	protein_coding/ protein_coding				6.57e-10			Asian	945/5068	-	[26]
	rs9430020	1	1q32.2	209903539	T	A			UTP25/ SYT14	protein_coding/ protein_coding				3.92e-10			Asian	945/5068	-	[26]
	rs72649912	1	1q32.2	209903605	C	T			UTP25/ SYT14	protein_coding/ protein_coding				9.98e-10			Asian	945/5068	-	[26]
	rs72649913	1	1q32.2	209903742	G	A			UTP25/ SYT14	protein_coding/ protein_coding				9.98e-10			Asian	945/5068	-	[26]
	rs11119363	1	1q32.2	209903768	A	G			UTP25/ SYT14	protein_coding/ protein_coding				2.79e-10			Asian	945/5068	-	[26]
	rs7549696	1	1q32.2	209904260	A	G			UTP25/ SYT14	protein_coding/ protein_coding				2.79e-10			Asian	945/5068	-	[26]
	rs72649914	1	1q32.2	209904537	C	A			UTP25/ SYT14	protein_coding/ protein_coding				9.98e-10			Asian	945/5068	-	[26]
	rs1416161660	1	1q32.2	209912992	GCACCATAGC	GC			UTP25/ SYT14	protein_coding/ protein_coding				6.57e-10			Asian	945/5068	-	[26]
	rs12140373	1	1q32.2	209913194	G	A			UTP25/ SYT14	protein_coding/ protein_coding				6.57e-10			Asian	945/5068	-	[26]
	rs112238646	1	1q32.2	209913891	C	T			UTP25/ SYT14	protein_coding/ protein_coding				3.95e-10			Asian	945/5068	-	[26]
	rs12045009	1	1q32.2	209919593	G	A			UTP25/ SYT14	protein_coding/ protein_coding				3.85e-11			Asian	945/5068	-	[26]
	rs1198015633	1	1q32.2	209919617	G	C			UTP25/ SYT14	protein_coding/ protein_coding				3.91e-11			Asian	945/5068	-	[26]
	rs12042489	1	1q32.2	209919641	T	C			UTP25/ SYT14	protein_coding/ protein_coding				6.04e-11			Asian	945/5068	-	[26]
	rs140574560	1	1q32.2	209919656	C	T			UTP25/ SYT14	protein_coding/ protein_coding				4.88e-08			Asian	945/5068	-	[26]
	rs12409613	1	1q32.2	209919686	G	A			UTP25/ SYT14	protein_coding/ protein_coding				1.2e-09			Asian	945/5068	-	[26]
	rs12041818	1	1q32.2	209919752	A	G			UTP25/ SYT14	protein_coding/ protein_coding				1.87e-10			Asian	945/5068	-	[26]
	rs869193549	1	1q32.2	209919762	TC	C			UTP25/ SYT14	protein_coding/ protein_coding				1.11e-09			Asian	945/5068	-	[26]
	rs6702961	1	1q32.2	209920149	C	T			UTP25/ SYT14	protein_coding/ protein_coding				6.57e-10			Asian	945/5068	-	[26]
	rs6667057	1	1q32.2	209920226	A	G			UTP25/ SYT14	protein_coding/ protein_coding				6.57e-10			Asian	945/5068	-	[26]
	rs4462143	1	1q32.2	209920240	A	C			UTP25/ SYT14	protein_coding/ protein_coding				6.57e-10			Asian	945/5068	-	[26]
	rs4844915	1	1q32.2	209921472	A	T			UTP25/ SYT14	protein_coding/ protein_coding				1.03e-09			Asian	945/5068	-	[26]
	rs11119366	1	1q32.2	209921490	T	C			UTP25/ SYT14	protein_coding/ protein_coding				6.57e-10			Asian	945/5068	-	[26]
	rs6658328	1	1q32.2	209921671	C	T			UTP25/ SYT14	protein_coding/ protein_coding				6.57e-10			Asian	945/5068	-	[26]
	rs2038056	1	1q32.2	209921712	G	A			UTP25/ SYT14	protein_coding/ protein_coding				1.33e-09			Asian	945/5068	-	[26]
	rs12064111	1	1q32.2	209921856	C	T			UTP25/ SYT14	protein_coding/ protein_coding				1.72e-09			Asian	945/5068	-	[26]
	rs6673464	1	1q32.2	209921890	A	G			UTP25/ SYT14	protein_coding/ protein_coding				6.57e-10			Asian	945/5068	-	[26]
	rs6661316	1	1q32.2	209922182	C	T			UTP25/ SYT14	protein_coding/ protein_coding				6.57e-10			Asian	945/5068	-	[26]
	rs10863797	1	1q32.2	209922554	A	G			UTP25/ SYT14	protein_coding/ protein_coding				9.04e-10			Asian	945/5068	-	[26]
	rs11119368	1	1q32.2	209923650	A	C			UTP25/ SYT14	protein_coding/ protein_coding				2.85e-12			Asian	945/5068	-	[26]
	rs72649920	1	1q32.2	209926638	C	G			UTP25/ SYT14	protein_coding/ protein_coding				3.01e-09			Asian	945/5068	-	[26]
	rs1040423	1	1q32.2	209927114	T	C			UTP25/ SYT14	protein_coding/ protein_coding				3.11e-09			Asian	945/5068	-	[26]
	rs576639994	1	1q32.2	209928666	CAAAACAAAA	-			UTP25/ SYT14	protein_coding/ protein_coding				3.11e-09			Asian	945/5068	-	[26]
	rs4844501	1	1q32.2	209931253	A	G			UTP25/ SYT14	protein_coding/ protein_coding				8.16e-09			Asian	945/5068	-	[26]
	rs4844502	1	1q32.2	209931398	A	T			UTP25/ SYT14	protein_coding/ protein_coding				8.16e-09			Asian	945/5068	-	[26]
	rs10863799	1	1q32.2	209931993	A	G			UTP25/ SYT14	protein_coding/ protein_coding				3.36e-09			Asian	945/5068	-	[26]
	rs2884124	1	1q32.2	209932430	A	C			UTP25/ SYT14	protein_coding/ protein_coding				1.07e-08			Asian	945/5068	-	[26]
	rs12354000	1	1q32.2	209933675	G	A			UTP25/ SYT14	protein_coding/ protein_coding				1.73e-08			Asian	945/5068	-	[26]
	rs4454550	1	1q32.2	209933885	A	G			UTP25/ SYT14	protein_coding/ protein_coding				3.36e-09			Asian	945/5068	-	[26]
	rs1007180039	1	1q32.2	209933944	T	C			UTP25/ SYT14	protein_coding/ protein_coding				1.4e-08			Asian	945/5068	-	[26]
	rs1263820313	1	1q32.2	209934233	TA	T			UTP25/ SYT14	protein_coding/ protein_coding				3.11e-09			Asian	945/5068	-	[26]
	rs4844916	1	1q32.2	209934851	A	T			UTP25/ SYT14	protein_coding/ protein_coding				1.21e-08			Asian	945/5068	-	[26]
	rs6662445	1	1q32.2	209934862	G	T			UTP25/ SYT14	protein_coding/ protein_coding				3.36e-09			Asian	945/5068	-	[26]
	rs6540568	1	1q32.2	209935005	T	C			UTP25/ SYT14	protein_coding/ protein_coding				3.36e-09			Asian	945/5068	-	[26]
	rs1233835282	1	1q32.2	209935125	AAAG	G			UTP25/ SYT14	protein_coding/ protein_coding				3.36e-09			Asian	945/5068	-	[26]
	rs724054	1	1q32.2	209935941	T	A			UTP25/ SYT14	protein_coding/ protein_coding				3.36e-09			Asian	945/5068	-	[26]
	rs9429829	1	1q32.2	209937184	G	A			UTP25/ SYT14	protein_coding/ protein_coding				3.11e-09			Asian	945/5068	-	[26]
	rs9429830	1	1q32.2	209937192	T	C			UTP25/ SYT14	protein_coding/ protein_coding				3.11e-09			Asian	945/5068	-	[26]
	rs12025114	1	1q32.2	209938388	G	A	SYT14	protein_coding			intronic			4.03e-09			Asian	945/5068	-	[26]
	rs72649921	1	1q32.2	209938732	C	A	SYT14	protein_coding			intronic			5.76e-09			Asian	945/5068	-	[26]
	rs34726566	1	1q32.2	209942373	CG	G	SYT14	protein_coding			intronic			7.31e-09			Asian	945/5068	-	[26]
	rs1028325	1	1q32.2	209946046	A	G	SYT14	protein_coding			intronic			3.23e-09			Asian	945/5068	-	[26]
	rs6678081	1	1q32.2	209947796	T	C	SYT14	protein_coding			intronic			2.77e-09			Asian	945/5068	-	[26]
	rs11119373	1	1q32.2	209949307	G	A	SYT14	protein_coding			intronic			5.7e-09			Asian	945/5068	-	[26]
	rs4844923	1	1q32.2	209950181	G	A	SYT14	protein_coding			intronic			6.77e-09			Asian	945/5068	-	[26]
	rs10863800	1	1q32.2	209950429	A	G	SYT14	protein_coding			intronic			6.77e-09			Asian	945/5068	-	[26]
	rs713114	1	1q32.2	209950934	A	G	SYT14	protein_coding			5upstream,intronic			6.28e-09			Asian	945/5068	-	[26]
	rs11119374	1	1q32.2	209951510	C	T	SYT14	protein_coding			5upstream,intronic			3.28e-09			Asian	945/5068	-	[26]
	rs2205989	1	1q32.2	209953850	C	G	SYT14	protein_coding			intronic			3.04e-09			Asian	945/5068	-	[26]
	rs12405519	1	1q32.2	209954886	A	G	SYT14	protein_coding			intronic			5.41e-09			Asian	945/5068	-	[26]
	rs552370421	1	1q32.2	209956853	TTTTGTTTTG	-	SYT14	protein_coding			intronic			6.43e-09			Asian	945/5068	-	[26]
	rs72649924	1	1q32.2	209958257	C	T	SYT14	protein_coding			intronic			1.74e-08			Asian	945/5068	-	[26]
	rs9430026	1	1q32.2	209959093	C	A	SYT14	protein_coding			intronic			3.04e-09			Asian	945/5068	-	[26]
	rs1040424	1	1q32.2	209961037	A	G	SYT14	protein_coding			intronic			1.74e-08			Asian	945/5068	-	[26]
	rs1040425	1	1q32.2	209961203	G	A	SYT14	protein_coding			intronic			1.74e-08			Asian	945/5068	-	[26]
	rs1040426	1	1q32.2	209961286	T	C	SYT14	protein_coding			intronic			1.74e-08			Asian	945/5068	-	[26]
	rs72649925	1	1q32.2	209963557	C	T	SYT14	protein_coding			intronic			1.74e-08			Asian	945/5068	-	[26]
	rs11119375	1	1q32.2	209967988	A	T	SYT14	protein_coding			intronic			1.29e-08			Asian	945/5068	-	[26]
	rs2142861	1	1q32.2	209969633	G	A	SYT14	protein_coding			intronic			5.28e-09			Asian	945/5068	-	[26]
	rs12405601	1	1q32.2	209969909	T	C	SYT14	protein_coding			intronic			1.74e-08			Asian	945/5068	-	[26]
	rs12078802	1	1q32.2	209970256	G	A	SYT14	protein_coding			intronic			1.74e-08			Asian	945/5068	-	[26]
	rs12143780	1	1q32.2	209974037	C	T	SYT14	protein_coding			intronic			4.46e-09			Asian	945/5068	-	[26]
	rs78452459	1	1q32.2	209974215	G	A	SYT14	protein_coding			intronic			4.46e-09			Asian	945/5068	-	[26]
	rs75508873	1	1q32.2	209974277	G	A	SYT14	protein_coding			intronic			4.46e-09			Asian	945/5068	-	[26]
	rs12143962	1	1q32.2	209974643	C	T	SYT14	protein_coding			intronic			5.2e-09			Asian	945/5068	-	[26]
	rs11119377	1	1q32.2	209975001	C	T	SYT14	protein_coding			intronic			1.74e-08			Asian	945/5068	-	[26]
	rs7416843	1	1q32.2	209976611	C	G	SYT14	protein_coding			intronic			5.2e-09			Asian	945/5068	-	[26]
	rs7412594	1	1q32.2	209976651	G	A	SYT14	protein_coding			intronic			5.61e-09			Asian	945/5068	-	[26]
	rs12084199	1	1q32.2	209976981	A	G	SYT14	protein_coding			intronic			1.74e-08			Asian	945/5068	-	[26]
	rs11119378	1	1q32.2	209977357	C	T	SYT14	protein_coding			intronic			8.83e-09			Asian	945/5068	-	[26]
	rs115503938	1	1q32.2	209978074	C	G	SYT14	protein_coding			intronic			1.74e-08			Asian	945/5068	-	[26]
	rs6682334	1	1q32.2	209978999	C	T	SYT14	protein_coding			intronic			5.61e-09			Asian	945/5068	-	[26]
	rs12094626	1	1q32.2	209979107	C	G	SYT14	protein_coding			intronic			1.74e-08			Asian	945/5068	-	[26]
	rs6682546	1	1q32.2	209979170	C	T	SYT14	protein_coding			intronic			8.43e-09			Asian	945/5068	-	[26]
	rs6689456	1	1q32.2	209981296	C	G	SYT14	protein_coding			intronic			9.22e-09			Asian	945/5068	-	[26]
	rs35788191	1	1q32.2	209982578	T	C	SYT14	protein_coding			intronic			7.93e-09			Asian	945/5068	-	[26]
	rs12085177	1	1q32.2	209982677	T	C	SYT14	protein_coding			intronic			1.74e-08			Asian	945/5068	-	[26]
	rs7548989	1	1q32.2	209983302	C	T	SYT14	protein_coding			intronic			9.35e-09			Asian	945/5068	-	[26]
	rs7513171	1	1q32.2	209985933	C	T	SYT14	protein_coding			intronic			1.19e-08			Asian	945/5068	-	[26]
	rs11119382	1	1q32.2	209986401	C	T	SYT14	protein_coding			intronic			1.19e-08			Asian	945/5068	-	[26]
	rs11119384	1	1q32.2	209987344	A	G	SYT14	protein_coding			intronic			2.49e-08			Asian	945/5068	-	[26]
	rs7539030	1	1q32.2	209987715	G	A	SYT14	protein_coding			intronic			1.19e-08			Asian	945/5068	-	[26]
	rs7517019	1	1q32.2	209987716	C	T	SYT14	protein_coding			intronic			1.19e-08			Asian	945/5068	-	[26]
	rs1572123134	1	1q32.2	209990754	T	A	SYT14	protein_coding			intronic			1.4e-08			Asian	945/5068	-	[26]
	rs1572143738	1	1q32.2	210003578	A	T	SYT14	protein_coding			intronic			2.51e-08			Asian	945/5068	-	[26]
	rs189001	1	1q32.2	209993689	A	G	SYT14	protein_coding			intronic			8.28e-09			Asian	945/5068	-	[26]
	rs227195	1	1q32.2	209994641	A	G	SYT14	protein_coding			intronic			6.12e-09			Asian	945/5068	-	[26]
	rs227184	1	1q32.2	209995739	A	G	SYT14	protein_coding			intronic			5.25e-09			Asian	945/5068	-	[26]
	rs227183	1	1q32.2	209996313	G	A	SYT14	protein_coding			intronic			5.25e-09			Asian	945/5068	-	[26]
	rs227186	1	1q32.2	210000125	G	A	SYT14	protein_coding			intronic			3.87e-09			Asian	945/5068	-	[26]
	rs227187	1	1q32.2	210000184	A	C	SYT14	protein_coding			intronic			3.58e-09			Asian	945/5068	-	[26]
	rs227188	1	1q32.2	210000214	A	G	SYT14	protein_coding			intronic			3.58e-09			Asian	945/5068	-	[26]
	rs227189	1	1q32.2	210000754	G	C	SYT14	protein_coding			intronic			5.83e-09			Asian	945/5068	-	[26]
	rs11119388	1	1q32.2	210001072	A	G	SYT14	protein_coding			intronic			4.37e-08			Asian	945/5068	-	[26]
	rs227190	1	1q32.2	210001578	T	C	SYT14	protein_coding			intronic			4.64e-09			Asian	945/5068	-	[26]
	rs4844935	1	1q32.2	210003209	T	A	SYT14	protein_coding			intronic			1.23e-08			Asian	945/5068	-	[26]
	rs4844937	1	1q32.2	210003559	A	G	SYT14	protein_coding			intronic			1.23e-08			Asian	945/5068	-	[26]
	rs766047292	1	1q32.2	210003889	A	G	SYT14	protein_coding			intronic			1.23e-08			Asian	945/5068	-	[26]
	rs1202620195	1	1q32.2	210003930	AATTTTT	T	SYT14	protein_coding			intronic			4.46e-09			Asian	945/5068	-	[26]
	rs126277	1	1q32.2	210004628	A	G	SYT14	protein_coding			intronic			4.88e-09			Asian	945/5068	-	[26]
	rs4844938	1	1q32.2	210007643	T	A	SYT14	protein_coding			intronic			1.23e-08			Asian	945/5068	-	[26]
	rs227216	1	1q32.2	210008267	T	G	SYT14	protein_coding			intronic			8.36e-09			Asian	945/5068	-	[26]
	rs4844939	1	1q32.2	210012693	T	C	SYT14	protein_coding			intronic			1.43e-08			Asian	945/5068	-	[26]
	rs2080154813	1	1q32.2	210015008	AAT	A	SYT14	protein_coding			intronic			1.43e-08			Asian	945/5068	-	[26]
	rs4844940	1	1q32.2	210016759	C	T	SYT14	protein_coding			coding syn|syn,intronic			1.21e-08			Asian	945/5068	-	[26]
	rs227221	1	1q32.2	210016897	T	C	SYT14	protein_coding			coding syn|syn,intronic			1.59e-08			Asian	945/5068	-	[26]
	rs201157172	1	1q32.2	210017410	CCTGC	C	SYT14	protein_coding			intronic			1.21e-08			Asian	945/5068	-	[26]
	rs227223	1	1q32.2	210018300	G	A	SYT14	protein_coding			intronic			9.98e-09			Asian	945/5068	-	[26]
	rs227225	1	1q32.2	210018904	A	G	SYT14	protein_coding			intronic			9.98e-09			Asian	945/5068	-	[26]
	rs11119394	1	1q32.2	210021340	A	G	SYT14	protein_coding			intronic			1.3e-08			Asian	945/5068	-	[26]
	rs227227	1	1q32.2	210021655	C	T	SYT14	protein_coding			intronic			1.67e-08			Asian	945/5068	-	[26]
	rs12565072	1	1q32.2	210022665	G	A	SYT14	protein_coding			intronic			1.3e-08			Asian	945/5068	-	[26]
	rs227229	1	1q32.2	210025543	G	C	SYT14	protein_coding			intronic			1.19e-08			Asian	945/5068	-	[26]
	rs34582482	1	1q32.2	210026801	ATT	ATTTATT	SYT14	protein_coding			intronic			1.19e-08			Asian	945/5068	-	[26]
	rs227232	1	1q32.2	210027720	G	A	SYT14	protein_coding			intronic			1.02e-08			Asian	945/5068	-	[26]
	rs170558	1	1q32.2	210027902	G	A	SYT14	protein_coding			intronic			9.5e-09			Asian	945/5068	-	[26]
	rs846557	1	1q32.2	210030660	C	T	SYT14	protein_coding			intronic			8.8e-09			Asian	945/5068	-	[26]
	rs846556	1	1q32.2	210031251	G	A	SYT14	protein_coding			intronic			8.8e-09			Asian	945/5068	-	[26]
	rs72649937	1	1q32.2	210031710	C	G	SYT14	protein_coding			intronic			1.21e-08			Asian	945/5068	-	[26]
	rs1282031724	1	1q32.2	210032654	T	A	SYT14	protein_coding			intronic			1.63e-08			Asian	945/5068	-	[26]
	rs1420761645	1	1q32.2	210032738	TCT	T	SYT14	protein_coding			intronic			1.01e-08			Asian	945/5068	-	[26]
	rs846553	1	1q32.2	210033008	G	A	SYT14	protein_coding			intronic			6.32e-09			Asian	945/5068	-	[26]
	rs72649938	1	1q32.2	210035127	C	T	SYT14	protein_coding			intronic			9.46e-09			Asian	945/5068	-	[26]
	rs183450	1	1q32.2	210035596	A	G	SYT14	protein_coding			intronic			5.29e-09			Asian	945/5068	-	[26]
	rs988638336	1	1q32.2	210037529	G	C	SYT14	protein_coding			intronic			9.15e-09			Asian	945/5068	-	[26]
	rs189000	1	1q32.2	210038567	A	G	SYT14	protein_coding	IRF6	protein_coding	intronic			1.17e-19			Asian	2218/10165	-	[26]
	rs11119398	1	1q32.2	210039535	G	C	SYT14	protein_coding			intronic			1.12e-08			Asian	945/5068	-	[26]
	rs227178	1	1q32.2	210043601	C	T	SYT14	protein_coding			intronic			1.34e-09			Asian	945/5068	-	[26]
	rs227177	1	1q32.2	210044968	T	C	SYT14	protein_coding			intronic			1.34e-09			Asian	945/5068	-	[26]
	rs227176	1	1q32.2	210045062	T	C	SYT14	protein_coding			intronic			1.34e-09			Asian	945/5068	-	[26]
	rs860155	1	1q32.2	210046126	C	T	SYT14	protein_coding			intronic			1.34e-09			Asian	945/5068	-	[26]
	rs1558151330	1	1q32.2	210046422	A	C	SYT14	protein_coding			intronic			1.34e-09			Asian	945/5068	-	[26]
	rs72649940	1	1q32.2	210046455	G	A	SYT14	protein_coding			intronic			1.12e-08			Asian	945/5068	-	[26]
	rs4844941	1	1q32.2	210046773	T	C	SYT14	protein_coding			intronic			1.12e-08			Asian	945/5068	-	[26]
	rs4844942	1	1q32.2	210048720	A	G	SYT14	protein_coding			intronic			1.12e-08			Asian	945/5068	-	[26]
	rs227173	1	1q32.2	210050314	T	C	SYT14	protein_coding			intronic			1.05e-09			Asian	945/5068	-	[26]
	rs227175	1	1q32.2	210050896	A	G	SYT14	protein_coding			intronic			1.05e-09			Asian	945/5068	-	[26]
	rs170553	1	1q32.2	210051269	G	A	SYT14	protein_coding			intronic			1.05e-09			Asian	945/5068	-	[26]
	rs1387934	1	1q32.2	210053474	T	C	SYT14	protein_coding	IRF6	protein_coding	intronic			7.47e-20			Asian	2218/10165	-	[26]
	rs2743891	1	1q32.2	210054786	C	A	SYT14	protein_coding			intronic			5.67e-10			Asian	945/5068	-	[26]
	rs2636373	1	1q32.2	210055741	A	G	SYT14	protein_coding			intronic			6.15e-10			Asian	945/5068	-	[26]
	rs138983809	1	1q32.2	210057098	G	A	SYT14	protein_coding			intronic			8.35e-09			Asian	945/5068	-	[26]
	rs1553272819	1	1q32.2	210060397	T	GT	SYT14	protein_coding			intronic			1.36e-09			Asian	945/5068	-	[26]
	rs846559	1	1q32.2	210060891	C	T	SYT14	protein_coding			intronic			1.36e-09			Asian	945/5068	-	[26]
	rs10489346	1	1q32.2	210061963	A	G	SYT14	protein_coding			intronic			1.27e-08			Asian	945/5068	-	[26]
	rs1572235435	1	1q32.2	210063021	G	T	SYT14	protein_coding			intronic			7.74e-09			Asian	945/5068	-	[26]
	rs170556	1	1q32.2	210065865	T	A	SYT14	protein_coding			intronic			1.91e-09			Asian	945/5068	-	[26]
	rs4356052	1	1q32.2	210066175	C	T	SYT14	protein_coding			intronic			6.29e-09			Asian	945/5068	-	[26]
	rs72649948	1	1q32.2	210068252	G	T	SYT14	protein_coding			intronic			4.91e-09			Asian	945/5068	-	[26]
	rs170555	1	1q32.2	210068271	T	C	SYT14	protein_coding			intronic			2.17e-09			Asian	945/5068	-	[26]
	rs227207	1	1q32.2	210068542	A	G	SYT14	protein_coding			intronic			1.54e-09			Asian	945/5068	-	[26]
	rs227206	1	1q32.2	210068640	T	G	SYT14	protein_coding			intronic			1.54e-09			Asian	945/5068	-	[26]
	rs17015564	1	1q32.2	210070691	A	G	SYT14	protein_coding			intronic			3.47e-09			Asian	945/5068	-	[26]
	rs202234445	1	1q32.2	210070974	C	A	SYT14	protein_coding			intronic			1.54e-09			Asian	945/5068	-	[26]
	rs72649949	1	1q32.2	210071006	A	G	SYT14	protein_coding			intronic			3.74e-09			Asian	945/5068	-	[26]
	rs749081381	1	1q32.2	210071341	AAGAG	AG	SYT14	protein_coding			intronic			3.74e-09			Asian	945/5068	-	[26]
	rs17015566	1	1q32.2	210071520	T	C	SYT14	protein_coding			intronic			3.74e-09			Asian	945/5068	-	[26]
	rs985975492	1	1q32.2	210071771	A	T	SYT14	protein_coding			intronic			1.29e-09			Asian	945/5068	-	[26]
	rs1387932	1	1q32.2	210071822	A	G	SYT14	protein_coding			intronic			3.39e-09			Asian	945/5068	-	[26]
	rs227202	1	1q32.2	210072363	T	C	SYT14	protein_coding			intronic			1.4e-09			Asian	945/5068	-	[26]
	rs12059828	1	1q32.2	210073877	T	C	SYT14	protein_coding			intronic			2.64e-09			Asian	945/5068	-	[26]
	rs1290276812	1	1q32.2	210073932	C	A	SYT14	protein_coding			intronic			1.4e-09			Asian	945/5068	-	[26]
	rs4844943	1	1q32.2	210075203	C	T	SYT14	protein_coding			intronic			2.27e-09			Asian	945/5068	-	[26]
	rs227200	1	1q32.2	210076141	G	C	SYT14	protein_coding			intronic			1.29e-09			Asian	945/5068	-	[26]
	rs11119403	1	1q32.2	210076502	G	A	SYT14	protein_coding			intronic			1.51e-09			Asian	945/5068	-	[26]
	rs846550	1	1q32.2	210077387	T	C	SYT14	protein_coding			intronic			1.29e-09			Asian	945/5068	-	[26]
	rs846549	1	1q32.2	210077627	A	T	SYT14	protein_coding			intronic			1.4e-09			Asian	945/5068	-	[26]
	rs2473072	1	1q32.2	210078242	A	G	SYT14	protein_coding			intronic			1.4e-09			Asian	945/5068	-	[26]
	rs61826854	1	1q32.2	210078258	T	C	SYT14	protein_coding			intronic			2.33e-09			Asian	945/5068	-	[26]
	rs1002137048	1	1q32.2	210080162	GG	G	SYT14	protein_coding			intronic			8.38e-10			Asian	945/5068	-	[26]
	rs10863809	1	1q32.2	210080339	G	T	SYT14	protein_coding			intronic			6.46e-10			Asian	945/5068	-	[26]
	rs12061641	1	1q32.2	210081759	A	G	SYT14	protein_coding			intronic			6.99e-10			Asian	945/5068	-	[26]
	rs846548	1	1q32.2	210083056	T	C	SYT14	protein_coding			intronic			1.4e-09			Asian	945/5068	-	[26]
	rs227168	1	1q32.2	210083378	T	G	SYT14	protein_coding			intronic			1.4e-09			Asian	945/5068	-	[26]
	rs227170	1	1q32.2	210083993	T	C	SYT14	protein_coding			intronic			1.4e-09			Asian	945/5068	-	[26]
	rs227171	1	1q32.2	210084795	A	G	SYT14	protein_coding			intronic			1.52e-09			Asian	945/5068	-	[26]
	rs170552	1	1q32.2	210085236	T	A	SYT14	protein_coding			intronic			1.64e-09			Asian	945/5068	-	[26]
	rs12073617	1	1q32.2	210086629	G	T	SYT14	protein_coding			intronic			1.38e-09			Asian	945/5068	-	[26]
	rs560350997	1	1q32.2	210088199	G	A	SYT14	protein_coding			intronic			7.29e-09			Asian	945/5068	-	[26]
	rs846546	1	1q32.2	210088264	A	T	SYT14	protein_coding			intronic			1.5e-09			Asian	945/5068	-	[26]
	rs846545	1	1q32.2	210088363	T	C	SYT14	protein_coding			intronic			6.38e-10			Asian	945/5068	-	[26]
	rs1306872093	1	1q32.2	210088399	CCC	CC	SYT14	protein_coding			intronic			6.06e-09			Asian	945/5068	-	[26]
	rs1334569	1	1q32.2	210099445	T	C	SYT14	protein_coding			intronic			4.75e-09			Asian	945/5068	-	[26]
	rs1464850756	1	1q32.2	210101671	AGAG	AG	SYT14	protein_coding			intronic			1.12e-08			Asian	945/5068	-	[26]
	rs6657984	1	1q32.2	210112184	T	A	SYT14	protein_coding			intronic			4.39e-09			Asian	945/5068	-	[26]
	rs12409047	1	1q32.2	210112924	G	C	SYT14	protein_coding			intronic			1.5e-08			Asian	945/5068	-	[26]
	rs2151940	1	1q32.2	210113060	G	A	SYT14	protein_coding			intronic			1.3e-08			Asian	945/5068	-	[26]
	rs11119407	1	1q32.2	210113172	G	A	SYT14	protein_coding			intronic			4.07e-09			Asian	945/5068	-	[26]
	rs146279968	1	1q32.2	210115157	C	T	SYT14	protein_coding			intronic			2.25e-08			Asian	945/5068	-	[26]
	rs12092527	1	1q32.2	210115702	G	A	SYT14	protein_coding			intronic			2.25e-08			Asian	945/5068	-	[26]
	rs12089327	1	1q32.2	210116803	A	G	SYT14	protein_coding			intronic			2.66e-08			Asian	945/5068	-	[26]
	rs11119409	1	1q32.2	210119988	C	T	SYT14	protein_coding			intronic			1.08e-08			Asian	945/5068	-	[26]
	rs1262415688	1	1q32.2	210120719	AAAAG	G	SYT14	protein_coding			intronic			1.08e-08			Asian	945/5068	-	[26]
	rs112721112	1	1q32.2	210124872	TTC	C	SYT14	protein_coding			intronic			1.32e-08			Asian	945/5068	-	[26]
	rs7516554	1	1q32.2	210127986	C	T	SYT14	protein_coding			intronic			3.07e-09			Asian	945/5068	-	[26]
	rs7516554	1	1q32.2	210127986	C	T	SYT14	protein_coding	IRF6	protein_coding	intronic	4.62e-14					European+Asian+Central/South American+African	-	-	[34]
	rs1046744305	1	1q32.2	210130315	AAACAAA	AAA	SYT14	protein_coding			intronic			9.09e-09			Asian	945/5068	-	[26]
	rs72649955	1	1q32.2	210130864	A	C	SYT14	protein_coding			intronic			3.2e-08			Asian	945/5068	-	[26]
	rs2200970	1	1q32.2	210132176	C	G	SYT14	protein_coding			intronic			1.06e-08			Asian	945/5068	-	[26]
	rs11119413	1	1q32.2	210132476	C	T	SYT14	protein_coding			intronic			1.14e-08			Asian	945/5068	-	[26]
	rs11119414	1	1q32.2	210132536	A	G	SYT14	protein_coding			intronic			1.23e-08			Asian	945/5068	-	[26]
	rs4844948	1	1q32.2	210133499	A	C	SYT14	protein_coding			intronic			1.23e-08			Asian	945/5068	-	[26]
	rs11119415	1	1q32.2	210133599	C	T	SYT14	protein_coding			intronic			4.66e-08			Asian	945/5068	-	[26]
	rs1186444997	1	1q32.2	210133840	CT	T	SYT14	protein_coding			intronic			1.32e-08			Asian	945/5068	-	[26]
	rs11119417	1	1q32.2	210135129	C	T	SYT14	protein_coding			intronic			3.44e-08			Asian	945/5068	-	[26]
	rs12117075	1	1q32.2	210138455	T	C	SYT14	protein_coding			intronic			6.16e-09			Asian	945/5068	-	[26]
	rs2485893	1	1q32.2	210174810	A	G			SYT14/ SERTAD4-AS1	protein_coding/ antisense				4.07e-09			Asian	945/5068	-	[26]
	rs10779526	1	1q32.2	210178851	T	C			SYT14/ SERTAD4-AS1	protein_coding/ antisense				5.13e-09			Asian	945/5068	-	[26]
	rs11119431	1	1q32.2	210181241	A	G			SYT14/ SERTAD4-AS1	protein_coding/ antisense				2.53e-08			Asian	945/5068	-	[26]
	rs56707365	2	2p24.3	16473180	G	A			AC010880.1/ AC104623.1	lincRNA/ antisense				4.6e-08			Asian	945/5068	-	[26]
	rs11096586	2	2p24.3	16476564	T	C			AC010880.1/ AC104623.1	lincRNA/ antisense				4.12e-08			Asian	945/5068	-	[26]
	rs4632344	2	2p24.2	16506696	T	C			AC010880.1/ AC104623.1	lincRNA/ antisense				9.67e-09			Asian	945/5068	-	[26]
	rs386643591	2	2p24.2	16506696	TCC	CCA			AC010880.1/ AC104623.1	lincRNA/ antisense				1.18e-08			Asian	945/5068	-	[26]
	rs34317246	2	2p24.2	16509871	G	A			AC010880.1/ AC104623.1	lincRNA/ antisense				1.13e-08			Asian	945/5068	-	[26]
	rs4396718	2	2p24.2	16510383	T	A			AC010880.1/ AC104623.1	lincRNA/ antisense				1.27e-08			Asian	945/5068	-	[26]
	rs11096594	2	2p24.2	16510703	C	A			AC010880.1/ AC104623.1	lincRNA/ antisense				1.01e-08			Asian	945/5068	-	[26]
	rs58758034	2	2p24.2	16510829	G	A			AC010880.1/ AC104623.1	lincRNA/ antisense				1.33e-08			Asian	945/5068	-	[26]
	rs4564771	2	2p24.2	16512560	G	T			AC010880.1/ AC104623.1	lincRNA/ antisense				5.13e-09			Asian	945/5068	-	[26]
	rs35165397	2	2p24.2	16514105	C	T			AC010880.1/ AC104623.1	lincRNA/ antisense				4.74e-09			Asian	945/5068	-	[26]
	rs7560047	2	2p24.2	16515385	G	C			AC010880.1/ AC104623.1	lincRNA/ antisense				4.04e-09			Asian	945/5068	-	[26]
	rs9807969	2	2p24.2	16515507	G	A			AC010880.1/ AC104623.1	lincRNA/ antisense				1.78e-10			Asian	945/5068	-	[26]
	rs4334496	2	2p24.2	16516498	A	G			AC010880.1/ AC104623.1	lincRNA/ antisense				2.83e-09			Asian	945/5068	-	[26]
	rs6715080	2	2p24.2	16516793	T	C			AC010880.1/ AC104623.1	lincRNA/ antisense				2.49e-09			Asian	945/5068	-	[26]
	rs9807999	2	2p24.2	16516798	A	G			AC010880.1/ AC104623.1	lincRNA/ antisense				2.65e-09			Asian	945/5068	-	[26]
	rs7604116	2	2p24.2	16518083	G	A			AC010880.1/ AC104623.1	lincRNA/ antisense				1.78e-10			Asian	945/5068	-	[26]
	rs7570255	2	2p24.2	16518164	T	G			AC010880.1/ AC104623.1	lincRNA/ antisense				1.24e-09			Asian	945/5068	-	[26]
	rs11695429	2	2p24.2	16519120	G	A			AC010880.1/ AC104623.1	lincRNA/ antisense				1.15e-09			Asian	945/5068	-	[26]
	rs6714955	2	2p24.2	16519629	C	A			AC010880.1/ AC104623.1	lincRNA/ antisense				1.72e-10			Asian	945/5068	-	[26]
	rs6706465	2	2p24.2	16519820	G	A			AC010880.1/ AC104623.1	lincRNA/ antisense				1.72e-10			Asian	945/5068	-	[26]
	rs4632345	2	2p24.2	16521386	G	A			AC010880.1/ AC104623.1	lincRNA/ antisense				1.35e-08			Asian	945/5068	-	[26]
	rs67530244	2	2p24.2	16521506	G	A			AC010880.1/ AC104623.1	lincRNA/ antisense				4.97e-10			Asian	945/5068	-	[26]
	rs75671089	2	2p24.2	16523264	A	T	AC104623.1	antisense			non-coding			1.86e-08			Asian	945/5068	-	[26]
	rs11893260	2	2p24.2	16523421	C	T	AC104623.1	antisense			non-coding			1.98e-08			Asian	945/5068	-	[26]
	rs4832647	2	2p24.2	16524128	A	G	AC104623.1	antisense			non-coding intronic			1.21e-08			Asian	945/5068	-	[26]
	rs6735186	2	2p24.2	16524646	C	T	AC104623.1	antisense			non-coding intronic			5.13e-09			Asian	945/5068	-	[26]
	rs951021845	2	2p24.2	16524673	C	T	AC104623.1	antisense			non-coding intronic			9.17e-09			Asian	945/5068	-	[26]
	rs10182776	2	2p24.2	16524816	G	A	AC104623.1	antisense			non-coding,non-coding intronic			1.32e-09			Asian	945/5068	-	[26]
	rs1247200937	2	2p24.2	16525500	CCGGATTC	C	AC104623.1	antisense			non-coding intronic			2.51e-09			Asian	945/5068	-	[26]
	rs4240230	2	2p24.2	16525599	A	G	AC104623.1	antisense			non-coding intronic			2.51e-09			Asian	945/5068	-	[26]
	rs4497881	2	2p24.2	16525623	C	A	AC104623.1	antisense			non-coding intronic			2.51e-09			Asian	945/5068	-	[26]
	rs12710725	2	2p24.2	16526254	T	G	AC104623.1	antisense			non-coding intronic			2.51e-09			Asian	945/5068	-	[26]
	rs13406059	2	2p24.2	16526313	G	C	AC104623.1	antisense			non-coding intronic			2.51e-09			Asian	945/5068	-	[26]
	rs4832465	2	2p24.2	16527280	T	G	AC104623.1	antisense			non-coding intronic			2.51e-09			Asian	945/5068	-	[26]
	rs55697098	2	2p24.2	16527406	C	A	AC104623.1	antisense			non-coding intronic			3.31e-08			Asian	945/5068	-	[26]
	rs4832648	2	2p24.2	16527724	C	T	AC104623.1	antisense			non-coding,non-coding intronic			5.32e-11			Asian	945/5068	-	[26]
	rs12614326	2	2p24.2	16527879	G	C	AC104623.1	antisense			3downstream,non-coding intronic			4.41e-08			Asian	945/5068	-	[26]
	rs4832466	2	2p24.2	16528089	A	T	AC104623.1	antisense			3downstream,non-coding intronic			4.53e-08			Asian	945/5068	-	[26]
	rs4832467	2	2p24.2	16529253	G	C	AC104623.1	antisense			3downstream,non-coding intronic			4.53e-08			Asian	945/5068	-	[26]
	rs4832468	2	2p24.2	16529297	C	T	AC104623.1	antisense	MYCN	protein_coding	non-coding intronic,3downstream			5.21e-16			Asian	2218/10165	-	[26]
	rs11897201	2	2p24.2	16530785	C	T	AC104623.1	antisense			non-coding intronic,3downstream			2.06e-09			Asian	945/5068	-	[26]
	rs6745357	2	2p24.2	16532127	C	G	AC104623.1	antisense			non-coding intronic			6.49e-10			Asian	945/5068	-	[26]
	rs6745357	2	2p24.2	16532127	C	G	AC104623.1	antisense	FAM49A	protein_coding	non-coding intronic	1.95e-11					European+Asian+Central/South American+African	-	-	[34]
	rs10205870	2	2p24.2	16532882	A	G	AC104623.1	antisense			non-coding intronic			2.69e-08			Asian	945/5068	-	[26]
	rs7603592	2	2p24.2	16533454	A	G	AC104623.1	antisense			non-coding intronic			2.06e-09			Asian	945/5068	-	[26]
	rs1665937347	2	2p24.2	16533669	G	A	AC104623.1	antisense			non-coding intronic			2.06e-09			Asian	945/5068	-	[26]
	rs4441471	2	2p24.2	16534140	A	G	AC104623.1	antisense			non-coding intronic			2.06e-09			Asian	945/5068	-	[26]
	rs10196016	2	2p24.2	16534582	G	A	AC104623.1	antisense			non-coding intronic			1.55e-09			Asian	945/5068	-	[26]
	rs10856790	2	2p24.2	16534774	C	T	AC104623.1	antisense			non-coding intronic			2.06e-09			Asian	945/5068	-	[26]
	rs10198582	2	2p24.2	16534820	G	A	AC104623.1	antisense			non-coding intronic			1.43e-09			Asian	945/5068	-	[26]
	rs4832649	2	2p24.2	16535124	T	C	AC104623.1	antisense			non-coding intronic			2.06e-09			Asian	945/5068	-	[26]
	rs4832650	2	2p24.2	16535131	A	G	AC104623.1	antisense			non-coding intronic			2.06e-09			Asian	945/5068	-	[26]
	rs6706305	2	2p24.2	16535483	A	G	AC104623.1	antisense			non-coding intronic			2.06e-09			Asian	945/5068	-	[26]
	rs6706417	2	2p24.2	16535592	A	C	AC104623.1	antisense			non-coding intronic			2.06e-09			Asian	945/5068	-	[26]
	rs386643592	2	2p24.2	16535786	CA	TG	AC104623.1	antisense			non-coding intronic			3.24e-11			Asian	945/5068	-	[26]
	rs10201915	2	2p24.2	16535904	G	A	AC104623.1	antisense			non-coding intronic			2.06e-09			Asian	945/5068	-	[26]
	rs6761778	2	2p24.2	16536198	C	T	AC104623.1	antisense			non-coding intronic			9.75e-09			Asian	945/5068	-	[26]
	rs6713976	2	2p24.2	16536369	T	G	AC104623.1	antisense			non-coding intronic			1.43e-09			Asian	945/5068	-	[26]
	rs7593098	2	2p24.2	16537037	C	G	AC104623.1	antisense			non-coding intronic			1.12e-09			Asian	945/5068	-	[26]
	rs2067702	2	2p24.2	16537626	A	G	AC104623.1	antisense			non-coding intronic			5.12e-09			Asian	945/5068	-	[26]
	rs4832651	2	2p24.2	16537738	A	G	AC104623.1	antisense			non-coding intronic			1.67e-09			Asian	945/5068	-	[26]
	rs12623437	2	2p24.2	16538411	T	G	AC104623.1	antisense			non-coding			1.59e-09			Asian	945/5068	-	[26]
	rs12710731	2	2p24.2	16539087	C	T	AC104623.1	antisense			non-coding intronic			8.42e-10			Asian	945/5068	-	[26]
	rs386643593	2	2p24.2	16539104	CA	TG	AC104623.1	antisense			non-coding intronic			1.59e-09			Asian	945/5068	-	[26]
	rs6752432	2	2p24.2	16539179	C	T	AC104623.1	antisense			non-coding intronic			5.64e-09			Asian	945/5068	-	[26]
	rs6741506	2	2p24.2	16539467	G	C	AC104623.1	antisense			non-coding intronic			4.98e-09			Asian	945/5068	-	[26]
	rs1666054250	2	2p24.2	16541104	GA	A	AC104623.1	antisense			non-coding intronic			9.14e-10			Asian	945/5068	-	[26]
	rs4637115	2	2p24.2	16541546	T	G	AC104623.1	antisense			non-coding intronic			4.8e-09			Asian	945/5068	-	[26]
	rs4611646	2	2p24.2	16541639	C	T	AC104623.1	antisense			non-coding intronic			1.08e-09			Asian	945/5068	-	[26]
	rs4608519	2	2p24.2	16541640	A	G	AC104623.1	antisense			non-coding intronic			1.08e-09			Asian	945/5068	-	[26]
	rs4507108	2	2p24.2	16542457	C	G	AC104623.1	antisense			non-coding intronic			1.08e-09			Asian	945/5068	-	[26]
	rs7571487	2	2p24.2	16543446	T	C	AC104623.1	antisense			non-coding intronic			1.9e-09			Asian	945/5068	-	[26]
	rs386643598	2	2p24.2	16543446	TAATTGAGCCTC	CAATTGAGCCTT	AC104623.1	antisense			non-coding intronic			1.08e-09			Asian	945/5068	-	[26]
	rs79434472	2	2p24.2	16543530	G	C	AC104623.1	antisense			non-coding intronic			4.05e-09			Asian	945/5068	-	[26]
	rs543774364	2	2p24.2	16543531	G	ATG	AC104623.1	antisense			non-coding intronic			1.08e-09			Asian	945/5068	-	[26]
	rs4240231	2	2p24.2	16543870	T	C	AC104623.1	antisense			non-coding intronic			1.08e-09			Asian	945/5068	-	[26]
	rs4240232	2	2p24.2	16543937	C	T	AC104623.1	antisense			non-coding intronic			1.9e-09			Asian	945/5068	-	[26]
	rs4832652	2	2p24.2	16544127	T	A	AC104623.1	antisense			non-coding intronic			1.08e-09			Asian	945/5068	-	[26]
	rs4832653	2	2p24.2	16544281	T	C	AC104623.1	antisense			non-coding intronic			1.08e-09			Asian	945/5068	-	[26]
	rs4832654	2	2p24.2	16544376	C	T	AC104623.1	antisense			non-coding intronic			1.08e-09			Asian	945/5068	-	[26]
	rs4832655	2	2p24.2	16544419	G	A	AC104623.1	antisense			non-coding intronic			8.77e-10			Asian	945/5068	-	[26]
	rs1553336987	2	2p24.2	16545034	CA	AT	AC104623.1	antisense			non-coding intronic			8.77e-10			Asian	945/5068	-	[26]
	rs4832656	2	2p24.2	16545155	T	C	AC104623.1	antisense			non-coding intronic			4.09e-09			Asian	945/5068	-	[26]
	rs13385292	2	2p24.2	16545188	G	T	AC104623.1	antisense			non-coding intronic			8.77e-10			Asian	945/5068	-	[26]
	rs1229851956	2	2p24.2	16545470	GCG	G	AC104623.1	antisense			non-coding intronic			4.41e-09			Asian	945/5068	-	[26]
	rs4832658	2	2p24.2	16545663	C	T	AC104623.1	antisense			non-coding intronic			4.89e-09			Asian	945/5068	-	[26]
	rs1290861964	2	2p24.2	16545695	A	AT	AC104623.1	antisense			non-coding intronic			1.08e-09			Asian	945/5068	-	[26]
	rs12613096	2	2p24.2	16546002	G	C	AC104623.1	antisense			non-coding intronic			1.9e-08			Asian	945/5068	-	[26]
	rs4441472	2	2p24.2	16546584	G	A	AC104623.1	antisense			non-coding			8.77e-10			Asian	945/5068	-	[26]
	rs4319933	2	2p24.2	16546763	A	G	AC104623.1	antisense			non-coding intronic			1.08e-09			Asian	945/5068	-	[26]
	rs4303719	2	2p24.2	16547251	G	T	AC104623.1	antisense			non-coding intronic			8.77e-10			Asian	945/5068	-	[26]
	rs4240233	2	2p24.2	16547342	G	A	AC104623.1	antisense			non-coding intronic			1.52e-09			Asian	945/5068	-	[26]
	rs4581900	2	2p24.2	16547783	C	T	AC104623.1	antisense			non-coding intronic			8.08e-10			Asian	945/5068	-	[26]
	rs4453698	2	2p24.2	16547869	A	G	AC104623.1	antisense			non-coding intronic			8.08e-10			Asian	945/5068	-	[26]
	rs7566780	2	2p24.2	16548089	A	G	AC104623.1	antisense			non-coding intronic			2.2e-09			Asian	945/5068	-	[26]
	rs7566781	2	2p24.2	16548090	A	C	AC104623.1	antisense			non-coding intronic			2.2e-09			Asian	945/5068	-	[26]
	rs10168963	2	2p24.2	16548142	C	T	AC104623.1	antisense			non-coding intronic			7.68e-09			Asian	945/5068	-	[26]
	rs7570487	2	2p24.2	16549078	A	T	AC104623.1	antisense			non-coding intronic			8.54e-09			Asian	945/5068	-	[26]
	rs1666208696	2	2p24.2	16549305	C	T	AC104623.1	antisense			non-coding intronic			4.22e-11			Asian	945/5068	-	[26]
	rs15653	2	2p24.2	16550242	G	T	AC104623.1	antisense			non-coding intronic			8.54e-10			Asian	945/5068	-	[26]
	rs4240234	2	2p24.2	16551007	G	T	AC104623.1	antisense			non-coding intronic			5.36e-10			Asian	945/5068	-	[26]
	rs4263114	2	2p24.2	16551123	T	G	AC104623.1	antisense			non-coding intronic			6.58e-10			Asian	945/5068	-	[26]
	rs10172734	2	2p24.2	16551786	G	A	FAM49A/ AC104623.1	antisense			3downstream,3utr/ non-coding intronic			1.69e-14			Asian	1104/3312	-	[12]
	rs10172734	2	2p24.2	16551786	G	A	AC104623.1	antisense			non-coding intronic			4.17e-10			Asian	945/5068	-	[26]
	rs10182313	2	2p24.2	16552144	C	T	AC104623.1	antisense			non-coding intronic			2.78e-09			Asian	945/5068	-	[26]
	rs5007483	2	2p24.2	16552257	G	T	AC104623.1	antisense			non-coding intronic			2.78e-09			Asian	945/5068	-	[26]
	rs1666341890	2	2p24.2	16552303	C	T	AC104623.1	antisense			non-coding intronic			3.39e-09			Asian	945/5068	-	[26]
	rs7552	2	2p24.2	16552660	A	G	AC104623.1	antisense	MYCN	protein_coding	non-coding			6.44e-17			Asian	2218/10165	-	[26]
	rs6743040	2	2p24.2	16553731	T	C	AC104623.1	antisense			non-coding intronic			1.82e-10			Asian	945/5068	-	[26]
	rs6743149	2	2p24.2	16553779	T	C	AC104623.1	antisense			non-coding intronic			1.46e-09			Asian	945/5068	-	[26]
	rs7573656	2	2p24.2	16554164	G	A	AC104623.1	antisense			non-coding intronic			3.95e-09			Asian	945/5068	-	[26]
	rs987525	8	8q24	128933908	C	A	CCDC26	lincRNA			non-coding intronic	1.96e-11	1.2e-10				European+Asian	399/1318	666European+795Asian	[20]
	rs7839784	8	8q24.21	128687414	T	C	CCDC26	lincRNA			non-coding intronic	5.15e-09					European+Asian+Central/South American+African	-	-	[34]
	rs11989880	8	8q24.21	128860736	C	T	CCDC26	lincRNA			non-coding intronic		5.99e-09				European	399/1322	666	[20]
	rs1372450	8	8q24.21	128938153	C	T	CCDC26	lincRNA			non-coding intronic	2.39e-16					European+Asian+Central/South American+African	-	-	[34]
	rs17242358	8	8q24.21	128952627	G	A	CCDC26	lincRNA			3downstream,non-coding intronic	5.4e-10					Multi	-	694	[32]
	rs4752018	10	10q25.3	116919201	C	A	SHTN1	protein_coding			non-coding intronic,intronic			3.76e-08			Asian	945/5068	-	[26]
	rs1849794590	10	10q25.3	116952012	ATTTTTAAAGA	A	SHTN1	protein_coding			intronic			1.83e-08			Asian	945/5068	-	[26]
	rs7902527	10	10q25.3	116955888	G	A	SHTN1	protein_coding	VAX1	protein_coding	non-coding intronic,intronic			3.15e-08			Asian	2218/10165	-	[26]
	rs11197861	10	10q25.3	116974835	T	C	SHTN1	protein_coding			5upstream,intronic			4.09e-08			Asian	945/5068	-	[26]
	rs1905539	10	10q25.3	116979803	T	C	SHTN1	protein_coding			intronic			3.77e-08			Asian	945/5068	-	[26]
	rs11197866	10	10q25.3	117018122	T	C	SHTN1	protein_coding			intronic			1.49e-08			Asian	945/5068	-	[26]
	rs1491287681	10	10q25.3	117019132	CTG	G	SHTN1	protein_coding			intronic			3.65e-08			Asian	945/5068	-	[26]
	rs1228183624	10	10q25.3	117047758	C	A	SHTN1	protein_coding			intronic			4.49e-08			Asian	945/5068	-	[26]
	rs4752028	10	10q25.3	117075480	C	T	SHTN1	protein_coding	VAX1	protein_coding	intronic			2.58e-10			Asian	2218/10165	-	[26]
	rs4752028	10	10q25.3	117075480	C	T	SHTN1	protein_coding			intronic			3.62e-09			Asian	945/5068	-	[26]
	rs11197887	10	10q25.3	117077171	T	A	SHTN1	protein_coding			intronic			2.28e-08			Asian	945/5068	-	[26]
	rs11197887	10	10q25.3	117077171	T	A	SHTN1	protein_coding	VAX1	protein_coding	intronic	1.3e-10					European+Asian+Central/South American+African	-	-	[34]
	rs11528300	10	10q25.3	117084021	T	G	SHTN1	protein_coding			intronic			3.28e-08			Asian	945/5068	-	[26]
	rs11197892	10	10q25.3	117084676	A	G	SHTN1	protein_coding			intronic			3.28e-08			Asian	945/5068	-	[26]
	rs57700751	11	11q14.3	88621196	T	C	GRM5	protein_coding			intronic			3e-08			Asian	2218/10165	-	[26]
	rs117496583	11	11q14.3	88622323	C	T	GRM5	protein_coding			intronic			3.06e-08			Asian	945/5068	-	[26]
	rs140030998	11	11q14.3	88623252	A	T	GRM5	protein_coding			intronic			3.06e-08			Asian	945/5068	-	[26]
	rs551354312	11	11q14.3	88624755	A	G	GRM5	protein_coding			intronic			3.06e-08			Asian	945/5068	-	[26]
	rs16914342	11	11q14.3	88625524	T	G	GRM5	protein_coding			intronic			4.23e-08			Asian	945/5068	-	[26]
	rs117752149	11	11q14.3	88627878	C	T	GRM5	protein_coding			intronic			4.97e-08			Asian	945/5068	-	[26]
	rs72639175	11	11q14.3	88632715	C	T	GRM5	protein_coding			intronic			4.23e-08			Asian	945/5068	-	[26]
	rs78901319	11	11q14.3	88632807	G	A	GRM5	protein_coding			intronic			2.05e-08			Asian	945/5068	-	[26]
	rs77751946	11	11q14.3	88634911	G	A	GRM5	protein_coding			intronic			4.23e-08			Asian	945/5068	-	[26]
	rs116961571	11	11q14.3	88635026	G	A	GRM5	protein_coding			intronic			4.23e-08			Asian	945/5068	-	[26]
	rs57032335	11	11q14.3	88635876	G	A	GRM5	protein_coding			intronic			4.23e-08			Asian	945/5068	-	[26]
	rs117842932	11	11q14.3	88643145	G	A	GRM5	protein_coding			intronic			2.85e-08			Asian	945/5068	-	[26]
	rs117513645	11	11q14.3	88644155	T	C	GRM5	protein_coding			intronic			1.02e-08			Asian	945/5068	-	[26]
	rs1504095	11	11q14.3	88645137	C	A	GRM5	protein_coding			intronic			1.77e-08			Asian	945/5068	-	[26]
	rs11116860	12	12q21.31	85534732	T	G			AC131532.1/ AC126471.1	lincRNA/ processed_pseudogene				1.45e-08			Asian	945/5068	-	[26]
	rs149822056	12	12q21.31	85535395	CTTAGCCAA	A			AC131532.1/ AC126471.1	lincRNA/ processed_pseudogene				1.3e-08			Asian	945/5068	-	[26]
	rs976557233	12	12q21.31	85535419	G	A			AC131532.1/ AC126471.1	lincRNA/ processed_pseudogene				1.05e-08			Asian	945/5068	-	[26]
	rs11116861	12	12q21.31	85535581	A	G			AC131532.1/ AC126471.1	lincRNA/ processed_pseudogene				9.25e-09			Asian	945/5068	-	[26]
	rs11116863	12	12q21.31	85536296	A	G			AC131532.1/ AC126471.1	lincRNA/ processed_pseudogene				1.77e-09			Asian	945/5068	-	[26]
	rs11116864	12	12q21.31	85537605	A	G			AC131532.1/ AC126471.1	lincRNA/ processed_pseudogene				1.58e-09			Asian	945/5068	-	[26]
	rs11116865	12	12q21.31	85537706	T	C			AC131532.1/ AC126471.1	lincRNA/ processed_pseudogene				1.14e-09			Asian	945/5068	-	[26]
	rs7489034	12	12q21.31	85538479	G	A			AC131532.1/ AC126471.1	lincRNA/ processed_pseudogene				1.2e-08			Asian	945/5068	-	[26]
	rs7484736	12	12q21.31	85539548	G	A			AC131532.1/ AC126471.1	lincRNA/ processed_pseudogene				1.83e-08			Asian	945/5068	-	[26]
	rs375189068	12	12q21.31	85539761	AA	T			AC131532.1/ AC126471.1	lincRNA/ processed_pseudogene				1.83e-08			Asian	945/5068	-	[26]
	rs1275913330	12	12q21.31	85540072	T	A			AC131532.1/ AC126471.1	lincRNA/ processed_pseudogene				1.83e-08			Asian	945/5068	-	[26]
	rs11116866	12	12q21.31	85540147	T	C			AC131532.1/ AC126471.1	lincRNA/ processed_pseudogene				1.83e-08			Asian	945/5068	-	[26]
	rs11116867	12	12q21.31	85540265	C	T			AC131532.1/ AC126471.1	lincRNA/ processed_pseudogene				1.83e-08			Asian	945/5068	-	[26]
	rs11116868	12	12q21.31	85540479	C	A			AC131532.1/ AC126471.1	lincRNA/ processed_pseudogene				1.83e-08			Asian	945/5068	-	[26]
	rs73367235	12	12q21.31	85541445	C	T			AC131532.1/ AC126471.1	lincRNA/ processed_pseudogene				1.83e-08			Asian	945/5068	-	[26]
	rs73367237	12	12q21.31	85542174	T	G			AC131532.1/ AC126471.1	lincRNA/ processed_pseudogene				1.83e-08			Asian	945/5068	-	[26]
	rs74112222	12	12q21.31	85542257	G	A			AC131532.1/ AC126471.1	lincRNA/ processed_pseudogene				1.83e-08			Asian	945/5068	-	[26]
	rs7487581	12	12q21.31	85543336	G	A			AC131532.1/ AC126471.1	lincRNA/ processed_pseudogene				1.83e-08			Asian	945/5068	-	[26]
	rs11116869	12	12q21.31	85543836	T	C			AC131532.1/ AC126471.1	lincRNA/ processed_pseudogene				1.83e-08			Asian	945/5068	-	[26]
	rs73367241	12	12q21.31	85544277	C	T			AC131532.1/ AC126471.1	lincRNA/ processed_pseudogene				1.83e-08			Asian	945/5068	-	[26]
	rs11116870	12	12q21.31	85545641	G	A			AC131532.1/ AC126471.1	lincRNA/ processed_pseudogene				1.83e-08			Asian	945/5068	-	[26]
	rs199565726	12	12q21.31	85546603	G	GA			AC131532.1/ AC126471.1	lincRNA/ processed_pseudogene				1.83e-08			Asian	945/5068	-	[26]
	rs73367246	12	12q21.31	85547167	A	G			AC131532.1/ AC126471.1	lincRNA/ processed_pseudogene				1.83e-08			Asian	945/5068	-	[26]
	rs73367251	12	12q21.31	85548269	A	G			AC131532.1/ AC126471.1	lincRNA/ processed_pseudogene				1.83e-08			Asian	945/5068	-	[26]
	rs1463935083	12	12q21.31	85548964	TTAATCAGCAAATCAGC	T			AC131532.1/ AC126471.1	lincRNA/ processed_pseudogene				1.83e-08			Asian	945/5068	-	[26]
	rs11116874	12	12q21.31	85549094	A	G			AC131532.1/ AC126471.1	lincRNA/ processed_pseudogene				1.83e-08			Asian	945/5068	-	[26]
	rs11116875	12	12q21.31	85549400	A	T			AC131532.1/ AC126471.1	lincRNA/ processed_pseudogene				1.83e-08			Asian	945/5068	-	[26]
	rs11116876	12	12q21.31	85549732	T	C			AC131532.1/ AC126471.1	lincRNA/ processed_pseudogene				1.83e-08			Asian	945/5068	-	[26]
	rs11116878	12	12q21.31	85550718	T	C			AC131532.1/ AC126471.1	lincRNA/ processed_pseudogene				1.83e-08			Asian	945/5068	-	[26]
	rs386764917	12	12q21.31	85550718	TG	CA			AC131532.1/ AC126471.1	lincRNA/ processed_pseudogene				1.83e-08			Asian	945/5068	-	[26]
	rs7485150	12	12q21.31	85552618	G	C			AC131532.1/ AC126471.1	lincRNA/ processed_pseudogene				1.83e-08			Asian	945/5068	-	[26]
	rs7485219	12	12q21.31	85552920	G	C			AC131532.1/ AC126471.1	lincRNA/ processed_pseudogene				1.83e-08			Asian	945/5068	-	[26]
	rs60683378	12	12q21.31	85553789	T	C			AC131532.1/ AC126471.1	lincRNA/ processed_pseudogene				1.83e-08			Asian	945/5068	-	[26]
	rs7972133	12	12q21.31	85554036	G	A			AC131532.1/ AC126471.1	lincRNA/ processed_pseudogene				1.83e-08			Asian	945/5068	-	[26]
	rs11116880	12	12q21.31	85554570	A	G			AC131532.1/ AC126471.1	lincRNA/ processed_pseudogene				1.83e-08			Asian	945/5068	-	[26]
	rs11116881	12	12q21.31	85554919	A	C			AC131532.1/ AC126471.1	lincRNA/ processed_pseudogene				1.83e-08			Asian	945/5068	-	[26]
	rs73367261	12	12q21.31	85555103	G	C			AC131532.1/ AC126471.1	lincRNA/ processed_pseudogene				1.83e-08			Asian	945/5068	-	[26]
	rs1592530712	12	12q21.31	85555494	T	A			AC131532.1/ AC126471.1	lincRNA/ processed_pseudogene				1.83e-08			Asian	945/5068	-	[26]
	rs12231930	12	12q21.31	85556067	G	T			AC131532.1/ AC126471.1	lincRNA/ processed_pseudogene				1.48e-08			Asian	945/5068	-	[26]
	rs3884595	12	12q21.31	85556229	C	T			AC131532.1/ AC126471.1	lincRNA/ processed_pseudogene				1.83e-08			Asian	945/5068	-	[26]
	rs7486989	12	12q21.31	85556494	A	G			AC131532.1/ AC126471.1	lincRNA/ processed_pseudogene				1.48e-08			Asian	945/5068	-	[26]
	rs11116882	12	12q21.31	85556912	C	T			AC131532.1/ AC126471.1	lincRNA/ processed_pseudogene				1.83e-08			Asian	945/5068	-	[26]
	rs74112251	12	12q21.31	85556997	T	A			AC131532.1/ AC126471.1	lincRNA/ processed_pseudogene				1.48e-08			Asian	945/5068	-	[26]
	rs11116884	12	12q21.31	85557837	A	C			AC131532.1/ AC126471.1	lincRNA/ processed_pseudogene				1.83e-08			Asian	945/5068	-	[26]
	rs12227817	12	12q21.31	85559182	G	A			AC131532.1/ AC126471.1	lincRNA/ processed_pseudogene				1.83e-08			Asian	945/5068	-	[26]
	rs11116885	12	12q21.31	85560147	T	C			AC131532.1/ AC126471.1	lincRNA/ processed_pseudogene				1.48e-08			Asian	945/5068	-	[26]
	rs73367266	12	12q21.31	85560914	T	C			AC131532.1/ AC126471.1	lincRNA/ processed_pseudogene				1.83e-08			Asian	945/5068	-	[26]
	rs59237981	12	12q21.31	85562235	G	C			AC131532.1/ AC126471.1	lincRNA/ processed_pseudogene				1.83e-08			Asian	945/5068	-	[26]
	rs12227813	12	12q21.31	85562871	A	G			AC131532.1/ AC126471.1	lincRNA/ processed_pseudogene				1.83e-08			Asian	945/5068	-	[26]
	rs12228112	12	12q21.31	85562912	T	C			AC131532.1/ AC126471.1	lincRNA/ processed_pseudogene				1.83e-08			Asian	945/5068	-	[26]
	rs11116887	12	12q21.31	85563476	G	A			AC131532.1/ AC126471.1	lincRNA/ processed_pseudogene				1.83e-08			Asian	945/5068	-	[26]
	rs11116888	12	12q21.31	85564075	T	G			AC131532.1/ AC126471.1	lincRNA/ processed_pseudogene				1.83e-08			Asian	945/5068	-	[26]
	rs59973988	12	12q21.31	85564356	G	T			AC131532.1/ AC126471.1	lincRNA/ processed_pseudogene				1.83e-08			Asian	945/5068	-	[26]
	rs74112259	12	12q21.31	85564709	C	T			AC131532.1/ AC126471.1	lincRNA/ processed_pseudogene				1.83e-08			Asian	945/5068	-	[26]
	rs73367273	12	12q21.31	85564766	T	A			AC131532.1/ AC126471.1	lincRNA/ processed_pseudogene				1.83e-08			Asian	945/5068	-	[26]
	rs59403304	12	12q21.31	85564996	G	A			AC131532.1/ AC126471.1	lincRNA/ processed_pseudogene				1.83e-08			Asian	945/5068	-	[26]
	rs7486887	12	12q21.31	85565562	G	T			AC131532.1/ AC126471.1	lincRNA/ processed_pseudogene				1.83e-08			Asian	945/5068	-	[26]
	rs7137284	12	12q21.31	85566289	A	C			AC131532.1/ AC126471.1	lincRNA/ processed_pseudogene				1.83e-08			Asian	945/5068	-	[26]
	rs11116889	12	12q21.31	85566465	C	T			AC131532.1/ AC126471.1	lincRNA/ processed_pseudogene				1.83e-08			Asian	945/5068	-	[26]
	rs11116890	12	12q21.31	85566574	T	C			AC131532.1/ AC126471.1	lincRNA/ processed_pseudogene				1.83e-08			Asian	945/5068	-	[26]
	rs11116892	12	12q21.31	85568322	T	C			AC126471.1/ AC137768.1	processed_pseudogene/ processed_pseudogene				1.83e-08			Asian	945/5068	-	[26]
	rs73368476	12	12q21.31	85569223	C	G			AC126471.1/ AC137768.1	processed_pseudogene/ processed_pseudogene				1.83e-08			Asian	945/5068	-	[26]
	rs57608040	12	12q21.31	85571962	T	A			AC126471.1/ AC137768.1	processed_pseudogene/ processed_pseudogene				1.83e-08			Asian	945/5068	-	[26]
	rs59788521	12	12q21.31	85572447	T	G			AC126471.1/ AC137768.1	processed_pseudogene/ processed_pseudogene				1.83e-08			Asian	945/5068	-	[26]
	rs10863001	12	12q21.31	85573368	G	A			AC126471.1/ AC137768.1	processed_pseudogene/ processed_pseudogene				1.83e-08			Asian	945/5068	-	[26]
	rs11116895	12	12q21.31	85574217	T	A			AC126471.1/ AC137768.1	processed_pseudogene/ processed_pseudogene				2.47e-08			Asian	945/5068	-	[26]
	rs11116896	12	12q21.31	85575234	C	T			AC126471.1/ AC137768.1	processed_pseudogene/ processed_pseudogene				2.47e-08			Asian	945/5068	-	[26]
	rs73368490	12	12q21.31	85575806	A	C			AC126471.1/ AC137768.1	processed_pseudogene/ processed_pseudogene				2.47e-08			Asian	945/5068	-	[26]
	rs73368493	12	12q21.31	85578261	C	A			AC126471.1/ AC137768.1	processed_pseudogene/ processed_pseudogene				2.47e-08			Asian	945/5068	-	[26]
	rs7304792	12	12q21.31	85578515	G	A			AC126471.1/ AC137768.1	processed_pseudogene/ processed_pseudogene				2.47e-08			Asian	945/5068	-	[26]
	rs7136448	12	12q21.31	85578864	A	G			AC126471.1/ AC137768.1	processed_pseudogene/ processed_pseudogene				2.47e-08			Asian	945/5068	-	[26]
	rs11116898	12	12q21.31	85579245	C	A			AC126471.1/ AC137768.1	processed_pseudogene/ processed_pseudogene				2.47e-08			Asian	945/5068	-	[26]
	rs1875472996	12	12q21.31	85580197	C	C			AC126471.1/ AC137768.1	processed_pseudogene/ processed_pseudogene				3.23e-08			Asian	945/5068	-	[26]
	rs757814211	12	12q21.31	85581151	TATAT	T			AC126471.1/ AC137768.1	processed_pseudogene/ processed_pseudogene				2.03e-08			Asian	945/5068	-	[26]
	rs1223746236	12	12q21.31	85581250	ATATCTTTTATATATAT	ATAT			AC126471.1/ AC137768.1	processed_pseudogene/ processed_pseudogene				2.03e-08			Asian	945/5068	-	[26]
	rs11116900	12	12q21.31	85581348	A	T			AC126471.1/ AC137768.1	processed_pseudogene/ processed_pseudogene				2.03e-08			Asian	945/5068	-	[26]
	rs11116901	12	12q21.31	85581881	C	G			AC126471.1/ AC137768.1	processed_pseudogene/ processed_pseudogene				2.03e-08			Asian	945/5068	-	[26]
	rs11116902	12	12q21.31	85582180	C	T			AC126471.1/ AC137768.1	processed_pseudogene/ processed_pseudogene				2.03e-08			Asian	945/5068	-	[26]
	rs1349612059	12	12q21.31	85583407	TA	T			AC126471.1/ AC137768.1	processed_pseudogene/ processed_pseudogene				1.17e-08			Asian	945/5068	-	[26]
	rs11116904	12	12q21.31	85583662	A	G			AC126471.1/ AC137768.1	processed_pseudogene/ processed_pseudogene				2.03e-08			Asian	945/5068	-	[26]
	rs74112274	12	12q21.31	85583982	G	A			AC126471.1/ AC137768.1	processed_pseudogene/ processed_pseudogene				2.03e-08			Asian	945/5068	-	[26]
	rs56830095	12	12q21.31	85585580	T	C			AC126471.1/ AC137768.1	processed_pseudogene/ processed_pseudogene				2.03e-08			Asian	945/5068	-	[26]
	rs78856088	12	12q21.31	85585769	A	T			AC126471.1/ AC137768.1	processed_pseudogene/ processed_pseudogene				8.98e-09			Asian	945/5068	-	[26]
	rs565838209	12	12q21.31	85585770	A	AT			AC126471.1/ AC137768.1/ ALX1	processed_pseudogene/ processed_pseudogene/ protein coding		2.04e-08					European+Asian+Central/South American+African	-	-	[34]
	rs11116906	12	12q21.31	85585935	T	C			AC126471.1/ AC137768.1	processed_pseudogene/ processed_pseudogene				2.03e-08			Asian	945/5068	-	[26]
	rs11116907	12	12q21.31	85586981	G	C			AC126471.1/ AC137768.1	processed_pseudogene/ processed_pseudogene				2.03e-08			Asian	945/5068	-	[26]
	rs11116909	12	12q21.31	85587111	A	G			AC126471.1/ AC137768.1	processed_pseudogene/ processed_pseudogene				1.65e-08			Asian	945/5068	-	[26]
	rs2014245	12	12q21.31	85587579	A	G			AC126471.1/ AC137768.1	processed_pseudogene/ processed_pseudogene				2.03e-08			Asian	945/5068	-	[26]
	rs11116911	12	12q21.31	85589784	A	C			AC126471.1/ AC137768.1	processed_pseudogene/ processed_pseudogene				2.03e-08			Asian	945/5068	-	[26]
	rs60202749	12	12q21.31	85592590	G	T			AC126471.1/ AC137768.1	processed_pseudogene/ processed_pseudogene				1.65e-08			Asian	945/5068	-	[26]
	rs57741929	12	12q21.31	85593204	T	C			AC126471.1/ AC137768.1	processed_pseudogene/ processed_pseudogene				2.03e-08			Asian	945/5068	-	[26]
	rs58809157	12	12q21.31	85594242	T	C			AC126471.1/ AC137768.1	processed_pseudogene/ processed_pseudogene				2.03e-08			Asian	945/5068	-	[26]
	rs55897445	12	12q21.31	85594369	T	C			AC126471.1/ AC137768.1	processed_pseudogene/ processed_pseudogene				2.03e-08			Asian	945/5068	-	[26]
	rs74112289	12	12q21.31	85594427	C	T			AC126471.1/ AC137768.1	processed_pseudogene/ processed_pseudogene				2.03e-08			Asian	945/5068	-	[26]
	rs12231815	12	12q21.31	85594921	A	T			AC126471.1/ AC137768.1	processed_pseudogene/ processed_pseudogene				2.03e-08			Asian	945/5068	-	[26]
	rs11116916	12	12q21.31	85598700	A	G			AC126471.1/ AC137768.1	processed_pseudogene/ processed_pseudogene				2.03e-08			Asian	945/5068	-	[26]
	rs11116918	12	12q21.31	85600356	T	A			AC126471.1/ AC137768.1	processed_pseudogene/ processed_pseudogene				2.03e-08			Asian	945/5068	-	[26]
	rs9943779	12	12q21.31	85601855	T	G			AC126471.1/ AC137768.1	processed_pseudogene/ processed_pseudogene				2.03e-08			Asian	945/5068	-	[26]
	rs9943770	12	12q21.31	85601955	A	G			AC126471.1/ AC137768.1	processed_pseudogene/ processed_pseudogene				2.03e-08			Asian	945/5068	-	[26]
	rs9943733	12	12q21.31	85602039	C	G			AC126471.1/ AC137768.1	processed_pseudogene/ processed_pseudogene				2.03e-08			Asian	945/5068	-	[26]
	rs10863013	12	12q21.31	85603029	C	T			AC126471.1/ AC137768.1	processed_pseudogene/ processed_pseudogene				2.03e-08			Asian	945/5068	-	[26]
	rs10863014	12	12q21.31	85603060	A	G			AC126471.1/ AC137768.1	processed_pseudogene/ processed_pseudogene				2.03e-08			Asian	945/5068	-	[26]
	rs1875939531	12	12q21.31	85603303	T	A			AC126471.1/ AC137768.1	processed_pseudogene/ processed_pseudogene				2.03e-08			Asian	945/5068	-	[26]
	rs1354006391	12	12q21.31	85604125	AGTAAA	A			AC126471.1/ AC137768.1	processed_pseudogene/ processed_pseudogene				2.03e-08			Asian	945/5068	-	[26]
	rs11116920	12	12q21.31	85604967	G	T			AC126471.1/ AC137768.1	processed_pseudogene/ processed_pseudogene				2.03e-08			Asian	945/5068	-	[26]
	rs1402520545	12	12q21.31	85605537	TATCTTAG	G			AC126471.1/ AC137768.1	processed_pseudogene/ processed_pseudogene				2.03e-08			Asian	945/5068	-	[26]
	rs11832415	12	12q21.31	85605873	A	G			AC126471.1/ AC137768.1	processed_pseudogene/ processed_pseudogene				2.03e-08			Asian	945/5068	-	[26]
	rs34478391	12	12q21.31	85606004	G	A			AC126471.1/ AC137768.1	processed_pseudogene/ processed_pseudogene				2.03e-08			Asian	945/5068	-	[26]
	rs74112295	12	12q21.31	85608287	A	G			AC126471.1/ AC137768.1	processed_pseudogene/ processed_pseudogene				2.03e-08			Asian	945/5068	-	[26]
	rs58454033	12	12q21.31	85608301	C	G			AC126471.1/ AC137768.1	processed_pseudogene/ processed_pseudogene				2.03e-08			Asian	945/5068	-	[26]
	rs73370442	12	12q21.31	85610085	T	A			AC126471.1/ AC137768.1	processed_pseudogene/ processed_pseudogene				2.03e-08			Asian	945/5068	-	[26]
	rs11116924	12	12q21.31	85611329	A	G			AC126471.1/ AC137768.1	processed_pseudogene/ processed_pseudogene				2.03e-08			Asian	945/5068	-	[26]
	rs11116925	12	12q21.31	85612339	C	A			AC126471.1/ AC137768.1	processed_pseudogene/ processed_pseudogene				2.03e-08			Asian	945/5068	-	[26]
	rs1308029017	12	12q21.31	85612644	GACG	G			AC126471.1/ AC137768.1	processed_pseudogene/ processed_pseudogene				2.03e-08			Asian	945/5068	-	[26]
	rs11116927	12	12q21.31	85612823	G	A			AC126471.1/ AC137768.1	processed_pseudogene/ processed_pseudogene				2.03e-08			Asian	945/5068	-	[26]
	rs11513953	12	12q21.31	85615908	C	T			AC126471.1/ AC137768.1	processed_pseudogene/ processed_pseudogene				1.65e-08			Asian	945/5068	-	[26]
	rs59312748	12	12q21.31	85616181	C	G			AC126471.1/ AC137768.1	processed_pseudogene/ processed_pseudogene				1.65e-08			Asian	945/5068	-	[26]
	rs12231153	12	12q21.31	85617380	A	G			AC126471.1/ AC137768.1	processed_pseudogene/ processed_pseudogene				2.03e-08			Asian	945/5068	-	[26]
	rs12231156	12	12q21.31	85617422	A	C			AC126471.1/ AC137768.1	processed_pseudogene/ processed_pseudogene				2.03e-08			Asian	945/5068	-	[26]
	rs11116932	12	12q21.31	85618587	G	T			AC126471.1/ AC137768.1	processed_pseudogene/ processed_pseudogene				2.03e-08			Asian	945/5068	-	[26]
	rs73370465	12	12q21.31	85619287	T	C			AC126471.1/ AC137768.1	processed_pseudogene/ processed_pseudogene				2.03e-08			Asian	945/5068	-	[26]
	rs2405253	12	12q21.31	85619779	C	T			AC126471.1/ AC137768.1	processed_pseudogene/ processed_pseudogene				2.26e-08			Asian	945/5068	-	[26]
	rs7977072	12	12q21.31	85622543	C	G			AC126471.1/ AC137768.1	processed_pseudogene/ processed_pseudogene				2.26e-08			Asian	945/5068	-	[26]
	rs74114812	12	12q21.31	85622637	C	A			AC126471.1/ AC137768.1	processed_pseudogene/ processed_pseudogene				2.63e-08			Asian	945/5068	-	[26]
	rs1159177092	12	12q21.31	85624633	C	A			AC126471.1/ AC137768.1	processed_pseudogene/ processed_pseudogene				1.33e-08			Asian	945/5068	-	[26]
	rs116473934	12	12q21.31	85627060	T	A			AC126471.1/ AC137768.1	processed_pseudogene/ processed_pseudogene				1.57e-08			Asian	945/5068	-	[26]
	rs11325859	12	12q21.31	85627067	A	T			AC126471.1/ AC137768.1	processed_pseudogene/ processed_pseudogene				1.04e-08			Asian	945/5068	-	[26]
	rs11116936	12	12q21.31	85627182	A	T			AC126471.1/ AC137768.1	processed_pseudogene/ processed_pseudogene				1.41e-08			Asian	945/5068	-	[26]
	rs10863024	12	12q21.31	85629174	G	A			AC126471.1/ AC137768.1	processed_pseudogene/ processed_pseudogene				1.14e-08			Asian	945/5068	-	[26]
	rs10863025	12	12q21.31	85630959	C	T			AC126471.1/ AC137768.1	processed_pseudogene/ processed_pseudogene				9.52e-09			Asian	945/5068	-	[26]
	rs11116938	12	12q21.31	85633086	G	C			AC126471.1/ AC137768.1	processed_pseudogene/ processed_pseudogene				2.51e-08			Asian	945/5068	-	[26]
	rs2219713	12	12q21.31	85634375	T	C			AC126471.1/ AC137768.1	processed_pseudogene/ processed_pseudogene				2.51e-08			Asian	945/5068	-	[26]
	rs74114827	12	12q21.31	85634756	G	A			AC126471.1/ AC137768.1	processed_pseudogene/ processed_pseudogene				2.51e-08			Asian	945/5068	-	[26]
	rs73372451	12	12q21.31	85636082	C	A			AC126471.1/ AC137768.1	processed_pseudogene/ processed_pseudogene				2.51e-08			Asian	945/5068	-	[26]
	rs10863029	12	12q21.31	85637220	A	G			AC126471.1/ AC137768.1	processed_pseudogene/ processed_pseudogene				2.51e-08			Asian	945/5068	-	[26]
	rs73372454	12	12q21.31	85637820	G	A			AC126471.1/ AC137768.1	processed_pseudogene/ processed_pseudogene				2.51e-08			Asian	945/5068	-	[26]
	rs1465084827	12	12q21.31	85638293	TCAGT	T			AC126471.1/ AC137768.1	processed_pseudogene/ processed_pseudogene				3.08e-08			Asian	945/5068	-	[26]
	rs10863030	12	12q21.31	85640255	A	G			AC126471.1/ AC137768.1	processed_pseudogene/ processed_pseudogene				2.51e-08			Asian	945/5068	-	[26]
	rs11116944	12	12q21.31	85641031	T	C			AC126471.1/ AC137768.1	processed_pseudogene/ processed_pseudogene				2.51e-08			Asian	945/5068	-	[26]
	rs4409917	12	12q21.31	85641869	A	T			AC126471.1/ AC137768.1	processed_pseudogene/ processed_pseudogene				3.08e-08			Asian	945/5068	-	[26]
	rs1449847120	12	12q21.31	85642051	TTAGGCCCCT	T			AC126471.1/ AC137768.1	processed_pseudogene/ processed_pseudogene				3.08e-08			Asian	945/5068	-	[26]
	rs4143507	12	12q21.31	85644984	G	T			AC126471.1/ AC137768.1	processed_pseudogene/ processed_pseudogene				3.08e-08			Asian	945/5068	-	[26]
	rs74112507	12	12q21.31	85645144	G	A			AC126471.1/ AC137768.1	processed_pseudogene/ processed_pseudogene				2.51e-08			Asian	945/5068	-	[26]
	rs1190731089	12	12q21.31	85647171	AAT	T			AC126471.1/ AC137768.1	processed_pseudogene/ processed_pseudogene				3.76e-08			Asian	945/5068	-	[26]
	rs12228412	12	12q21.31	85649022	C	T			AC126471.1/ AC137768.1	processed_pseudogene/ processed_pseudogene				2.51e-08			Asian	945/5068	-	[26]
	rs73372467	12	12q21.31	85653106	T	C			AC126471.1/ AC137768.1	processed_pseudogene/ processed_pseudogene				3.08e-08			Asian	945/5068	-	[26]
	rs11116949	12	12q21.31	85654221	C	A			AC126471.1/ AC137768.1	processed_pseudogene/ processed_pseudogene				3.08e-08			Asian	945/5068	-	[26]
	rs922339	12	12q21.31	85655618	C	A			AC126471.1/ AC137768.1	processed_pseudogene/ processed_pseudogene				2.51e-08			Asian	945/5068	-	[26]
	rs34506479	12	12q21.31	85655618	CA	AG			AC126471.1/ AC137768.1	processed_pseudogene/ processed_pseudogene				2.51e-08			Asian	945/5068	-	[26]
	rs11116950	12	12q21.31	85655894	T	C			AC126471.1/ AC137768.1	processed_pseudogene/ processed_pseudogene				2.51e-08			Asian	945/5068	-	[26]
	rs200321591	12	12q21.31	85656255	C	A			AC126471.1/ AC137768.1	processed_pseudogene/ processed_pseudogene				2.16e-08			Asian	945/5068	-	[26]
	rs10863036	12	12q21.31	85659566	C	T			AC126471.1/ AC137768.1	processed_pseudogene/ processed_pseudogene				2.78e-08			Asian	945/5068	-	[26]
	rs1470774644	12	12q21.31	85662153	G	A			AC126471.1/ AC137768.1	processed_pseudogene/ processed_pseudogene				3.93e-09			Asian	945/5068	-	[26]
	rs11829129	12	12q21.31	85665664	A	G			AC126471.1/ AC137768.1	processed_pseudogene/ processed_pseudogene				1.86e-08			Asian	945/5068	-	[26]
	rs17013119	12	12q21.31	85665740	T	C			AC126471.1/ AC137768.1	processed_pseudogene/ processed_pseudogene				1.86e-08			Asian	945/5068	-	[26]
	rs61698211	12	12q21.31	85665842	T	C			AC126471.1/ AC137768.1	processed_pseudogene/ processed_pseudogene				2.47e-08			Asian	945/5068	-	[26]
	rs57295303	12	12q21.31	85666084	G	C			AC126471.1/ AC137768.1	processed_pseudogene/ processed_pseudogene				2.47e-08			Asian	945/5068	-	[26]
	rs11116955	12	12q21.31	85666317	G	A			AC126471.1/ AC137768.1	processed_pseudogene/ processed_pseudogene				2.07e-08			Asian	945/5068	-	[26]
	rs74112527	12	12q21.31	85667155	T	C			AC126471.1/ AC137768.1	processed_pseudogene/ processed_pseudogene				1.67e-08			Asian	945/5068	-	[26]
	rs17340267	12	12q21.31	85667190	G	A			AC126471.1/ AC137768.1	processed_pseudogene/ processed_pseudogene				2.07e-08			Asian	945/5068	-	[26]
	rs7310763	12	12q21.31	85667988	C	T			AC126471.1/ AC137768.1	processed_pseudogene/ processed_pseudogene				2.07e-08			Asian	945/5068	-	[26]
	rs7312964	12	12q21.31	85668035	G	A			AC126471.1/ AC137768.1	processed_pseudogene/ processed_pseudogene				2.07e-08			Asian	945/5068	-	[26]
	rs372753465	12	12q21.31	85669265	T	A			AC126471.1/ AC137768.1	processed_pseudogene/ processed_pseudogene				9.3e-09			Asian	945/5068	-	[26]
	rs11832292	12	12q21.31	85670311	A	T			AC126471.1/ AC137768.1	processed_pseudogene/ processed_pseudogene				2.29e-08			Asian	945/5068	-	[26]
	rs7958645	12	12q21.31	85670598	C	T			AC126471.1/ AC137768.1	processed_pseudogene/ processed_pseudogene				2.29e-08			Asian	945/5068	-	[26]
	rs6539905	12	12q21.31	85670919	G	A			AC126471.1/ AC137768.1	processed_pseudogene/ processed_pseudogene				2.29e-08			Asian	945/5068	-	[26]
	rs1341924505	12	12q21.31	85670976	A	GCAAAATTTTGTA			AC126471.1/ AC137768.1	processed_pseudogene/ processed_pseudogene				2.29e-08			Asian	945/5068	-	[26]
	rs7296359	12	12q21.31	85671124	C	A			AC126471.1/ AC137768.1	processed_pseudogene/ processed_pseudogene				2.29e-08			Asian	945/5068	-	[26]
	rs7312310	12	12q21.31	85671309	A	T			AC126471.1/ AC137768.1	processed_pseudogene/ processed_pseudogene				2.29e-08			Asian	945/5068	-	[26]
	rs10863041	12	12q21.31	85671550	G	A			AC126471.1/ AC137768.1	processed_pseudogene/ processed_pseudogene				2.29e-08			Asian	945/5068	-	[26]
	rs10779185	12	12q21.31	85671746	G	A			AC126471.1/ AC137768.1	processed_pseudogene/ processed_pseudogene				2.29e-08			Asian	945/5068	-	[26]
	rs10863042	12	12q21.31	85671829	A	G			AC126471.1/ AC137768.1	processed_pseudogene/ processed_pseudogene				2.29e-08			Asian	945/5068	-	[26]
	rs11116959	12	12q21.31	85673896	T	C			AC126471.1/ AC137768.1	processed_pseudogene/ processed_pseudogene				2.07e-08			Asian	945/5068	-	[26]
	rs58297924	12	12q21.31	85674101	T	G			AC126471.1/ AC137768.1	processed_pseudogene/ processed_pseudogene				1.86e-08			Asian	945/5068	-	[26]
	rs11829813	12	12q21.31	85675448	C	T			AC126471.1/ AC137768.1	processed_pseudogene/ processed_pseudogene				3.04e-08			Asian	945/5068	-	[26]
	rs1446704715	12	12q21.31	85676255	GA	A			AC126471.1/ AC137768.1	processed_pseudogene/ processed_pseudogene				3.04e-08			Asian	945/5068	-	[26]
	rs55827526	12	12q21.31	85676731	C	T			AC126471.1/ AC137768.1	processed_pseudogene/ processed_pseudogene				2.74e-08			Asian	945/5068	-	[26]
	rs12308539	12	12q21.31	85676825	T	C			AC126471.1/ AC137768.1	processed_pseudogene/ processed_pseudogene				2e-08			Asian	945/5068	-	[26]
	rs12308540	12	12q21.31	85676828	T	A			AC126471.1/ AC137768.1	processed_pseudogene/ processed_pseudogene				1.62e-08			Asian	945/5068	-	[26]
	rs12308608	12	12q21.31	85676914	T	C			AC126471.1/ AC137768.1	processed_pseudogene/ processed_pseudogene				1.62e-08			Asian	945/5068	-	[26]
	rs10863043	12	12q21.31	85677278	T	G			AC126471.1/ AC137768.1	processed_pseudogene/ processed_pseudogene				1.46e-08			Asian	945/5068	-	[26]
	rs10863044	12	12q21.31	85677351	T	A			AC126471.1/ AC137768.1	processed_pseudogene/ processed_pseudogene				1.31e-08			Asian	945/5068	-	[26]
	rs12316799	12	12q21.31	85678275	G	C			AC126471.1/ AC137768.1	processed_pseudogene/ processed_pseudogene				1.31e-08			Asian	945/5068	-	[26]
	rs559588995	12	12q21.31	85678407	CTATTTGAAGGAATTGCTAATCATAAAAATGACCATGATAGAAACCTA	CTA			AC126471.1/ AC137768.1	processed_pseudogene/ processed_pseudogene				1.18e-08			Asian	945/5068	-	[26]
	rs17013154	12	12q21.31	85678697	T	A			AC126471.1/ AC137768.1	processed_pseudogene/ processed_pseudogene				1.18e-08			Asian	945/5068	-	[26]
	rs12228703	12	12q21.31	85679162	C	T			AC126471.1/ AC137768.1	processed_pseudogene/ processed_pseudogene				1.18e-08			Asian	945/5068	-	[26]
	rs11835255	12	12q21.31	85679476	T	G			AC126471.1/ AC137768.1	processed_pseudogene/ processed_pseudogene				8.69e-09			Asian	945/5068	-	[26]
	rs7313388	12	12q21.31	85680909	C	T			AC126471.1/ AC137768.1	processed_pseudogene/ processed_pseudogene				1.31e-08			Asian	945/5068	-	[26]
	rs11116970	12	12q21.31	85682207	A	G			AC126471.1/ AC137768.1	processed_pseudogene/ processed_pseudogene				1.62e-08			Asian	945/5068	-	[26]
	rs74710032	12	12q21.31	85683128	T	C			AC126471.1/ AC137768.1	processed_pseudogene/ processed_pseudogene				2.19e-08			Asian	945/5068	-	[26]
	rs6539908	12	12q21.31	85684931	T	C			AC126471.1/ AC137768.1	processed_pseudogene/ processed_pseudogene				4.52e-08			Asian	945/5068	-	[26]
	rs6539909	12	12q21.31	85685096	C	T			AC126471.1/ AC137768.1	processed_pseudogene/ processed_pseudogene				4.52e-08			Asian	945/5068	-	[26]
	rs9989038	12	12q21.31	85685555	G	A			AC126471.1/ AC137768.1	processed_pseudogene/ processed_pseudogene				4.52e-08			Asian	945/5068	-	[26]
	rs9989016	12	12q21.31	85685616	T	C			AC126471.1/ AC137768.1	processed_pseudogene/ processed_pseudogene				4.52e-08			Asian	945/5068	-	[26]
	rs11116973	12	12q21.31	85690822	T	C			AC126471.1/ AC137768.1	processed_pseudogene/ processed_pseudogene				4.52e-08			Asian	945/5068	-	[26]
	rs11116975	12	12q21.31	85691191	C	T			AC126471.1/ AC137768.1	processed_pseudogene/ processed_pseudogene				4.52e-08			Asian	945/5068	-	[26]
	rs77270513	12	12q21.31	85691895	T	G			AC126471.1/ AC137768.1	processed_pseudogene/ processed_pseudogene				4.52e-08			Asian	945/5068	-	[26]
	rs78632371	12	12q21.31	85691959	T	A			AC126471.1/ AC137768.1	processed_pseudogene/ processed_pseudogene				4.52e-08			Asian	945/5068	-	[26]
	rs2405261	12	12q21.31	85691976	C	T			AC126471.1/ AC137768.1	processed_pseudogene/ processed_pseudogene				4.52e-08			Asian	945/5068	-	[26]
	rs10863048	12	12q21.31	85694891	C	T			AC126471.1/ AC137768.1	processed_pseudogene/ processed_pseudogene				3.58e-08			Asian	945/5068	-	[26]
	rs765366	12	12q21.31	85699955	A	G			ALX1/ AC126471.1/ AC137768.1	protein_coding/ processed_pseudogene/ processed_pseudogene				4.3e-08			Asian	2218/10165	-	[26]
	rs17106304	14	14q24.1	68793794	C	C	ZFP36L1	protein_coding			intronic,5upstream,5utr			1.76e-08			Asian	945/5068	-	[26]
	rs2236262	14	14q24.1	68794755	A	G	ZFP36L1	protein_coding			intronic,5upstream			2.37e-08			Asian	945/5068	-	[26]
	rs3742887	14	14q24.1	68795724	A	G	ZFP36L1	protein_coding			intronic,5upstream			1.76e-08			Asian	945/5068	-	[26]
	rs194778	14	14q24.1	68797939	T	A			ZFP36L1/ MAGOH3P	protein_coding/ unprocessed_pseudogene				1.91e-08			Asian	945/5068	-	[26]
	rs730570	14	14q32.2	100676553	G	A	AL132711.1	lincRNA	DLK1	protein_coding/ protein_coding	non-coding intronic			2.53e-08			Asian	2218/10165	-	[26]
	rs9911652	17	17p13.1	9039746	C	T	NTN1	protein_coding			intronic	3.14e-10					European+Asian+Central/South American+African	-	-	[34]
	rs448083	19	19q13.42	54281065	C	T	LILRB2	protein_coding			non-coding,5utr,5upstream			4.93e-08			Asian	945/5068	-	[26]
	rs2865507	20	20q12	40608918	A	G			AL009050.1/ MAFB	lincRNA/ protein_coding				2.52e-09			Asian	945/5068	-	[26]
	rs2865508	20	20q12	40610704	T	A			AL009050.1/ MAFB	lincRNA/ protein_coding				3.57e-09			Asian	945/5068	-	[26]
	rs2865509	20	20q12	40611157	T	C			AL009050.1/ MAFB	lincRNA/ protein_coding				3.57e-09			Asian	945/5068	-	[26]
	rs6072070	20	20q12	40611571	G	C			AL009050.1/ MAFB	lincRNA/ protein_coding				1.86e-09			Asian	945/5068	-	[26]
	rs6072071	20	20q12	40612230	G	A			AL009050.1/ MAFB	lincRNA/ protein_coding				3.57e-09			Asian	945/5068	-	[26]
	rs6072072	20	20q12	40612306	C	T			AL009050.1/ MAFB	lincRNA/ protein_coding				3.57e-09			Asian	945/5068	-	[26]
	rs1410168456	20	20q12	40612324	T	GT			AL009050.1/ MAFB	lincRNA/ protein_coding				4.66e-08			Asian	945/5068	-	[26]
	rs11700188	20	20q12	40613502	G	C			AL009050.1/ MAFB	lincRNA/ protein_coding				3.57e-09			Asian	945/5068	-	[26]
	rs11698779	20	20q12	40613503	T	C			AL009050.1/ MAFB	lincRNA/ protein_coding				3.57e-09			Asian	945/5068	-	[26]
	rs6029211	20	20q12	40614973	T	C			AL009050.1/ MAFB	lincRNA/ protein_coding				2.1e-09			Asian	945/5068	-	[26]
	rs6072073	20	20q12	40615130	C	A			AL009050.1/ MAFB	lincRNA/ protein_coding				1.86e-09			Asian	945/5068	-	[26]
	rs6072075	20	20q12	40616329	G	C			AL009050.1/ MAFB	lincRNA/ protein_coding				1.11e-09			Asian	945/5068	-	[26]
	rs926663	20	20q12	40617135	A	G			AL009050.1/ MAFB	lincRNA/ protein_coding				3.57e-09			Asian	945/5068	-	[26]
	rs6016392	20	20q12	40617970	A	C			AL009050.1/ MAFB	lincRNA/ protein_coding				6.14e-09			Asian	945/5068	-	[26]
	rs6065252	20	20q12	40618138	G	A			AL009050.1/ MAFB	lincRNA/ protein_coding				8.34e-09			Asian	945/5068	-	[26]
	rs6029214	20	20q12	40618679	A	T			AL009050.1/ MAFB	lincRNA/ protein_coding				6.52e-09			Asian	945/5068	-	[26]
	rs6072076	20	20q12	40618979	T	C			AL009050.1/ MAFB	lincRNA/ protein_coding				7.02e-09			Asian	945/5068	-	[26]
	rs6065253	20	20q12	40619573	C	T			AL009050.1/ MAFB	lincRNA/ protein_coding				7.4e-09			Asian	945/5068	-	[26]
	rs6065254	20	20q12	40619625	G	A			AL009050.1/ MAFB	lincRNA/ protein_coding				7.02e-09			Asian	945/5068	-	[26]
	rs6029216	20	20q12	40619682	T	C			AL009050.1/ MAFB	lincRNA/ protein_coding				1.06e-08			Asian	945/5068	-	[26]
	rs6029220	20	20q12	40620076	T	A			AL009050.1/ MAFB	lincRNA/ protein_coding				1.04e-08			Asian	945/5068	-	[26]
	rs1535047	20	20q12	40626352	A	T			AL009050.1/ MAFB	lincRNA/ protein_coding				5.89e-09			Asian	945/5068	-	[26]
	rs6072078	20	20q12	40626440	A	G			AL009050.1/ MAFB	lincRNA/ protein_coding				5.08e-09			Asian	945/5068	-	[26]
	rs202050345	20	20q12	40626803	C	A			AL009050.1/ MAFB	lincRNA/ protein_coding				6.14e-09			Asian	945/5068	-	[26]
	rs6029228	20	20q12	40626908	T	G			AL009050.1/ MAFB	lincRNA/ protein_coding				6.3e-09			Asian	945/5068	-	[26]
	rs6065258	20	20q12	40627924	C	T			AL009050.1/ MAFB	lincRNA/ protein_coding				3.37e-09			Asian	945/5068	-	[26]
	rs2865510	20	20q12	40628962	C	T			AL009050.1/ MAFB	lincRNA/ protein_coding				1.81e-09			Asian	945/5068	-	[26]
	rs2865511	20	20q12	40629232	A	G			AL009050.1/ MAFB	lincRNA/ protein_coding				4.61e-09			Asian	945/5068	-	[26]
	rs6029234	20	20q12	40630638	G	C			AL009050.1/ MAFB	lincRNA/ protein_coding				9.61e-10			Asian	945/5068	-	[26]
	rs767391866	20	20q12	40632129	AAAAAA	A			AL009050.1/ MAFB	lincRNA/ protein_coding				9.97e-10			Asian	945/5068	-	[26]
[truncated: 897 more rows]
