# Supplementary material for: Functional Validation of Noncoding Variants Associated With Nonsyndromic Orofacial Cleft
Source: Hum Mutat. 2025 Aug 28;2025:6824122. doi: 10.1155/humu/6824122 (PMC12411058; doi:10.1155/humu/6824122)
Supplement: Supporting Information 2 — Table S2. Suggestive genetic variants associated with NSOFC identified through GWAS. Summary of potentially causative variants associated with NSOFC that show suggestive associations (5e − 08 < p < 1e − 06), derived from 27 GWAS and meta-analyses. The table includes information on SNP ID, genomic position, reference and alternative alleles, nearby gene(s), statistical significance (p value), ethnicity of the study population, and corresponding reference. [file 6824122.f2.xlsx]

## Sheet: Table S2
Table S2. Suggestive Genetic Variants (5E-08< P <1E-06) Associated with NSOFC Identified through GWAS
Subtypes	SNP	Chromosome	Chromosome Region	Position (GRCh38)a	Ref	Alt	Overlapped geneb		Nearby geneb		Variant classb	P-valueC					Ethnicity	Case/Control	Case-parent trios	Refd
							Gene	Gene type	Gene	Gene type		P_ALL	P_European	P_Asian	P_Central/South American	P_African
NSCL/P	rs7554547	1	1p36.22	11913831	A	G			AL021155.2/ KIAA2013	lincRNA/ protein_coding				5.47e-07			Asian	3379/8593		[12]
	rs4920520	1	1p36.13	18603348	G	A			AL031737.1/ PAX7	processed_pseudogene/ protein_coding		1.13e-07					European+Asian	823/1700	1319	[24]
	rs7552299	1	1p36.13	18606844	C	T			AL031737.1PAX7	processed_pseudogeneprotein_coding		9.06568e-07					European+Asian+Central/South American+African	823/1700	1319	[10]
	rs7514322	1	1p36.13	18607191	A	C			AL031737.1PAX7	processed_pseudogeneprotein_coding		9.6718e-07					European+Asian+Central/South American+African	823/1700	1319	[10]
	rs4920521	1	1p36.13	18607921	T	G			AL031737.1/ PAX7	processed_pseudogene/ protein_coding		1.35e-07					European+Asian	823/1700	1319	[24]
	rs4920522	1	1p36.13	18613886	C	T			AL031737.1/ PAX7	processed_pseudogene/ protein_coding			7.41e-07				European	399/1318	666	[20]
	rs4920522	1	1p36.13	18613886	C	T			AL031737.1/ PAX7	processed_pseudogene/ protein_coding		1.21e-07					European+Asian	823/1700	1319	[24]
	rs17352079	1	1p36.13	18615393	C	T			AL031737.1PAX7	processed_pseudogeneprotein_coding		7.94515e-07					European+Asian+Central/South American+African	823/1700	1319	[10]
	rs2153193	1	1p36.13	18616569	G	A			AL031737.1PAX7	processed_pseudogeneprotein_coding		6.13373e-07					European+Asian+Central/South American+African	823/1700	1319	[10]
	rs11799871	1	1p36.13	18617090	G	T			AL031737.1/ PAX7	processed_pseudogene/ protein_coding		1.37e-07					European+Asian	823/1700	1319	[24]
	rs4027744	1	1p36.13	18618717	G	A			AL031737.1/ PAX7	processed_pseudogene/ protein_coding		1.86e-07					European+Asian	823/1700	1319	[24]
	rs7541797	1	1p36.13	18625491	G	C			AL031737.1/ PAX7	processed_pseudogene/ protein_coding		3.75e-07					European+Asian	823/1700	1319	[24]
	rs6702821	1	1p36.13	18625540	A	G			AL031737.1/ PAX7	processed_pseudogene/ protein_coding		3.05e-07					European+Asian	823/1700	1319	[24]
	rs17352100	1	1p36.13	18625618	C	T			AL031737.1/ PAX7	processed_pseudogene/ protein_coding		7.32e-07					European+Asian		1908	[7]
	rs17352100	1	1p36.13	18625618	C	T			AL031737.1/ PAX7	processed_pseudogene/ protein_coding		3.25e-07					European+Asian	399/1318[European]	666European+795Asian	[20]
	rs7528456	1	1p36.13	18626912	G	C			AL031737.1/ PAX7	processed_pseudogene/ protein_coding		1.91e-07					European+Asian	823/1700	1319	[24]
	rs766017	1	1p36.13	18627561	A	G			AL031737.1/ PAX7	processed_pseudogene/ protein_coding		1.61e-07					European+Asian	823/1700	1319	[24]
	rs2841088	1	1p36.13	18628842	T	C			AL031737.1/ PAX7	processed_pseudogene/ protein_coding		2e-07					European+Asian	823/1700	1319	[24]
	rs766325	1	1p36.13	18629964	G	A			AL031737.1/ PAX7	processed_pseudogene/ protein_coding		7.39e-07					European+Asian	399/1318[European]	666European+795Asian	[20]
	rs9439714	1	1p36.13	18649995	T	C	PAX7	protein_coding			intronic		1.91e-07				European	170/835	406	[10]
	rs1339062	1	1p36.13	18651988	T	C	PAX7	protein_coding			intronic	8.97e-07					European+Asian	823/1700	1319	[24]
	rs6695765	1	1p36.13	18652826	T	C	PAX7	protein_coding			intronic	4.08e-07					European+Asian	823/1700	1319	[24]
	rs742071	1	1p36.13	18653380	G	T	PAX7	protein_coding			intronic	1.84e-07					European+Asian		1908	[7]
	rs742071	1	1p36.13	18653380	G	T	PAX7	protein_coding			intronic			4.26e-07			Asian	3379/8593		[12]
	rs742070	1	1p36.13	18653905	T	C	PAX7	protein_coding			intronic	4.45e-07					European+Asian	823/1700	1319	[24]
	rs4920338	1	1p36.13	18664299	C	T	PAX7	protein_coding			intronic	8.39e-07					European+Asian	399/1318[European]	666European+795Asian	[20]
	rs4920338	1	1p36.13	18664299	C	T	PAX7	protein_coding			intronic	5.19465e-07					European+Asian+Central/South American+African	823/1700	1319	[10]
	rs11582254	1	1p36.13	19691584	T	C	TMCO4	protein_coding			intronic,non-coding intronic			8.69e-07			Asian	3379/8593		[12]
	rs41268753	1	1p36.11	24342967	C	T	GRHL3	protein_coding			non-coding,coding nonsyn,3downstream,3utr		4.07155e-07				European	355/308799		[16]
	rs113965554	1	1p36.11	24394806	G	A	STPG1	protein_coding			non-coding intronic,intronic		1.3008e-07				European	355/308799		[16]
	rs112392969	1	1p36.11	24490363	C	A			NIPAL3/ RCAN3	protein_coding/ protein_coding			1.43827e-07				European	355/308799		[16]
	rs111718052	1	1p36.11	24498251	T	A			NIPAL3/ RCAN3	protein_coding/ protein_coding			1.21532e-07				European	355/308799		[16]
	rs112119900	1	1p36.11	24633353	G	A	SRRM1	protein_coding			non-coding intronic		1.9425e-07				European	355/308799		[16]
	rs76345483	1	1p36.11	24697549	T	G			SRRM1/ AL445648.1	protein_coding/ lincRNA			4.73773e-07				European	355/308799		[16]
	rs114045481	1	1p32.1	59673925	G	A	FGGY	protein_coding			intronic,non-coding intronic					2.9E-07	African	205/2159		[35]
	rs4147827	1	1p22.1	94082524	C	G	ABCA4	protein_coding			intronic			1.89e-07			Asian	3379/8593		[12]
	rs17461953	1	1p22.1	94085894	A	C	ABCA4	protein_coding			intronic			7.04e-08			Asian	3379/8593		[12]
	rs952499	1	1p22.1	94092869	T	C	ABCA4	protein_coding			intronic	7.18e-08					European+Asian	399/1318[European]	666European+795Asian	[20]
	rs481931	1	1p22.1	94104460	G	T	ABCA4	protein_coding			intronic	8.14e-08					European+Asian		1908	[7]
	rs3789451	1	1p22.1	94120772	C	T	ABCA4	protein_coding			intronic	3.56e-07					European+Asian	399/1318[European]	666European+795Asian	[20]
	rs1411701	1	1p22.1	94169472	G	A	ARHGAP29	protein_coding			intronic	5.88e-07					European+Asian	399/1318[European]	666European+795Asian	[20]
	rs12057415	1	1p21.3	94364213	T	C			AC097059.1/ AC118469.1	lincRNA/ processed_pseudogene			6.13e-07				European	399/1318	666	[20]
	rs2391467	1	1p21.3	94384887	A	G			AC097059.1/ AC118469.1	lincRNA/ processed_pseudogene			8.14e-07				European	399/1318	666	[20]
	rs6692379	1	1p21.3	98756019	A	G	SNX7	protein_coding			intronic					7.29E-08	African	205/2159		[35]
	rs190435103	1	1q32.1	206529590	A	G	RASSF5	protein_coding			intronic		1.75602e-07				European	355/308799		[16]
	rs183757765	1	1q32.2	207838684	G	A	MIR29B2CHG	lincRNA			non-coding intronic		7.02538e-08				European	355/308799		[16]
	rs188647357	1	1q32.2	207862275	A	G	MIR29B2CHG	lincRNA			non-coding intronic		1.392e-07				European	355/308799		[16]
	rs1007443930	1	1q32.2	208046640	G	T	PLXNA2	protein_coding			intronic		7.60799e-08				European	355/308799		[16]
	rs192881854	1	1q32.2	208274498	T	A			AL606753.1/ LINC01735	processed_pseudogene/ lincRNA			9.5363e-07				European	355/308799		[16]
	rs76285227	1	1q32.2	209220101	A	G			AC092810.2/ AC092810.1	processed_pseudogene/ processed_pseudogene			5.92898e-07				European	355/308799		[16]
	rs71636110	1	1q32.2	209270337	G	A			ATP5MC2P1/ LINC01696	processed_pseudogene/ lincRNA			1.49121e-07				European	355/308799		[16]
	rs17260272	1	1q32.2	209286521	T	A			ATP5MC2P1/ LINC01696	processed_pseudogene/ lincRNA			1.45027e-07				European	355/308799		[16]
	rs12755706	1	1q32.2	209303117	G	C			ATP5MC2P1/ LINC01696	processed_pseudogene/ lincRNA			1.45047e-07				European	355/308799		[16]
	rs34846542	1	1q32.2	209309313	G	A			ATP5MC2P1/ LINC01696	processed_pseudogene/ lincRNA			1.45047e-07				European	355/308799		[16]
	rs35770799	1	1q32.2	209313425	G	A			ATP5MC2P1/ LINC01696	processed_pseudogene/ lincRNA			4.73816e-07				European	355/308799		[16]
	rs34217130	1	1q32.2	209368050	T	C	LINC01698	lincRNA			non-coding intronic		4.93321e-07				European	355/308799		[16]
	rs12751480	1	1q32.2	209378283	G	A	LINC01698	lincRNA			non-coding intronic		5.5437e-07				European	355/308799		[16]
	rs34075516	1	1q32.2	209408968	G	A			LINC01698/ MIR205HG	lincRNA/ processed_transcript			3.45708e-07				European	355/308799		[16]
	rs35466877	1	1q32.2	209524434	T	C			MIR205HG/ AL023754.1	processed_transcript/ lincRNA			9.00907e-07				European	355/308799		[16]
	rs35626258	1	1q32.2	209534323	G	A	AL023754.1	lincRNA			non-coding intronic		8.35738e-07				European	355/308799		[16]
	rs2142967	1	1q32.2	209537670	T	C	AL023754.1	lincRNA			non-coding intronic		7.25939e-07				European	355/308799		[16]
	rs2076357	1	1q32.2	209638718	T	C	LAMB3	protein_coding			intronic		8.61291e-07				European	355/308799		[16]
	rs590223	1	1q32.2	209773362	G	A	TRAF3IP3	protein_coding			non-coding intronic,intronic	1.99e-07					European+Asian	823/1700	1319	[24]
	rs649275	1	1q32.2	209777336	T	C	TRAF3IP3	protein_coding			non-coding,non-coding intronic,5upstream,intronic	1.37e-07					European+Asian	823/1700	1319	[24]
	rs1044516	1	1q32.2	209786269	G	T	IRF6	protein_coding			3downstream,3utr			6.81e-07			Asian	990/1004		[9]
	rs2073485	1	1q32.2	209789449	G	A	IRF6	protein_coding			intronic,3downstream			6.4e-07			Asian	858/1248		[9]
	rs2235373	1	1q32.2	209790458	G	A	IRF6	protein_coding			3downstream,intronic			6.54e-07			Asian	858/1248		[9]
	rs674433	1	1q32.2	209791530	G	T	IRF6	protein_coding			non-coding intronic,intronic			7.74e-08			Asian	2521/3122		[9]
	rs622832	1	1q32.2	209800887	A	C	IRF6	protein_coding			intronic	6.72424e-08					European+Asian+Central/South American+African	823/1700	1319	[10]
	rs2038052	1	1q32.2	209826419	G	C			IRF6UTP25	protein_codingprotein_coding		3.03754e-07			5.59628e-07		European+Asian+Central/South American+African	823/1700	1319	[10]
	rs661849	1	1q32.2	209827888	C	T			IRF6UTP25	protein_codingprotein_coding		6.67497e-07					European+Asian+Central/South American+African	823/1700	1319	[10]
	rs654470	1	1q32.2	209840748	A	T	UTP25	protein_coding			intronic	5.80023e-07					European+Asian+Central/South American+African	823/1700	1319	[10]
	rs126280	1	1q32.2	209846479	A	G	UTP25	protein_coding			intronic,3downstream	2.57058e-07					European+Asian+Central/South American+African	823/1700	1319	[10]
	rs3766612	1	1q32.2	209846668	C	A	UTP25	protein_coding			intronic,3downstream	1.55235e-07					European+Asian+Central/South American+African	823/1700	1319	[10]
	rs6675890	1	1q32.2	209849548	G	C	UTP25	protein_coding			intronic	1.88888e-07					European+Asian+Central/South American+African	823/1700	1319	[10]
	rs4844913	1	1q32.2	209894772	G	A			UTP25/ SYT14	protein_coding/ protein_coding		7.99e-07					European+Asian	399/1318[European]	666European+795Asian	[20]
	rs9429830	1	1q32.2	209937192	T	C			UTP25/ SYT14	protein_coding/ protein_coding		2.2e-07					European+Asian	399/1318[European]	666European+795Asian	[20]
	rs2485893	1	1q32.2	210174810	A	G			SYT14/ SERTAD4-AS1	protein_coding/ antisense		8.86e-07					European+Asian	399/1318[European]	666European+795Asian	[20]
	rs10779526	1	1q32.2	210178851	T	C			SYT14/ SERTAD4-AS1	protein_coding/ antisense		8.18e-07					European+Asian	399/1318[European]	666European+795Asian	[20]
	rs12094311	1	1q32.2	210195791	A	G			SYT14/ SERTAD4-AS1	protein_coding/ antisense		8.89e-08					European+Asian	399/1318[European]	666European+795Asian	[20]
	rs12060567	1	1q32.2	210197245	G	A			SYT14/ SERTAD4-AS1	protein_coding/ antisense		1.62e-07					European+Asian	399/1318[European]	666European+795Asian	[20]
	rs35096993	1	1q32.2	210212475	G	A			SYT14/ SERTAD4-AS1	protein_coding/ antisense			8.86625e-07				European	355/308799		[16]
	rs12125619	1	1q32.2	210214217	G	A			SYT14/ SERTAD4-AS1	protein_coding/ antisense			9.59644e-07				European	355/308799		[16]
	rs1587579	1	1q32.2	211040306	T	C	KCNH1	protein_coding			intronic,non-coding intronic		8.10812e-07				European	355/308799		[16]
	rs3125830	1	1q32.2	211231887	T	C			AC092017.1/ RCOR3	processed_pseudogene/ protein_coding			8.1055e-08				European	355/308799		[16]
	rs12134529	1	1q32.3	211914956	T	A			LPGAT1-AS1/ AC092814.1	antisense/ processed_pseudogene			8.89508e-08				European	355/308799		[16]
	rs12138302	1	1q32.3	211916729	G	A			LPGAT1-AS1/ AC092814.1	antisense/ processed_pseudogene			8.94623e-08				European	355/308799		[16]
	rs12135924	1	1q32.3	211917480	A	C			LPGAT1-AS1/ AC092814.1	antisense/ processed_pseudogene			8.95035e-08				European	355/308799		[16]
	rs12724564	1	1q32.3	211922733	G	A			LPGAT1-AS1/ AC092814.1	antisense/ processed_pseudogene			1.0232e-07				European	355/308799		[16]
	rs437701	1	1q32.3	212295668	T	C	PPP2R5A	protein_coding			intronic		5.05673e-07				European	355/308799		[16]
	rs145072331	1	1q32.3	213729905	C	T			AL592402.1/ AC096639.1	lincRNA/ lincRNA			5.84198e-08				European	355/308799		[16]
	rs17021397	1	1q32.3	213764221	A	G	AC096639.1	lincRNA			non-coding intronic		3.60438e-07				European	355/308799		[16]
	rs73110867	1	1q41	221742462	C	T			DUSP10/ LINC01655	protein_coding/ lincRNA						7.87E-08	African	205/2159		[35]
	rs35740468	2	2p25.1	7898257	C	T	AC007463.1	lincRNA			5upstream,non-coding intronic	7.7e-07					multi		2771	[32]
	rs4832465	2	2p24.2	16527280	T	G	AC104623.1	antisense			non-coding intronic	7.41768e-07					European+Asian+Central/South American+African	823/1700	1319	[10]
	rs4832468	2	2p24.2	16529297	C	T	AC104623.1	antisense			non-coding intronic,3downstream	1.35664e-07					European+Asian+Central/South American+African	823/1700	1319	[10]
	rs4441471	2	2p24.2	16534140	A	G	AC104623.1	antisense			non-coding intronic	7.7e-07					European+Asian	399/1318[European]	666European+795Asian	[20]
	rs60589080	2	2p24.2	17610771	G	T	VSNL1	protein_coding			intronic					2.39E-07	African	205/2159		[35]
	rs372148350	2	2p22.2	37610457	AT	A	AC006369.1	antisense			non-coding intronic	2.5e-07					European+Asian+Central/South American+African	823/1700	1319	[10]
	rs6734260	2	2p21	41910075	G	A			LINC01913/ LINC01914	lincRNA/ lincRNA			2.87e-07				European	623/2239	666	[24]
	rs6749233	2	2p21	41910153	T	G			LINC01913/ LINC01914	lincRNA/ lincRNA			2.95e-07				European	623/2239	666	[24]
	rs1371669	2	2p21	41949061	G	C	C2orf91	protein_coding			intronic,non-coding intronic		5.98e-07				European	623/2239	666	[24]
	rs6740960	2	2p21	41954539	A	T	C2orf91	protein_coding			non-coding intronic,5upstream	1.47e-06	6.18e-08				European+Asian+Central/South American+African	Bonn (399/1318European:)+POFC (163/733European +685/828Asian/ Central/ South American)	GENEVA (666European+795Asian)+POFC (289European+949Asian/ Central/ South American)	[31]
	rs7590268	2	2p21	43312986	T	G	THADA	protein_coding			intronic		8.62e-08				European	401/1323	793	[8]
	rs62164740	2	2p12	77950362	G	A			LINC01851/ AC012494.1	lincRNA/ lincRNA		6.27e-07					European+Asian+Central/South American+African	2915/8729		[15]
	rs4850293	2	2q21.1	130711577	G	A	FAR2P3	transcribed_unprocessed_pseudogene			non-coding intronic				2.87e-07		Central/South American	449/626	601	[10]
	rs35548534	2	2q31.1	174336175	G	C	SP9/AC018470.1	protein_coding/TEC			non-coding			8.99e-07			Asian	1931/2258		[22]
	rs73033793	2	2q31.2	179440893	T	A			AC068042.1/ ZNF385B	processed_pseudogene/ protein_coding						4.77E-07	African	205/2159		[35]
	rs6734545	2	2q35	219789274	C	A			AC009502.1/ LINC01803	lincRNA/ lincRNA				8.03e-07			Asian	3379/8593		[12]
	rs3815854	2	2q35	219804017	C	T			AC009502.1/LINC01803	lincRNA/lincRNA				2.64e-07			Asian	2521/3122		[9]
	rs12473170	2	2q35	219813385	T	G			AC009502.1/ LINC01803	lincRNA/ lincRNA		9.95e-07					European+Asian+Central/South American	623/2239European+ 973/2953Others	666European+ 1461Others	[24]
	rs77866552	2	2q37.1	232687954	G	A			EFHD1/ GIGYF2	protein_coding/ protein_coding				7.08e-07			Asian	3379/8593		[12]
	rs10511145	3	3p11.1	89548529	C	A			EPHA3/ MTCO2P6	protein_coding/ processed_pseudogene		3.59e-07					European+Asian	399/1318[European]	666European+795Asian	[20]
	rs1038294	3	3q12.1	99784884	A	G	COL8A1	protein_coding			intronic			4.47e-07			Asian	3379/8593		[12]
	rs1688766	3	3q12.1	99929006	G	A	CMSS1/FILIP1L	protein_coding/protein_coding			intronic,non-coding intronic			4.83e-07			Asian	3379/8593		[12]
	rs68092024	3	3q12.1	99972678	C	T	CMSS1/ FILIP1L	protein_coding			intronic,non-coding intronic	5.24e-08					European+Asian+Central/South American+African	823/1700	2811	[23]
	rs1727945	3	3q25.2	154165076	G	A	ARHGEF26	protein_coding			intronic					3.79E-07	African	205/2159		[35]
	rs144885328	3	3q26.31	175001338	GC	G	NAALADL2	protein_coding			intronic,non-coding intronic	3.4e-07					multi		2771	[32]
	rs74914009	3	3q28	189827232	A	G	TP63	protein_coding			non-coding intronic,intronic	1.7e-07					multi		2771	[32]
	rs9826379	3	3q29	197100377	T	C	DLG1	protein_coding			non-coding intronic,intronic		3.09E−07				European	493/1042		[25]
	rs6583202	3	3q29	197326102	T	G			DLG1-AS1/AC128709.2	antisense/lincRNA			5.27E−07				European	493/1042		[25]
	rs4865468	4	4p16.3	1768630	T	C			TACC3/ FGFR3	protein_coding/ protein_coding			2.1e-07				European		666	[24]
	rs111374539	4	4p16.1	7186291	C	T			RN7SKP36/ SORCS2	misc_RNA/ protein_coding						3.63E-07	African	205/2159		[35]
	rs28609344	4	4p13	41638114	G	T	LIMCH1	protein_coding			intronic	4.1e-07					multi		2771	[32]
	rs17002103	4	4q21.1	76591203	C	G	SHROOM3	protein_coding			intronic,non-coding intronic	5.8e-07					multi		2771	[32]
	rs4422437	4	4q21.1	76593713	T	G	SHROOM3	protein_coding			non-coding intronic,intronic	6.8e-07					multi		2771	[32]
	rs6838801	4	4q21.1	76628406	G	T	SHROOM3	protein_coding			intronic,non-coding intronic	5.63e-08					European+Asian+Central/South American+African	823/1700	2811	[23]
	rs7692299	4	4q28.1	123789429	C	T	LINC01091	lincRNA			non-coding intronic			9.29e-07			Asian	3379/8593		[12]
	rs116059102	4	4q28.1	123857218	C	T	LINC01091	lincRNA			non-coding intronic		3.47e-07				European+Asian+Central/South American+African	Bonn (399/1318European:)+POFC (163/733European +685/828Asian/ Central/ South American)	GENEVA (666European+795Asian)+POFC (289European+949Asian/ Central/ South American)	[31]
	rs113053633	4	4q31.21	144537068	G	A	AC098588.2	processed_transcript			non-coding intronic					1.2E-07	African	205/2159		[35]
	rs181764204	5	5p13.2	38204922	C	T			AC010338.1/ EGFLAM	processed_pseudogene/ protein_coding		2.63e-07					European+Asian+Central/South American+African	2915/8729		[15]
	rs4242107	5	5p12	44128981	G	A			RNU6-381P/ FGF10	snRNA/ protein_coding				6.08e-07			Asian	2096/4051		[12]
	rs59569344	5	5p12	44577636	G	A			LINC02224AC093292.1	lincRNAlincRNA		4.75e-07					European+Asian+Central/South American+African	823/1700	1319	[10]
	rs6449957	5	5q13.1	68187904	T	C			EEF1B2P2/ LINC02219	processed_pseudogene/ lincRNA		1.54e-07					European+Asian+Central/South American+African	823/1700	2811	[23]
	rs7734515	5	5q13.1	68188127	C	T			EEF1B2P2LINC02219	processed_pseudogenelincRNA		9.93909e-07					European+Asian+Central/South American+African	823/1700	1319	[10]
	rs7734515	5	5q13.1	68188127	C	T			EEF1B2P2/ LINC02219	processed_pseudogene/ lincRNA		9.54e-07					European+Asian	823/1700	1319	[24]
	rs831227	5	5q13.1	68221818	T	G	PIK3R1	protein_coding			intronic,non-coding intronic	5.34148e-07					European+Asian+Central/South American+African	823/1700	1319	[10]
	rs10076634	5	5q13.3	77487459	C	G	WDR41	protein_coding			intronic,non-coding intronic					4.76E-07	African	205/2159		[35]
	rs4703516	5	5q14.1	81359147	T	G	ACOT12	protein_coding			intronic,3downstream	2.37e-07					Asian+Central/South American	973/2953	666European+795Asian	[24]
	rs1122249	5	5q33.3	158557471	A	G	AC091939.1	lincRNA			non-coding intronic		8.95e-07				European	623/2239	666	[24]
	rs17075892	5	5q35.2	173400350	C	T			RNU6-500P/ AC016573.1	snRNA/ lincRNA		6.95e-08					European+Asian+Central/South American+African	2915/8729		[15]
	rs9266520	6	6p21.33	31373716	T	C	AL671883.3	lincRNA			non-coding intronic		2.92e-07				European	170/835	406	[10]
	rs139480376	6	6p21.32	32522469	A	C	HLA-DRB5	protein_coding			intronic		4.95e-07				European	623/2239	666	[24]
	rs6918746	6	6p12.3	47196274	A	G			ADGRF1TNFRSF21	protein_codingprotein_coding					1.65e-07		Central/South American	449/626	601	[10]
	rs9490655	6	6q22.31	123096815	C	A			CLVS2/ TRDN	protein_coding/ protein_coding		5e-07					multi		2771	[32]
	rs12202008	6	6q22.33	129054528	C	T	LAMA2	protein_coding			intronic	3.85e-07	7.53e-08				European+Asian		666European+795Asian	[24]
	rs2093499	6	6q25.2	152639459	A	G			SYNE1/ MYCT1	protein_coding/ protein_coding			9.06e-07				European	623/2239	666	[24]
	rs2758808	6	6q25.2	152641751	T	C			SYNE1/ MYCT1	protein_coding/ protein_coding			9.37e-07				European	623/2239	666	[24]
	rs11371260	6	6q25.2	152669657	T	TA			SYNE1/ MYCT1	protein_coding/ protein_coding			4e-07				European	623/2239	666	[24]
	rs17782898	6	6q25.2	152726453	A	T			MYCT1/ VIP	protein_coding/ protein_coding			6.17e-07				European	623/2239	666	[24]
	rs73012973	6	6q25.2	152726738	G	A			MYCT1/ VIP	protein_coding/ protein_coding			6.15e-07				European	623/2239	666	[24]
	rs17710524	6	6q25.2	152737783	T	G			MYCT1/ VIP	protein_coding/ protein_coding			5.37e-07				European	623/2239	666	[24]
	rs17710559	6	6q25.2	152737925	G	A			MYCT1/ VIP	protein_coding/ protein_coding			5.37e-07				European	623/2239	666	[24]
	rs1245660854	7	7p22.2	4459545	T	C			SDK1/ CYP3A54P	protein_coding/ processed_pseudogene			6.71522e-07				European	355/308799		[16]
	rs115128289	7	7p14.3	32325504	C	G			PDE1C/ AC018637.1	protein_coding/ lincRNA						7.51E-08	African	205/2159		[35]
	rs17140230	7	7q11.21	67315066	T	C	STAG3L4	transcribed_unprocessed_pseudogene			non-coding intronic			1.49e-07			Asian	858/1248		[9]
	rs17145232	7	7q11.21	67391264	C	T			STAG3L4/MTATP6P21	transcribed_unprocessed_pseudogene/unprocessed_pseudogene				7.4e-07			Asian	858/1248		[9]
	rs189757239	7	7q11.22	68628698	G	A			AC093655.1/ AC004910.1	lincRNA/ processed_pseudogene						3.94E-07	African	205/2159		[35]
	rs73467956	7	7q35	145242752	C	T			RPL7P59/ AC004911.1	processed_pseudogene/ processed_pseudogene						2.37E-07	African	205/2159		[35]
	rs117858466	7	7q36.1	150067074	G	T	AC092666.1	lincRNA			non-coding intronic		2.02009e-07				European	355/308799		[16]
	rs10256809	7	7q36.3	155287886	G	A			AC099552.2/ AC144652.1	lincRNA/ lincRNA				3.19e-07			Asian	2096/4051		[12]
	rs13243950	7	7q36.3	156368302	T	C			AC093813.1/ AC073133.1	processed_pseudogene/ lincRNA						2.14E-07	African	205/2159		[35]
	rs10780175	8	8p23.1	6360768	C	T			AC009435.1AC016065.1	lincRNAantisense					4.9e-07		Central/South American	449/626	601	[10]
	rs1878918	8	8p12	32476054	G	C	NRG1	protein_coding			intronic	2.72e-07					European+Asian+Central/South American+African	823/1700	2811	[23]
	rs1878918	8	8p12	32476054	G	C	NRG1	protein_coding			intronic	6.2e-07					multi		2771	[32]
	rs10088648	8	8p12	32523319	A	T	NRG1	protein_coding			intronic	1.34e-07					European+Asian+Central/South American+African	901/1700	3427	[23]
	rs3925	8	8p11.23	38424140	G	A	FGFR1/AC087623.1	protein_coding/antisense			non-coding,5upstream,non-coding intronic,intronic,3downstream			2.66e-07			Asian	3379/8593		[12]
	rs10090094	8	8q21.13	75674572	G	A			HNF4G/ RNU2-54P	protein_coding/ snRNA						1.02E-07	African	205/2159		[35]
	rs10089901	8	8q21.13	75674573	C	T			HNF4G/ RNU2-54P	protein_coding/ snRNA						1.02E-07	African	205/2159		[35]
	rs12543318	8	8q21.3	87856112	C	A			SOX5P1AC005066.1	processed_pseudogeneunprocessed_pseudogene		2.11066e-07					European+Asian+Central/South American+African	823/1700	1319	[10]
	rs12543318	8	8q21.3	87856112	C	A			SOX5P1/ AC005066.1	processed_pseudogene/ unprocessed_pseudogene		5.43e-07					European+Asian+Central/South American+African	2703/ 7839		[30]
	rs11774066	8	8q22.2	98443083	C	T	STK3	protein_coding			non-coding intronic,5upstream			3.39e-07			Asian	3379/8593		[12]
	rs185266751	8	8q22.2	98700416	A	G	STK3	protein_coding			intronic	2.49e-07					European+Asian+Central/South American+African	2915/8729		[15]
	rs1487022	8	8q22.2	99517598	G	T	VPS13B	protein_coding			intronic			7.84e-08			Asian	3379/8593		[12]
	rs1788160	8	8q22.2	99684628	A	G	VPS13B	protein_coding			intronic	9.52e-08					European+Asian+Central/South American+African	823/1700	1319	[10]
	rs1788160	8	8q22.2	99684628	A	G	VPS13B	protein_coding			intronic	5.27e-07					European+Asian	823/1700	1319	[24]
	rs1788148	8	8q22.2	99746752	T	C	VPS13B	protein_coding			intronic,non-coding intronic	7.65855e-07					European+Asian+Central/South American+African	823/1700	1319	[10]
	rs1788148	8	8q22.2	99746752	T	C	VPS13B	protein_coding			intronic,non-coding intronic	3.81e-07					European+Asian	823/1700	1319	[24]
	rs2099897	8	8q24.21	128596113	C	T			LINC00824CCDC26	processed_transcriptlincRNA					2.64827e-07		Central/South American	449/626	601	[10]
	rs1443122	8	8q24.21	128601035	A	C			LINC00824CCDC26	processed_transcriptlincRNA					9.65799e-07		Central/South American	449/626	601	[10]
	rs7011171	8	8q24.21	128618704	A	G			LINC00824CCDC26	processed_transcriptlincRNA		1.28358e-07			1.0114e-07		European+Asian+Central/South American+African	823/1700	1319	[10]
	rs7011171	8	8q24.21	128618704	A	G			LINC00824/ CCDC26	processed_transcript/ lincRNA		8.49e-08					European+Asian	823/1700	1319	[24]
	rs16903339	8	8q24.21	128621563	T	G			LINC00824CCDC26	processed_transcriptlincRNA		1.39418e-07					European+Asian+Central/South American+African	823/1700	1319	[10]
	rs7839784	8	8q24.21	128687414	T	C	CCDC26	lincRNA			non-coding intronic		7.44e-08				European	259/1187		[27]
	rs6470648	8	8q24.21	128704062	G	A	CCDC26	lincRNA			non-coding intronic		5.4e-07				European	399/1318	666	[20]
	rs4397367	8	8q24.21	128779293	A	G	CCDC26	lincRNA			non-coding intronic		8.29e-07				European	399/1318	666	[20]
	rs871502	8	8q24.21	128851402	C	G	CCDC26	lincRNA			non-coding intronic	9.02072e-08					European+Asian+Central/South American+African	823/1700	1319	[10]
	rs6995598	8	8q24.21	128854028	A	G	CCDC26	lincRNA			non-coding intronic	2.01123e-07					European+Asian+Central/South American+African	823/1700	1319	[10]
	rs6996154	8	8q24.21	128854128	G	A	CCDC26	lincRNA			non-coding intronic	1.70917e-07					European+Asian+Central/South American+African	823/1700	1319	[10]
	rs7831440	8	8q24.21	128855292	A	G	CCDC26	lincRNA			non-coding intronic	1.35158e-07					European+Asian+Central/South American+African	823/1700	1319	[10]
	rs10092273	8	8q24.21	128858585	G	A	CCDC26	lincRNA			non-coding intronic	1.69869e-07					European+Asian+Central/South American+African	823/1700	1319	[10]
	rs17240784	8	8q24.21	128861360	G	A	CCDC26	lincRNA			non-coding intronic	1.02245e-07					European+Asian+Central/South American+African	823/1700	1319	[10]
	rs2056313	8	8q24.21	128863024	A	G	CCDC26	lincRNA			non-coding intronic	1.21466e-07					European+Asian+Central/South American+African	823/1700	1319	[10]
	rs72728705	8	8q24.21	128863946	A	G	CCDC26	lincRNA			non-coding intronic		5.15e-08				European	259/1187		[27]
	rs10103995	8	8q24.21	128867507	C	A	CCDC26	lincRNA			non-coding intronic	1.10604e-07					European+Asian+Central/South American+African	823/1700	1319	[10]
	rs17241253	8	8q24.21	128877942	T	C	CCDC26	lincRNA			non-coding intronic		5.51e-08				European	259/1187		[27]
	rs33958902	8	8q24.21	128908554	GGTG	G	CCDC26	lincRNA			non-coding intronic		2.71e-07				European	259/1187		[27]
	rs13275797	8	8q24.21	128909570	G	C	CCDC26	lincRNA			non-coding intronic		2.75e-07				European	259/1187		[27]
	rs1589258	8	8q24.21	128909724	G	A	CCDC26	lincRNA			non-coding intronic		2.73e-07				European	259/1187		[27]
	rs2028518	8	8q24.21	128922288	G	T	CCDC26	lincRNA			non-coding intronic		1.49e-07				European	259/1187		[27]
	rs987525	8	8q24.21	128933908	C	A	CCDC26	lincRNA			non-coding intronic		9.18e-08				European		111/5951	[6]
	rs12548036	8	8q24.21	128935636	G	T	CCDC26	lincRNA			non-coding intronic		2.16e-07				European	259/1187		[27]
	rs7017252	8	8q24.21	128938598	C	T	CCDC26	lincRNA			non-coding intronic		3.22e-07				European	462/954		[5]
	rs12547241	8	8q24.21	128940263	G	A	CCDC26	lincRNA			non-coding intronic		9.94e-07				European	462/954		[5]
	rs13266585	8	8q24.21	128961245	T	C	CCDC26	lincRNA			non-coding intronic		4.99e-07				European	259/1187		[27]
	rs993316	8	8q24.21	128968050	T	C	CCDC26	lincRNA			5upstream,non-coding intronic		4.68e-07				European	259/1187		[27]
	rs13274247	8	8q24.21	128969222	G	A	CCDC26	lincRNA			non-coding intronic		8.16e-07				European	259/1187		[27]
	rs744835	8	8q24.21	128970301	C	T	CCDC26	lincRNA			non-coding intronic		8.71e-07				European	259/1187		[27]
	rs882083	8	8q24.21	128970510	C	T	CCDC26	lincRNA			non-coding intronic		9.06e-07				European	259/1187		[27]
	rs12546523	8	8q24.21	128973864	G	A	CCDC26	lincRNA			non-coding intronic		8.73e-07				European	462/954		[5]
	rs12541521	8	8q24.21	128973989	A	G	CCDC26	lincRNA			non-coding intronic		3.73e-07				European	259/1187		[27]
	rs10956455	8	8q24.21	128981317	T	G	CCDC26	lincRNA			non-coding intronic		7.58e-07				European	259/1187		[27]
	rs6999541	8	8q24.21	128982588	G	A	CCDC26	lincRNA			non-coding intronic		8.45e-07				European	259/1187		[27]
	rs7008870	8	8q24.21	128989920	A	G	CCDC26	lincRNA			3downstream,non-coding intronic	7.81842e-07					European+Asian+Central/South American+African	823/1700	1319	[10]
	rs10110974	8	8q24.21	128997541	C	A	CCDC26	lincRNA			non-coding intronic		5.55e-07				European	399/1318	666	[20]
	rs10505532	8	8q24.21	129009715	A	C	CCDC26	lincRNA			non-coding intronic		8.88e-07				European	399/1318	666	[20]
	rs7844734	8	8q24.21	129029895	T	C	CCDC26	lincRNA			non-coding intronic		2.35e-07				European	399/1318	666	[20]
	rs4487715	8	8q24.21	129043735	T	C	CCDC26	lincRNA			non-coding intronic		3.07e-07				European	399/1318	666	[20]
	rs10808576	8	8q24.21	129051725	T	G	CCDC26	lincRNA			non-coding intronic	2.88e-07					European+Asian	399/1318[European]	666European+795Asian	[20]
	rs11784932	8	8q24.21	129083232	C	A	CCDC26	lincRNA			non-coding intronic		9.38e-07				European	399/1318	666	[20]
	rs77401103	9	9p23	10546603	T	C	PTPRD	protein_coding			intronic			5.74e-07			Asian	2096/4051		[12]
	rs6559624	9	9q21.31	81397567	C	T			AL138749.1RPS20P25	lincRNAprocessed_pseudogene		1.72e-07					European+Asian+Central/South American+African	823/1700	1319	[10]
	rs4132699	9	9q22.2	89421512	A	C	SEMA4D	protein_coding			intronic,non-coding intronic	5.2e-07					European+Asian	399/1318[European]	666European+795Asian	[20]
	rs4132699	9	9q22.2	89421512	A	C	SEMA4D	protein_coding			intronic,non-coding intronic	8.51e-08					European+Asian+Central/South American	623/2239European+ 973/2953Others	666European+ 1461Others	[24]
	rs10908902	9	9q22.2	89609910	G	A			GADD45G/ UNQ6494	protein_coding/ lincRNA		5.9e-07					multi		2771	[32]
	rs9408874	9	9q33.1	115517210	C	T	AL691420.1	antisense			non-coding intronic	2.59e-07					European+Asian+Central/South American+African	2915/8729		[15]
	rs150952246	10	10q22.2	75391839	A	C	AC010997.3	lincRNA			non-coding intronic	3.14e-07					European+Asian+Central/South American+African	2915/8729		[15]
	rs11190939	10	10q24.32	101333699	G	A			AL133387.3/ BTRC	lincRNA/ protein_coding		6.8e-07					multi		2771	[32]
	rs3730477	10	10q24.32	101580299	G	A	DPCD	protein_coding			non-coding	2.74e-07					European+Asian	823/1700	1319	[24]
	rs118107597	10	10q24.32	102523753	G	A	SUFU	protein_coding			intronic	8.21e-07					European+Asian+Central/South American+African	2915/8729		[15]
	rs7092957	10	10q25.3	117041514	A	G	SHTN1	protein_coding			intronic			2.67e-07			Asian	858/1248		[9]
	rs1898349	10	10q25.3	117057556	C	T	SHTN1	protein_coding			intronic			1.4e-07			European+Asian+Central/South American+African	83/161	1445	[23]
	rs7078160	10	10q25.3	117068049	G	A	VAX1	protein_coding			intronic	1.07e-07					European+Asian		1908	[7]
	rs1898355	10	10q25.3	117068858	A	G	SHTN1	protein_coding			intronic,non-coding intronic		3.29e-07				European	401/1323	793	[8]
	rs10886040	10	10q25.3	117086783	C	G	SHTN1	protein_coding			intronic	7.19227e-07					European+Asian+Central/South American+African	823/1700	1319	[10]
	rs10510026	10	10q25.3	117102909	T	C	SHTN1	protein_coding			intronic	7.57643e-07					European+Asian+Central/South American+African	823/1700	1319	[10]
	rs4751113	10	10q26.3	129709241	T	C	MGMT	protein_coding			non-coding intronic,intronic	6.56756e-07					European+Asian+Central/South American+African	823/1700	1319	[10]
	rs7922405	10	10q26.3	129711417	G	A	MGMT	protein_coding			non-coding intronic,intronic	4.6e-07					European+Asian+Central/South American+African	823/1700	1319	[10]
	rs190144907	11	11q14.3	89438480	A	G	NOX4	protein_coding			intronic		9.55e-07				European		666	[24]
	rs187523265	11	11q23.3	118646214	C	T	PHLDB1	protein_coding			intronic,5upstream,3downstream,non-coding intronic					5.22E-08	African	205/2159		[35]
	rs186435724	11	11q24.3	128116609	G	A	AP000904.1	lincRNA			non-coding intronic					1.89E-07	African	205/2159		[35]
	rs148804070	12	12p11.21	30673611	A	G	IPO8	protein_coding			intronic					7.45E-08	African	205/2159		[35]
	rs3741442	12	12q13.13	52952966	C	T			KRT18/ EIF4B	protein_coding/ protein_coding		8.42e-08					European+Asian+Central/South American+African	Bonn (399/1318European:)+POFC (163/733European +685/828Asian/ Central/ South American)	GENEVA (666European+795Asian)+POFC (289European+949Asian/ Central/ South American)	[31]
	rs2363632	12	12q13.13	52963551	T	G			KRT18/ EIF4B	protein_coding/ protein_coding		1.51e-07					European+Asian+Central/South American+African	823/1700	2811	[23]
	rs34260065	12	12q13.2	55146550	T	-			OR9K2/ OR9R1P	protein_coding/ unprocessed_pseudogene		3.87e-07					European+Asian+Central/South American+African	2915/8729		[15]
	rs746667632	12	12q23.3	107723656	A	G			AC007622.1/ PRDM4	processed_pseudogene/ protein_coding			4.12126e-07				European	355/308799		[16]
	rs557570129	12	12q23.3	108302754	C	T	CMKLR1	protein_coding			intronic		5.90963e-08				European	355/308799		[16]
	rs9574565	13	13q31.1	80094739	T	C			AL158064.1/ AL137781.1	processed_transcript/lincRNA			3.44e-07				European	401/1323	793	[8]
	rs1327314	13	13q31.1	80109490	A	G			AL158064.1/ AL137781.1	processed_transcript/ lincRNA			1e-06				European	399/1318	666	[20]
	rs1215465	13	13q31.1	80117217	C	T	AL137781.1	lincRNA			non-coding		3.12e-07				European	399/1318		[8]
	rs8001641	13	13q31.1	80118676	G	A	AL137781.1	lincRNA			non-coding		2.83e-07				European	399/1318		[8]
	rs4146682	13	13q31.1	80127930	A	G	AL137781.1	lincRNA			non-coding intronic	3.86e-07					European+Asian	399/1318[European]	666European+795Asian	[20]
	rs112268030	13	13q31.3	91964464	G	T	GPC5	protein_coding			intronic					2.81E-07	African	205/2159		[35]
	rs9513637	13	13q32.3	99600077	A	T			CFL1P8/ CLYBL	processed_pseudogene/ protein_coding		5.4e-07					multi		2771	[32]
	rs13542	13	13q32.3	99986138	G	A	ZIC2	protein_coding			3downstream,3utr	8.53e-07					Asian+Central/South American	973/2953	666European+795Asian	[24]
	rs58832733	14	14q12	30804293	C	T	AL121852.1	antisense			non-coding intronic	8.95e-07					Asian+Central/South American	973/2953	666European+795Asian	[24]
	rs1956424	14	14q13.3	37062697	G	A	SLC25A21	protein_coding			intronic,non-coding intronic			2.33e-07			Asian	2096/4051		[12]
	rs10133673	14	14q13.3	37068147	T	C	SLC25A21	protein_coding			intronic,non-coding intronic			4.49e-07			Asian	2096/4051		[12]
	rs11625784	14	14q22.1	51380374	T	A	AL358332.1	lincRNA			non-coding intronic	1.29e-07					European+Asian+Central/South American	623/2239European+ 973/2953Others	666European+ 1461Others	[24]
	rs10134081	14	14q22.1	51382125	A	G	AL358332.1	lincRNA			non-coding intronic			1.23e-07			Asian	3379/8593		[12]
	rs144433632	14	14q22.1	51389347	ATATA	ATA			GNG2/ AL358332.1/ LINC02310	protein_coding/ lincRNA/ lincRNA		5.3e-08					multi		2771	[32]
	rs60454187	14	14q22.1	51389848	G	C			AL358332.1/ LINC02310	lincRNA/ lincRNA			5.4e-07				European+Asian+Central/South American+African	Bonn (399/1318European:)+POFC (163/733European +685/828Asian/ Central/ South American)	GENEVA (666European+795Asian)+POFC (289European+949Asian/ Central/ South American)	[31]
	rs12879389	14	14q32.13	94891860	G	A			RPL15P2/ AL121612.1	processed_pseudogene/ lincRNA			2.45e-07				European	399/1318		[24]
	rs35801137	14	14q32.13	94893259	A	G			RPL15P2/ AL121612.1	processed_pseudogene/ lincRNA			2.52e-07				European	399/1318		[24]
	rs1771699	14	14q32.13	94894332	T	C			RPL15P2/ AL121612.1	processed_pseudogene/ lincRNA			7.69e-07				European	399/1318		[24]
	rs12904132	15	15q11.2	24277034	G	T			AC087463.4/ AC087463.3	lincRNA/ lincRNA			2.30781e-07				European	355/308799		[16]
	rs1258763	15	15q13.3	32758222	C	T			GREM1/ FMN1	protein_coding/ protein_coding			5.36e-07				European	399/1318	666	[20]
	rs1258763	15	15q13.3	32758222	C	T			GREM1/ FMN1	protein_coding/ protein_coding		9.88e-08	8.98e-08				European+Asian+Central/South American+African	Bonn (399/1318European:)+POFC (163/733European +685/828Asian/ Central/ South American)	GENEVA (666European+795Asian)+POFC (289European+949Asian/ Central/ South American)	[31]
	rs1258762	15	15q13.3	32758456	C	T			GREM1/ FMN1	protein_coding/ protein_coding			5.31e-07				European	223/978		[21]
	rs1258758	15	15q13.3	32759405	G	A			GREM1/ FMN1	protein_coding/ protein_coding			9.8e-07				European	223/978		[21]
	rs1258757	15	15q13.3	32759483	T	C			GREM1/ FMN1	protein_coding/ protein_coding			5.23e-07				European	223/978		[21]
	rs1258756	15	15q13.3	32759609	A	G			GREM1/ FMN1	protein_coding/ protein_coding			5.27e-07				European	223/978		[21]
	rs2600520	15	15q13.3	32762318	T	G			GREM1/ FMN1	protein_coding/ protein_coding			5.05e-07				European	223/978		[21]
	rs2600519	15	15q13.3	32762322	G	A			GREM1/ FMN1	protein_coding/ protein_coding			4.96e-07				European	223/978		[21]
	rs3930082	15	15q13.3	32771326	C	T	FMN1	protein_coding			3utr		8.69e-08				European+Asian+Central/South American+African	Bonn (399/1318European:)+POFC (163/733European +685/828Asian/ Central/ South American)	GENEVA (666European+795Asian)+POFC (289European+949Asian/ Central/ South American)	[31]
	rs8029221	15	15q22.2	63016384	C	T			AC079328.1/ TPM1	processed_pseudogene/ protein_coding			4.47e-07				European	399/1318	666	[20]
	rs1873147	15	15q22.2	63020433	G	A		processed_pseudogene/protein_coding					7.04e-07				European	399/1318		[8]
	rs4544202	15	15q24.1	74468654	A	G	UBL7-AS1	antisense			non-coding intronic	2.21e-07					European+Asian	823/1700	1319	[24]
	rs11072494	15	15q24.1	74596822	C	T	ARID3B	protein_coding			3utr,non-coding	1.23308e-07					European+Asian+Central/South American+African	823/1700	1319	[10]
	rs6495117	15	15q24.1	74607159	T	C	CLK3	protein_coding			non-coding intronic,5upstream	2.29735e-07					European+Asian+Central/South American+African	823/1700	1319	[10]
	rs6495117	15	15q24.1	74607159	T	C	CLK3	protein_coding			non-coding intronic,5upstream	6.93e-08					European+Asian	823/1700	1319	[24]
	rs11072496	15	15q24.1	74628191	C	T	CLK3	protein_coding			5upstream,intronic,non-coding intronic,3downstream	1.89e-07					European+Asian	823/1700	1319	[24]
	rs28689146	15	15q24.1	74713234	A	T			EDC3CYP1A1	protein_codingprotein_coding		5.4e-08					European+Asian+Central/South American+African	823/1700	1319	[10]
	rs111698437	16	16p13.3	1402014	T	C	UNKL	protein_coding			non-coding intronic,3downstream,intronic				3.67e-07		Central/South American	449/626	601	[10]
	rs11076790	16	16p13.3	3914607	G	C			CREBBP/AC005736.1	protein_coding/lincRNA				1.04e-07			Asian	858/1248		[9]
	rs2283488	16	16p13.3	3920016	G	A			CREBBP/AC005736.1	protein_coding/lincRNA				3.91e-07			Asian	858/1248		[9]
	rs56383345	16	16p12.1	26333594	G	C	AC009158.1	lincRNA			non-coding intronic		4.17e-07				European	259/1187		[27]
	rs11078735	17	17p13.1	8213543	_x000D_ C	A			AURKBLINC00324	protein_codinglincRNA				4.2e-07			Asian	83/161	284	[10]
	rs2872615	17	17p13.1	9011376	T	C			AC002091.1/ NTN1	lincRNA/ protein_coding		4.73e-07					European+Asian	399/1318[European]	666European+795Asian	[20]
	rs11078776	17	17p13.1	9013151	A	T			AC002091.1NTN1	lincRNAprotein_coding		6.49913e-07					European+Asian+Central/South American+African	823/1700	1319	[10]
	rs9904526	17	17p13.1	9015659	T	C			AC002091.1NTN1	lincRNAprotein_coding		5.66732e-07					European+Asian+Central/South American+African	823/1700	1319	[10]
	rs9904526	17	17p13.1	9015659	T	C			AC002091.1/ NTN1	lincRNA/ protein_coding		3.42e-07					European+Asian	823/1700	1319	[24]
	rs9788972	17	17p13.1	9016313	G	A			AC002091.1/ NTN1	lincRNA/ protein_coding		2.49e-07					European+Asian	399/1318[European]	666European+795Asian	[20]
	rs9788972	17	17p13.1	9016313	G	A			AC002091.1NTN1	lincRNAprotein_coding		1.41954e-07					European+Asian+Central/South American+African	823/1700	1319	[10]
	rs9788972	17	17p13.1	9016313	G	A			AC002091.1/ NTN1	lincRNA/ protein_coding		5.6e-08					European+Asian	823/1700	1319	[24]
	rs4791330	17	17p13.1	9017282	T	C						6.81e-08					European+Asian		1908	[7]
	rs9900753	17	17p13.1	9021258	G	A			AC002091.1NTN1	lincRNAprotein_coding		9.78805e-08					European+Asian+Central/South American+African	823/1700	1319	[10]
	rs8076457	17	17p13.1	9040612	T	C	NTN1	protein_coding			intronic	2.17e-07					European+Asian	399/1318[European]	666European+795Asian	[20]
	rs16957821	17	17p13.1	9044787	C	G	NTN1	protein_coding			intronic	1.4e-07					European+Asian+Central/South American+African	2703/ 7839		[30]
	rs9915089	17	17p13.1	9049577	C	T		protein_coding			intronic	7.56e-07					European+Asian		1908	[7]
	rs9894002	17	17p13.1	9049693	A	G	NTN1	protein_coding			intronic	8.27039e-08					European+Asian+Central/South American+African	823/1700	1319	[10]
	rs8069536	17	17p13.1	9052968	G	T	NTN1	protein_coding			intronic	6.04e-08					European+Asian		1908	[7]
	rs8069536	17	17p13.1	9052968	G	T	NTN1	protein_coding			intronic	4.38e-07					European+Asian	823/1700	1319	[24]
	rs2177787	17	17p13.1	9056757	A	T	NTN1	protein_coding			intronic	9.16e-08					European+Asian	823/1700	1319	[24]
	rs11650357	17	17p13.1	9060071	A	T	NTN1	protein_coding			intronic	3.87e-07					European+Asian	823/1700	1319	[24]
	rs10852910	17	17p13.1	9070235	G	A	NTN1	protein_coding			intronic	1.10535e-07					European+Asian+Central/South American+African	823/1700	1319	[10]
	rs1997095	17	17p13.1	9071205	G	C	NTN1	protein_coding			intronic	6.61793e-08					European+Asian+Central/South American+African	823/1700	1319	[10]
	rs10451237	17	17p12	12811597	A	G	ARHGAP44	protein_coding			non-coding intronic,intronic		5.67127e-07				European	355/308799		[16]
	rs35127736	17	17q12	35191163	C	A	AC022916.2	processed_transcript			non-coding		4.64e-07				European		666	[24]
	rs36086097	17	17q12	39468818	T	A	CDK12	protein_coding			intronic		8.92e-07				European	399/1318		[24]
	rs7216951	17	17q21.32	46895444	G	T			WNT9B/ LINC01974	protein_coding/ lincRNA		1.42e-07					European+Asian+Central/South American+African	2915/8729		[15]
	rs12600562	17	17q21.32	46899674	G	T			LRRC37A2/ WNT9B/ LINC01974	protein_coding/ protein_coding/ lincRNA		7.06e-07					European+Asian+Central/South American+African	2703/ 7839		[30]
	rs3785888	17	17q21.32	46928337	C	T	GOSR2	protein_coding			5upstream,intronic,non-coding intronic	4.01e-07					European+Asian+Central/South American+African	823/1700	2811	[23]
	rs1838105	17	17q21.32	46931569	A	G	GOSR2	protein_coding			non-coding,non-coding intronic,5upstream,intronic	6.17e-07					European+Asian+Central/South American+African	Bonn (399/1318European:)+POFC (163/733European +685/828Asian/ Central/ South American)	GENEVA (666European+795Asian)+POFC (289European+949Asian/ Central/ South American)	[31]
	rs6504622	17	17q21.32	46942365	T	C	GOSR2	protein_coding			3downstream,intronic,non-coding intronic	1.13e-07					European+Asian+Central/South American+African	901/1700	3427	[23]
	rs12951993	17	17q22	56683253	A	G			NOG/ C17orf67	protein_coding/ protein_coding		3.94e-07					European+Asian	399/1318[European]	666European+795Asian	[20]
	rs12951993	17	17q22	56683253	A	G			NOG/ C17orf67	protein_coding/ protein_coding				5.26e-07			Asian	3379/8593		[12]
	rs227731	17	17q22	56695877	T	G			NOGC17orf67	protein_codingprotein_coding		9.77247e-07			8.55532e-07		European+Asian+Central/South American+African	823/1700	1319	[10]
	rs227730	17	17q22	56696590	T	C			NOG/ C17orf67	protein_coding/ protein_coding			9.56e-07				European	399/1318	666	[20]
	rs227727	17	17q22	56699594	A	T			NOGC17orf67	protein_codingprotein_coding		9.28444e-07			5.72776e-07		European+Asian+Central/South American+African	823/1700	1319	[10]
	rs17630274	17	17q23.2	62992483	A	C			AC005972.1/ AC005972.2	processed_pseudogene/ processed_pseudogene			9.44e-08				European	170/835	406	[24]
	rs16946713	17	17q23.2	63009712	A	G	TANC2	protein_coding			intronic		2.63525e-07				European	170/835	406	[10]
	rs16946713	17	17q23.2	63009712	A	G	TANC2	protein_coding			intronic		1.09e-07				European	170/835	406	[24]
	rs10506521	17	17q23.3	63263953	G	A	TANC2	protein_coding			intronic		1.7e-07				European	170/835	406	[24]
	rs76579845	17	17q25.3	78602634	C	A			DNAH17/ SCAT1	protein_coding/ lincRNA				2.08e-07			Asian	2096/4051		[12]
	rs1667239	18	18q12.1	31576758	G	A	TTR	protein_coding			intronic	7.26e-07					European+Asian		666European+795Asian	[24]
	rs1375445	18	18q12.1	31577036	C	T	TTR	protein_coding			intronic	4.45e-07					European+Asian		666European+795Asian	[24]
	rs117386717	18	18q22.3	71488584	T	C			AC091691.2/ LINC01541	lincRNA/ lincRNA				7.86e-07			Asian	2096/4051		[12]
	rs3746101	19	19p13.3	2050824	G	T	MKNK2	protein_coding			coding *nonsyn,coding nonsyn		2.3e-07				European	623/2239	666	[24]
	rs1599797	19	19p12	19942030	G	A	ZNF93	protein_coding			non-coding intronic		5.39e-07				European		666	[24]
	rs10417111	19	19q13.11	33014091	C	T	RHPN2	protein_coding			intronic,non-coding intronic	7.9e-08					multi		2771	[32]
	rs73039426	19	19q13.11	33030055	C	T	RHPN2	protein_coding			intronic	8.5e-08					European+Asian+Central/South American+African	Bonn (399/1318European:)+POFC (163/733European +685/828Asian/ Central/ South American)	GENEVA (666European+795Asian)+POFC (289European+949Asian/ Central/ South American)	[31]
	rs73039428	19	19q13.11	33030244	A	G	RHPN2	protein_coding			intronic	8.47e-08					European+Asian+Central/South American+African	Bonn (399/1318European:)+POFC (163/733European +685/828Asian/ Central/ South American)	GENEVA (666European+795Asian)+POFC (289European+949Asian/ Central/ South American)	[31]
	rs2003950	19	19q13.11	33055377	G	M	RHPN2	protein_coding			intronic	1.21e-07					European+Asian+Central/South American+African	2915/8729		[15]
	rs1345417	19	19q13.11	181794163	C	G	SOX2-OT	sense_overlapping			non-coding intronic	1.42e-07					European+Asian	1069/1724		[19]
	rs1033620	20	20q12	39592790	C	T			RN7SL680P/ AL118523.1	misc_RNA/ lincRNA						3.15E-07	African	205/2159		[35]
	rs6072081	20	20q12	40632414	A	G			AL009050.1/ MAFB	lincRNA/ protein_coding		9.13e-08					European+Asian	399/1318[European]	666European+795Asian	[20]
	rs6065259	20	20q12	40633339	G	A			AL009050.1/ MAFB	lincRNA/ protein_coding		1.4e-07					European+Asian	399/1318[European]	666European+795Asian	[20]
	rs6129653	20	20q12	40646963	T	C			AL009050.1/ MAFB	lincRNA/ protein_coding		2.08e-07					European+Asian	823/1700	1319	[24]
	rs6102085	20	20q12	40652989	G	A			AL009050.1/ MAFB	lincRNA/ protein_coding		6.9e-08					European+Asian	399/1318[European]	666European+795Asian	[20]
	rs12651896	20	20q12.1	73206202	C	T			TMEM174/ AC116345.1	protein_coding/ lincRNA		1.81e-07					European+Asian	1069/1724		[19]
	rs3091552	20	20q13.12	46811367	C	G			SLC2A10/ RN7SKP33	protein_coding/ misc_RNA		2.32e-07	1.34e-07				European+Asian+Central/South American	623/2239European+ 973/2953Others	666European+ 1461Others	[24]
	rs1122663	20	20q13.12	46846391	G	A			SLC2A10/ RN7SKP33	protein_coding/ misc_RNA			9.5e-07				European+Asian+Central/South American+African	Bonn (399/1318European:)+POFC (163/733European +685/828Asian/ Central/ South American)	GENEVA (666European+795Asian)+POFC (289European+949Asian/ Central/ South American)	[31]
	rs2294593	20	20q13.13	50747873	T	C	PARD6B	protein_coding			intronic	9.79e-07					European+Asian		666European+795Asian	[24]
	rs2294592	20	20q13.13	50748197	T	G	PARD6B	protein_coding			intronic	7.12e-07					European+Asian		666European+795Asian	[24]
	rs556688996	20	20q13.13	50750698	G	A	PARD6B	protein_coding			intronic,3utr	7.63e-07					European+Asian		666European+795Asian	[24]
	rs113583294	20	20q13.13	50751280	T	A	PARD6B	protein_coding			intronic,3utr	5.87e-07					European+Asian		666European+795Asian	[24]
	rs1488273830	20	20q13.13	50752537	A	G	PARD6B	protein_coding			intronic,3utr	8.07e-07					European+Asian		666European+795Asian	[24]
	rs6126089	20	20q13.13	50752954	C	T	PARD6B	protein_coding			3utr,intronic	5.83e-07					European+Asian		666European+795Asian	[24]
	rs146434591	20	20q13.13	50754885	G	A	PARD6B	protein_coding			intronic,3downstream	5.26e-07					European+Asian		666European+795Asian	[24]
	rs16995475	20	20q13.13	50756406	G	A	PARD6B	protein_coding			intronic	4.18e-07					European+Asian		666European+795Asian	[24]
	rs6122973	20	20q13.13	50758890	T	C			PARD6B/ BCAS4	protein_coding/ protein_coding		3.97e-07					European+Asian		666European+795Asian	[24]
	rs6091211	20	20q13.13	50759891	C	T			PARD6B/ BCAS4	protein_coding/ protein_coding		3.39e-07					European+Asian		666European+795Asian	[24]
	rs6096086	20	20q13.13	50760328	A	G			PARD6B/ BCAS4	protein_coding/ protein_coding		2.71e-07					European+Asian		666European+795Asian	[24]
	rs879833	20	20q13.13	50763021	A	G			PARD6B/ BCAS4	protein_coding/ protein_coding		3.47e-07					European+Asian		666European+795Asian	[24]
	rs6096091	20	20q13.13	50763443	G	A			PARD6B/ BCAS4	protein_coding/ protein_coding		3.85e-07					European+Asian		666European+795Asian	[24]
	rs6126094	20	20q13.13	50763973	T	A			PARD6B/ BCAS4	protein_coding/ protein_coding		4.05e-07					European+Asian		666European+795Asian	[24]
	rs6122974	20	20q13.13	50764063	G	A			PARD6B/ BCAS4	protein_coding/ protein_coding		4.04e-07					European+Asian		666European+795Asian	[24]
	rs6091213	20	20q13.13	50768208	T	C			PARD6B/ BCAS4	protein_coding/ protein_coding		5.04e-07					European+Asian		666European+795Asian	[24]
	rs6126344	20	20q13.2	51790963	A	C	SALL4	protein_coding			coding nonsyn|nonsyn,intronic,3downstream			5.66e-08			Asian	3379/8593		[12]
	rs1297095	21	21q11.2	14008456	T	C	PPP6R2P1	unprocessed_pseudogene			non-coding intronic	8.9e-07					multi		2771	[32]
	rs4920143	21	21q22.3	42726065	C	T	PDE9A	protein_coding			non-coding intronic,intronic				2.04e-07		Central/South American	449/626	601	[10]
	rs7289968	22	22p14	33709984	A	C	LARGE1	protein_coding			intronic			1.96e-07			Asian	1931/2258		[22]
	rs11089291	22	22q11.21	19628694	T	C			LINC00895/ AC000077.1	lincRNA/ processed_pseudogene			4.78222e-07				European	355/308799		[16]
	rs36604	22	22q12.2	29944149	C	A	MTMR3	protein_coding			intronic,non-coding intronic			2.04e-07			Asian	3379/8593		[12]
	rs5763674	22	22q12.2	29990369	C	T	MTMR3/ AC003681.1	protein_coding/ antisense			intronic,non-coding intronic			1.22e-07			Asian	3379/8593		[12]
	rs11089442	22	22q12.2	30294009	G	A	TBC1D10A/ AC004997.1	protein_coding/ protein_coding			coding syn			1.24e-07			Asian	2096/4051		[12]
	rs2839998	22	22q12.2	30333518	G	A	SF3A1	protein_coding			3utr			1.28e-07			Asian	2096/4051		[12]
	rs9614904	22	22q13.31	44756908	G	T	PRR5-ARHGAP8	protein_coding			intronic,non-coding intronic	8.88e-07					European+Asian+Central/South American	973/2953	666European+795Asian	[24]
	rs77060195	22	22q13.31	45928291	A	G	WNT7B	protein_coding			intronic			9.13e-08			Asian	1931/2258		[22]
NSCLO	rs846908	1	1q32.2	209685108	A	G	HSD11B1-AS1	antisense			non-coding intronic			6.19e-07			Asian	945/5068		[26]
	rs2235543	1	1q32.2	209687323	T	C	HSD11B1-AS1	antisense			non-coding intronic			6.97e-07			Asian	945/5068		[26]
	rs760951	1	1q32.2	209688180	G	A	HSD11B1-AS1	antisense			non-coding intronic			7.9e-07			Asian	945/5068		[26]
	rs1883442	1	1q32.2	209692015	T	C	HSD11B1-AS1	antisense			non-coding intronic			6.41e-07			Asian	945/5068		[26]
	rs10863780	1	1q32.2	209692452	T	A	HSD11B1-AS1	antisense						5.98e-07			Asian	945/5068		[26]
	rs7528902	1	1q32.2	209695776	C	T	HSD11B1-AS1	antisense			non-coding intronic			6.67e-07			Asian	945/5068		[26]
	rs7543025	1	1q32.2	209696074	A	G	HSD11B1-AS1	antisense			non-coding intronic			5.2e-07			Asian	945/5068		[26]
	rs3920499	1	1q32.2	209696900	A	G	HSD11B1-AS1	antisense			non-coding intronic			2.75e-07			Asian	945/5068		[26]
	rs4844880	1	1q32.2	209697571	A	T	HSD11B1-AS1	antisense						3.89e-07			Asian	945/5068		[26]
	rs10863782	1	1q32.2	209699245	A	G	HSD11B1-AS1	antisense			non-coding intronic			3.95e-07			Asian	945/5068		[26]
	rs2357075	1	1q32.2	209699369	A	G	HSD11B1-AS1	antisense			non-coding intronic			3.95e-07			Asian	945/5068		[26]
	rs846910	1	1q32.2	209701909	A	G	HSD11B1-AS1	antisense			non-coding intronic			2.48e-07			Asian	945/5068		[26]
	rs3753519	1	1q32.2	209702170	T	C	HSD11B1-AS1	antisense			non-coding intronic			4.77e-07			Asian	945/5068		[26]
	rs1281714654	1	1q32.2	209732750	TC	T	HSD11B1	protein_coding			intronic,3downstream			6.22e-07			Asian	945/5068		[26]
	rs12076385	1	1q32.2	209770682	T	G	TRAF3IP3	protein_coding			non-coding intronic,intronic			1.46e-07			Asian	945/5068		[26]
	rs11119346	1	1q32.2	209810555	C	T			IRF6/ UTP25	protein_coding/ protein_coding		8.1e-08					Multi		694	[32]
	rs74485632	1	1q32.2	209884202	A	G			UTP25/ SYT14	protein_coding/ protein_coding				8.49e-08			Asian	945/5068		[26]
	rs78439925	1	1q32.2	209884345	C	T			UTP25/ SYT14	protein_coding/ protein_coding				7.86e-08			Asian	945/5068		[26]
	rs76736995	1	1q32.2	209884372	A	G			UTP25/ SYT14	protein_coding/ protein_coding				7.86e-08			Asian	945/5068		[26]
	rs12563982	1	1q32.2	209885408	T	G			UTP25/ SYT14	protein_coding/ protein_coding				5.51e-08			Asian	945/5068		[26]
	rs35163211	1	1q32.2	209885993	G	A			UTP25/ SYT14	protein_coding/ protein_coding				6.73e-08			Asian	945/5068		[26]
	rs76141606	1	1q32.2	209886447	G	A			UTP25/ SYT14	protein_coding/ protein_coding				6.73e-08			Asian	945/5068		[26]
	rs1280031262	1	1q32.2	209886854	AAGA	A			UTP25/ SYT14	protein_coding/ protein_coding				6.73e-08			Asian	945/5068		[26]
	rs74996744	1	1q32.2	209887031	A	C			UTP25/ SYT14	protein_coding/ protein_coding				6.73e-08			Asian	945/5068		[26]
	rs79014634	1	1q32.2	209887167	A	G			UTP25/ SYT14	protein_coding/ protein_coding				6.73e-08			Asian	945/5068		[26]
	rs1405680275	1	1q32.2	209887208	TGGGATCAAGTCACT	T			UTP25/ SYT14	protein_coding/ protein_coding				6.8e-08			Asian	945/5068		[26]
	rs77721019	1	1q32.2	209887294	C	T			UTP25/ SYT14	protein_coding/ protein_coding				6.73e-08			Asian	945/5068		[26]
	rs74842778	1	1q32.2	209887975	C	T			UTP25/ SYT14	protein_coding/ protein_coding				6.73e-08			Asian	945/5068		[26]
	rs76914144	1	1q32.2	209888264	A	G			UTP25/ SYT14	protein_coding/ protein_coding				7.28e-08			Asian	945/5068		[26]
	rs76265851	1	1q32.2	209888272	A	G			UTP25/ SYT14	protein_coding/ protein_coding				7.28e-08			Asian	945/5068		[26]
	rs72468061	1	1q32.2	209888348	G	C			UTP25/ SYT14	protein_coding/ protein_coding				7.28e-08			Asian	945/5068		[26]
	rs76534577	1	1q32.2	209888408	C	G			UTP25/ SYT14	protein_coding/ protein_coding				7.28e-08			Asian	945/5068		[26]
	rs116482054	1	1q32.2	209888528	T	C			UTP25/ SYT14	protein_coding/ protein_coding				7.28e-08			Asian	945/5068		[26]
	rs80327280	1	1q32.2	209888555	C	T			UTP25/ SYT14	protein_coding/ protein_coding				7.28e-08			Asian	945/5068		[26]
	rs147878487	1	1q32.2	209889026	A	G			UTP25/ SYT14	protein_coding/ protein_coding				5.51e-08			Asian	945/5068		[26]
	rs28866038	1	1q32.2	209889040	C	T			UTP25/ SYT14	protein_coding/ protein_coding				5.51e-08			Asian	945/5068		[26]
	rs145348744	1	1q32.2	209889068	G	A			UTP25/ SYT14	protein_coding/ protein_coding				5.51e-08			Asian	945/5068		[26]
	rs147703825	1	1q32.2	209889099	G	A			UTP25/ SYT14	protein_coding/ protein_coding				5.51e-08			Asian	945/5068		[26]
	rs149160508	1	1q32.2	209889110	C	T			UTP25/ SYT14	protein_coding/ protein_coding				5.51e-08			Asian	945/5068		[26]
	rs72468062	1	1q32.2	209889512	C	T			UTP25/ SYT14	protein_coding/ protein_coding				5.51e-08			Asian	945/5068		[26]
	rs1157750795	1	1q32.2	209889789	G	A			UTP25/ SYT14	protein_coding/ protein_coding				1.03e-07			Asian	945/5068		[26]
	rs76769813	1	1q32.2	209889962	G	A			UTP25/ SYT14	protein_coding/ protein_coding				5.51e-08			Asian	945/5068		[26]
	rs74977175	1	1q32.2	209890692	T	C			UTP25/ SYT14	protein_coding/ protein_coding				5.51e-08			Asian	945/5068		[26]
	rs76000973	1	1q32.2	209890759	A	T			UTP25/ SYT14	protein_coding/ protein_coding				5.51e-08			Asian	945/5068		[26]
	rs76940034	1	1q32.2	209891256	A	G			UTP25/ SYT14	protein_coding/ protein_coding				7.28e-08			Asian	945/5068		[26]
	rs77718716	1	1q32.2	209891358	G	A			UTP25/ SYT14	protein_coding/ protein_coding				7.28e-08			Asian	945/5068		[26]
	rs75837271	1	1q32.2	209891429	A	T			UTP25/ SYT14	protein_coding/ protein_coding				7.28e-08			Asian	945/5068		[26]
	rs79100187	1	1q32.2	209891986	C	A			UTP25/ SYT14	protein_coding/ protein_coding				7.28e-08			Asian	945/5068		[26]
	rs77771208	1	1q32.2	209892209	A	G			UTP25/ SYT14	protein_coding/ protein_coding				7.28e-08			Asian	945/5068		[26]
	rs78345660	1	1q32.2	209892748	T	C			UTP25/ SYT14	protein_coding/ protein_coding				7.28e-08			Asian	945/5068		[26]
	rs139792604	1	1q32.2	209893130	A	G			UTP25/ SYT14	protein_coding/ protein_coding				7.28e-08			Asian	945/5068		[26]
	rs1004856592	1	1q32.2	209893132	T	A			UTP25/ SYT14	protein_coding/ protein_coding				1.07e-07			Asian	945/5068		[26]
	rs149787709	1	1q32.2	209893218	A	G			UTP25/ SYT14	protein_coding/ protein_coding				7.86e-08			Asian	945/5068		[26]
	rs74225468	1	1q32.2	209893388	A	T			UTP25/ SYT14	protein_coding/ protein_coding				8.49e-08			Asian	945/5068		[26]
	rs79718138	1	1q32.2	209893459	G	T			UTP25/ SYT14	protein_coding/ protein_coding				8.49e-08			Asian	945/5068		[26]
	rs77318725	1	1q32.2	209893497	G	A			UTP25/ SYT14	protein_coding/ protein_coding				8.49e-08			Asian	945/5068		[26]
	rs78305448	1	1q32.2	209893530	G	A			UTP25/ SYT14	protein_coding/ protein_coding				8.49e-08			Asian	945/5068		[26]
	rs76228263	1	1q32.2	209893788	C	T			UTP25/ SYT14	protein_coding/ protein_coding				8.49e-08			Asian	945/5068		[26]
	rs144093927	1	1q32.2	209894091	G	A			UTP25/ SYT14	protein_coding/ protein_coding				8.49e-08			Asian	945/5068		[26]
	rs76686620	1	1q32.2	209894571	C	T			UTP25/ SYT14	protein_coding/ protein_coding				8.49e-08			Asian	945/5068		[26]
	rs76058747	1	1q32.2	209894882	C	T			UTP25/ SYT14	protein_coding/ protein_coding				1.3e-07			Asian	945/5068		[26]
	rs76961247	1	1q32.2	209895851	C	T			UTP25/ SYT14	protein_coding/ protein_coding				1.3e-07			Asian	945/5068		[26]
	rs142040354	1	1q32.2	209898998	G	A			UTP25/ SYT14	protein_coding/ protein_coding				5.51e-08			Asian	945/5068		[26]
	rs72649911	1	1q32.2	209900850	C	T			UTP25/ SYT14	protein_coding/ protein_coding				5.28e-08			Asian	945/5068		[26]
	rs12092530	1	1q32.2	209901972	C	A			UTP25/ SYT14	protein_coding/ protein_coding				7.27e-07			Asian	945/5068		[26]
	rs12565533	1	1q32.2	209902410	A	G			UTP25/ SYT14	protein_coding/ protein_coding				5.28e-08			Asian	945/5068		[26]
	rs12083466	1	1q32.2	209902878	G	A			UTP25/ SYT14	protein_coding/ protein_coding				7.27e-07			Asian	945/5068		[26]
	rs12079815	1	1q32.2	209902889	T	C			UTP25/ SYT14	protein_coding/ protein_coding				7.27e-07			Asian	945/5068		[26]
	rs200296498	1	1q32.2	209908570	AT	A			UTP25/ SYT14	protein_coding/ protein_coding				1.37e-07			Asian	945/5068		[26]
	rs72649919	1	1q32.2	209920299	C	G			UTP25/ SYT14	protein_coding/ protein_coding				6.44e-08			Asian	945/5068		[26]
	rs12569195	1	1q32.2	209931156	T	A			UTP25/ SYT14	protein_coding/ protein_coding				5.37e-07			Asian	945/5068		[26]
	rs72649922	1	1q32.2	209947569	C	T	SYT14	protein_coding			intronic			3.3e-07			Asian	945/5068		[26]
	rs199765468	1	1q32.2	209967982	A	AT	SYT14	protein_coding			intronic			2.29e-07			Asian	945/5068		[26]
	rs142202536	1	1q32.2	209973620	G	A	SYT14	protein_coding			intronic			2.37e-07			Asian	945/5068		[26]
	rs376042163	1	1q32.2	209973956	T	G	SYT14	protein_coding			intronic			4.28e-07			Asian	945/5068		[26]
	rs1249167822	1	1q32.2	209986612	C	A	SYT14	protein_coding			intronic			6.7e-07			Asian	945/5068		[26]
	rs72649927	1	1q32.2	209987390	T	G	SYT14	protein_coding			intronic			2.75e-07			Asian	945/5068		[26]
	rs72649928	1	1q32.2	209988225	T	C	SYT14	protein_coding			intronic			2.96e-07			Asian	945/5068		[26]
	rs12567184	1	1q32.2	209989608	A	G	SYT14	protein_coding			intronic			2.96e-07			Asian	945/5068		[26]
	rs72649929	1	1q32.2	209990276	G	A	SYT14	protein_coding			intronic			2.96e-07			Asian	945/5068		[26]
	rs72649930	1	1q32.2	209992326	A	G	SYT14	protein_coding			intronic			2.96e-07			Asian	945/5068		[26]
	rs763700050	1	1q32.2	209996884	ACA	A	SYT14	protein_coding			intronic			4.62e-07			Asian	945/5068		[26]
	rs72649932	1	1q32.2	209997118	A	G	SYT14	protein_coding			intronic			2.77e-07			Asian	945/5068		[26]
	rs72649933	1	1q32.2	210001377	G	A	SYT14	protein_coding			intronic			3.1e-07			Asian	945/5068		[26]
	rs72649934	1	1q32.2	210005422	G	A	SYT14	protein_coding			intronic			3.87e-07			Asian	945/5068		[26]
	rs72649935	1	1q32.2	210014809	C	T	SYT14	protein_coding			intronic			4.64e-07			Asian	945/5068		[26]
	rs72649936	1	1q32.2	210022120	C	T	SYT14	protein_coding			intronic			3.74e-07			Asian	945/5068		[26]
	rs12567185	1	1q32.2	210028522	C	T	SYT14	protein_coding			intronic			2.69e-07			Asian	945/5068		[26]
	rs12565234	1	1q32.2	210028557	G	A	SYT14	protein_coding			intronic			2.69e-07			Asian	945/5068		[26]
	rs965464836	1	1q32.2	210032932	A	T	SYT14	protein_coding			intronic			3.01e-07			Asian	945/5068		[26]
	rs72649939	1	1q32.2	210036607	C	G	SYT14	protein_coding			intronic			3.48e-07			Asian	945/5068		[26]
	rs12561877	1	1q32.2	210042069	C	T	SYT14	protein_coding			intronic			4.02e-07			Asian	945/5068		[26]
	rs1356499845	1	1q32.2	210042255	C	T	SYT14	protein_coding			intronic			4.02e-07			Asian	945/5068		[26]
	rs72649941	1	1q32.2	210048536	C	T	SYT14	protein_coding			intronic			4.32e-07			Asian	945/5068		[26]
	rs72649942	1	1q32.2	210051630	C	T	SYT14	protein_coding			intronic			4.99e-07			Asian	945/5068		[26]
	rs72649943	1	1q32.2	210052385	T	C	SYT14	protein_coding			intronic			4.99e-07			Asian	945/5068		[26]
	rs72649944	1	1q32.2	210055644	G	T	SYT14	protein_coding			intronic			7.64e-07			Asian	945/5068		[26]
	rs72649945	1	1q32.2	210063887	T	A	SYT14	protein_coding			intronic			4.15e-07			Asian	945/5068		[26]
	rs72649946	1	1q32.2	210066832	A	G	SYT14	protein_coding			intronic			4.8e-07			Asian	945/5068		[26]
	rs72649947	1	1q32.2	210067000	T	C	SYT14	protein_coding			intronic			5.15e-07			Asian	945/5068		[26]
	rs72649950	1	1q32.2	210076979	A	G	SYT14	protein_coding			intronic			3.21e-07			Asian	945/5068		[26]
	rs147278784	1	1q32.2	210103341	G	A	SYT14	protein_coding			intronic			5.72e-07			Asian	945/5068		[26]
	rs1457937495	1	1q32.2	210109596	AAAAA	A	SYT14	protein_coding			intronic			7.35e-07			Asian	945/5068		[26]
	rs72649951	1	1q32.2	210111911	A	G	SYT14	protein_coding			intronic			9.42e-07			Asian	945/5068		[26]
	rs973007837	1	1q32.2	210135242	AAGA	A	SYT14	protein_coding			intronic			9.97e-07			Asian	945/5068		[26]
	rs4844950	1	1q32.2	210139618	C	T	SYT14	protein_coding			intronic			6.93e-08			Asian	945/5068		[26]
	rs11119419	1	1q32.2	210143812	A	T	SYT14	protein_coding			intronic			1.5e-07			Asian	945/5068		[26]
	rs11119420	1	1q32.2	210143814	A	C	SYT14	protein_coding			intronic			1.5e-07			Asian	945/5068		[26]
	rs17015667	1	1q32.2	210145614	T	C	SYT14	protein_coding			intronic			2.01e-07			Asian	945/5068		[26]
	rs12566105	1	1q32.2	210165011	A	C	SYT14	protein_coding			3downstream,3utr			1.52e-07			Asian	945/5068		[26]
	rs4844509	1	1q32.2	210165529	A	C	SYT14	protein_coding			3downstream,3utr			1.52e-07			Asian	945/5068		[26]
	rs72649956	1	1q32.2	210168791	C	T	SYT14	protein_coding			3utr			1.17e-07			Asian	945/5068		[26]
	rs12088422	1	1q32.2	210170090	C	T	SYT14	protein_coding			3utr			1.15e-07			Asian	945/5068		[26]
	rs56940992	1	1q32.2	210170191	T	A	SYT14	protein_coding			3utr			6.03e-07			Asian	945/5068		[26]
	rs12406136	1	1q32.2	210172403	T	G			SYT14/ SERTAD4-AS1	protein_coding/ antisense				7.64e-08			Asian	945/5068		[26]
	rs944098638	1	1q32.2	210176794	CT	C			SYT14/ SERTAD4-AS1	protein_coding/ antisense				2.77e-07			Asian	945/5068		[26]
	rs4844955	1	1q32.2	210177849	T	C			SYT14/ SERTAD4-AS1	protein_coding/ antisense				2.42e-07			Asian	945/5068		[26]
	rs72649960	1	1q32.2	210178662	C	G			SYT14/ SERTAD4-AS1	protein_coding/ antisense				4.37e-07			Asian	945/5068		[26]
	rs12569033	1	1q32.2	210181035	C	T			SYT14/ SERTAD4-AS1	protein_coding/ antisense				1.8e-07			Asian	945/5068		[26]
	rs10863814	1	1q32.2	210184341	C	T			SYT14/ SERTAD4-AS1	protein_coding/ antisense				1.9e-07			Asian	945/5068		[26]
	rs140802025	1	1q32.2	210189002	C	T			SYT14/ SERTAD4-AS1	protein_coding/ antisense				3.98e-07			Asian	945/5068		[26]
	rs61827952	1	1q32.2	210202409	T	A			SYT14/ SERTAD4-AS1	protein_coding/ antisense				6.13e-07			Asian	945/5068		[26]
	rs11896526	2	2p24.3	16454655	C	T			AC010880.1/ AC104623.1	lincRNA/ antisense				8.92e-07			Asian	945/5068		[26]
	rs1430043	2	2p24.3	16454697	T	C			AC010880.1/ AC104623.1	lincRNA/ antisense				8.92e-07			Asian	945/5068		[26]
	rs13424674	2	2p24.3	16455733	T	C			AC010880.1/ AC104623.1	lincRNA/ antisense				8.92e-07			Asian	945/5068		[26]
	rs72776142	2	2p24.3	16456006	A	G			AC010880.1/ AC104623.1	lincRNA/ antisense				8.92e-07			Asian	945/5068		[26]
	rs72776144	2	2p24.3	16457250	G	A			AC010880.1/ AC104623.1	lincRNA/ antisense				7.63e-07			Asian	945/5068		[26]
	rs7592970	2	2p24.3	16464596	G	A			AC010880.1/ AC104623.1	lincRNA/ antisense				9.39e-07			Asian	945/5068		[26]
	rs1991585	2	2p24.3	16465902	C	T			AC010880.1/ AC104623.1	lincRNA/ antisense				9.39e-07			Asian	945/5068		[26]
	rs1991586	2	2p24.3	16465935	T	C			AC010880.1/ AC104623.1	lincRNA/ antisense				7.67e-07			Asian	945/5068		[26]
	rs1897097	2	2p24.3	16466728	G	T			AC010880.1/ AC104623.1	lincRNA/ antisense				1.64e-07			Asian	945/5068		[26]
	rs56366463	2	2p24.3	16467190	C	T			AC010880.1/ AC104623.1	lincRNA/ antisense				1.64e-07			Asian	945/5068		[26]
	rs1375448808	2	2p24.3	16473552	AAAATAAAATAAAA	AAAATAAAA			AC010880.1/ AC104623.1	lincRNA/ antisense				1.18e-07			Asian	945/5068		[26]
	rs10164502	2	2p24.3	16479318	T	A			AC010880.1/ AC104623.1	lincRNA/ antisense				1.21e-07			Asian	945/5068		[26]
	rs7563855	2	2p24.3	16481665	A	G			AC010880.1/ AC104623.1	lincRNA/ antisense				1.12e-07			Asian	945/5068		[26]
	rs7605021	2	2p24.3	16482800	G	C			AC010880.1/ AC104623.1	lincRNA/ antisense				1.21e-07			Asian	945/5068		[26]
	rs2340761	2	2p24.3	16482925	G	A			AC010880.1/ AC104623.1	lincRNA/ antisense				1.21e-07			Asian	945/5068		[26]
	rs6729285	2	2p24.3	16486031	A	G			AC010880.1/ AC104623.1	lincRNA/ antisense				1.21e-07			Asian	945/5068		[26]
	rs1665062666	2	2p24.3	16488953	GA	G			AC010880.1/ AC104623.1	lincRNA/ antisense				1.16e-07			Asian	945/5068		[26]
	rs4832644	2	2p24.3	16489152	C	T			AC010880.1/ AC104623.1	lincRNA/ antisense				1.15e-07			Asian	945/5068		[26]
	rs2163216	2	2p24.3	16492462	G	T			AC010880.1/ AC104623.1	lincRNA/ antisense				1e-07			Asian	945/5068		[26]
	rs2163217	2	2p24.3	16492505	A	G			AC010880.1/ AC104623.1	lincRNA/ antisense				1e-07			Asian	945/5068		[26]
	rs6531162	2	2p24.3	16492923	C	T			AC010880.1/ AC104623.1	lincRNA/ antisense				9.15e-08			Asian	945/5068		[26]
	rs6531163	2	2p24.3	16493324	T	A			AC010880.1/ AC104623.1	lincRNA/ antisense				1e-07			Asian	945/5068		[26]
	rs4467267	2	2p24.3	16493982	A	G			AC010880.1/ AC104623.1	lincRNA/ antisense				1e-07			Asian	945/5068		[26]
	rs72776166	2	2p24.3	16494922	G	A			AC010880.1/ AC104623.1	lincRNA/ antisense				4.7e-07			Asian	945/5068		[26]
	rs2340764	2	2p24.3	16495088	C	T			AC010880.1/ AC104623.1	lincRNA/ antisense				1e-07			Asian	945/5068		[26]
	rs7575477	2	2p24.3	16496854	C	T			AC010880.1/ AC104623.1	lincRNA/ antisense				1e-07			Asian	945/5068		[26]
	rs7580701	2	2p24.3	16496862	A	G			AC010880.1/ AC104623.1	lincRNA/ antisense				1e-07			Asian	945/5068		[26]
	rs1367156	2	2p24.3	16497148	A	G			AC010880.1/ AC104623.1	lincRNA/ antisense				1e-07			Asian	945/5068		[26]
	rs1346753	2	2p24.3	16497513	T	C			AC010880.1/ AC104623.1	lincRNA/ antisense				1e-07			Asian	945/5068		[26]
	rs4452143	2	2p24.3	16497903	G	A			AC010880.1/ AC104623.1	lincRNA/ antisense				1e-07			Asian	945/5068		[26]
	rs1430053	2	2p24.3	16499395	C	T			AC010880.1/ AC104623.1	lincRNA/ antisense				1.08e-07			Asian	945/5068		[26]
	rs1430055	2	2p24.3	16499521	G	A			AC010880.1/ AC104623.1	lincRNA/ antisense				8.85e-08			Asian	945/5068		[26]
	rs1346755	2	2p24.2	16502570	G	A			AC010880.1/ AC104623.1	lincRNA/ antisense				8.85e-08			Asian	945/5068		[26]
	rs1430058	2	2p24.2	16503219	C	T			AC010880.1/ AC104623.1	lincRNA/ antisense				8.85e-08			Asian	945/5068		[26]
	rs6733081	2	2p24.2	16528853	C	T	AC104623.1	antisense			non-coding intronic,3downstream			5.6e-08			Asian	945/5068		[26]
	rs7552	2	2p24.2	16552660	A	G	FAM49A/ AC104623.1	3downstream,3utr/ antisense			non-coding			1.62e-07			Asian	1104/3312		[12]
	rs994771	4	4q23	99406646	G	A			ADH1C/ ADH7	protein_coding/ protein_coding				8.02e-07			Asian	945/5068		[26]
	rs7659550	4	4q23	99633245	G	T			AC083902.1/ C4orf54	antisense/ protein_coding				4.06e-07			Asian	945/5068		[26]
	rs12543318	8	8q21.3	87856112	C	A			SOX5P1/ 66424	processed_pseudogene/ unprocessed_pseudogene				1.84e-07			Asian	1104/3312		[12]
	rs1034832	8	8q21.3	87906103	T	G			DCAF4L2/ 32035	protein_coding/ antisense				1.05e-07			Asian	1104/3312		[12]
	rs147121504	9	9q22.31	92220837	C	T	IARS	protein_coding			intronic			9.02e-07			Asian	945/5068		[26]
	rs2257791	10	10q25.3	116884159	G	A	ENO4	protein_coding			3downstream,intronic			1.57e-07			Asian	945/5068		[26]
	rs61872990	10	10q25.3	116889932	T	C	ENO4	protein_coding			intronic			7.15e-08			Asian	945/5068		[26]
	rs4751614	10	10q25.3	116936755	A	T	SHTN1	protein_coding			non-coding intronic,intronic			5.14e-08			Asian	945/5068		[26]
	rs774513740	10	10q25.3	116963972	TGT	T	SHTN1	protein_coding			intronic,non-coding intronic			5.13e-07			Asian	945/5068		[26]
	rs375685514	10	10q25.3	117020514	AAAAC	C	SHTN1	protein_coding			intronic			5.43e-07			Asian	945/5068		[26]
	rs10128516	10	10q25.3	117021530	T	C	SHTN1	protein_coding			intronic			5.43e-07			Asian	945/5068		[26]
	rs1852344044	10	10q25.3	117027193	A	G	SHTN1	protein_coding			intronic			1.17e-07			Asian	945/5068		[26]
	rs2083022	10	10q25.3	117033109	T	C	SHTN1	protein_coding			intronic			5.43e-07			Asian	945/5068		[26]
	rs10886028	10	10q25.3	117035592	T	C	SHTN1	protein_coding			intronic			5.43e-07			Asian	945/5068		[26]
	rs10886029	10	10q25.3	117036501	T	C	SHTN1	protein_coding			intronic			5.43e-07			Asian	945/5068		[26]
	rs7919506	10	10q25.3	117038168	T	G	SHTN1	protein_coding			intronic			5.43e-07			Asian	945/5068		[26]
	rs11197871	10	10q25.3	117040060	G	A	SHTN1	protein_coding			intronic			5.43e-07			Asian	945/5068		[26]
	rs386748028	10	10q25.3	117041400	ATG	GTA	SHTN1	protein_coding			intronic			5.43e-07			Asian	945/5068		[26]
	rs1291928144	10	10q25.3	117043121	A	G	SHTN1	protein_coding			intronic			5.43e-07			Asian	945/5068		[26]
	rs1352260058	10	10q25.3	117044287	TTAA	T	SHTN1	protein_coding			intronic			6.18e-07			Asian	945/5068		[26]
	rs10886031	10	10q25.3	117045482	C	T	SHTN1	protein_coding			intronic			6.18e-07			Asian	945/5068		[26]
	rs1171463123	10	10q25.3	117046192	ACACAAA	A	SHTN1	protein_coding			intronic			6.18e-07			Asian	945/5068		[26]
	rs1429056689	10	10q25.3	117047903	C	A	SHTN1	protein_coding			intronic			2.29e-07			Asian	945/5068		[26]
	rs11197878	10	10q25.3	117052758	G	A	SHTN1	protein_coding			intronic			6.18e-07			Asian	945/5068		[26]
	rs12251711	10	10q25.3	117052816	G	A	SHTN1	protein_coding			intronic			6.18e-07			Asian	945/5068		[26]
	rs10749236	10	10q25.3	117054445	G	A	SHTN1	protein_coding			intronic			6.18e-07			Asian	945/5068		[26]
	rs10749237	10	10q25.3	117054712	C	T	SHTN1	protein_coding			intronic			4.99e-07			Asian	945/5068		[26]
	rs1898351	10	10q25.3	117055545	G	T	SHTN1	protein_coding			intronic			6.6e-07			Asian	945/5068		[26]
	rs10787749	10	10q25.3	117057019	G	A	SHTN1	protein_coding			intronic			8.15e-07			Asian	945/5068		[26]
	rs7094283	10	10q25.3	117059038	G	T	SHTN1	protein_coding			intronic			8.69e-07			Asian	945/5068		[26]
	rs7094514	10	10q25.3	117059453	A	C	SHTN1	protein_coding			intronic			8.69e-07			Asian	945/5068		[26]
	rs10749238	10	10q25.3	117060388	G	A	SHTN1	protein_coding			intronic			8.69e-07			Asian	945/5068		[26]
	rs2118206	10	10q25.3	117060989	A	G	SHTN1	protein_coding			intronic			8.69e-07			Asian	945/5068		[26]
	rs10444104	10	10q25.3	117061321	C	T	SHTN1	protein_coding			intronic			8.69e-07			Asian	945/5068		[26]
	rs7093171	10	10q25.3	117064504	A	G	SHTN1	protein_coding			intronic			9.44e-07			Asian	945/5068		[26]
	rs1234056704	10	10q25.3	117070124	T	A	SHTN1	protein_coding			intronic			5.61e-07			Asian	945/5068		[26]
	rs17095640	10	10q25.3	117071852	T	C	SHTN1	protein_coding			intronic			8.58e-08			Asian	945/5068		[26]
	rs2420308	10	10q25.3	117072295	G	T	SHTN1	protein_coding			intronic			7.84e-07			Asian	945/5068		[26]
	rs3847479	10	10q25.3	117073752	A	G	SHTN1	protein_coding			intronic			6.11e-07			Asian	945/5068		[26]
	rs10886038	10	10q25.3	117073976	G	A	SHTN1	protein_coding			intronic			8.97e-07			Asian	945/5068		[26]
	rs1898357	10	10q25.3	117074790	T	C	SHTN1	protein_coding			intronic			8.97e-07			Asian	945/5068		[26]
	rs6585429	10	10q25.3	117133720	A	G	VAX1	protein_coding			3utr,intronic			8.42e-07			Asian	1104/3312		[12]
	rs1589640521	10	10q25.3	118815097	C	A	SHTN1	protein_coding			intronic			6.6e-07			Asian	945/5068		[26]
	rs116962889	11	11q14.2	88598115	T	C	GRM5	protein_coding			intronic			6.73e-07			Asian	945/5068		[26]
	rs115379913	11	11q14.2	88598238	A	T	GRM5	protein_coding			intronic			6.73e-07			Asian	945/5068		[26]
	rs75783351	11	11q14.2	88598285	G	A	GRM5	protein_coding			intronic			7.83e-07			Asian	945/5068		[26]
	rs78633895	11	11q14.2	88598677	A	G	GRM5	protein_coding			intronic			9.09e-07			Asian	945/5068		[26]
	rs75468389	11	11q14.2	88599127	A	G	GRM5	protein_coding			intronic			9.09e-07			Asian	945/5068		[26]
	rs117498414	11	11q14.2	88599377	A	G	GRM5	protein_coding			intronic			8.3e-07			Asian	945/5068		[26]
	rs1504092	11	11q14.3	88618493	C	T	GRM5	protein_coding			intronic			1.27e-07			Asian	945/5068		[26]
	rs10501673	11	11q14.3	88621956	G	T	GRM5	protein_coding			intronic			6.96e-07			Asian	945/5068		[26]
	rs1466982768	11	11q14.3	88622088	AACAC	A	GRM5	protein_coding			intronic			6.96e-07			Asian	945/5068		[26]
	rs1399330321	11	11q14.3	88622090	ACTA	A	GRM5	protein_coding			intronic			6.96e-07			Asian	945/5068		[26]
	rs1402973981	11	11q14.3	88622986	GATTG	G	GRM5	protein_coding			intronic			6.96e-07			Asian	945/5068		[26]
	rs10831171	11	11q14.3	88623838	C	T	GRM5	protein_coding			intronic			6.96e-07			Asian	945/5068		[26]
	rs7479024	11	11q14.3	88623878	T	C	GRM5	protein_coding			intronic			6.96e-07			Asian	945/5068		[26]
	rs7479024	11	11q14.3	88623878	T	C	GRM5	protein_coding			intronic			9.92e-08			Asian	945/5068		[26]
	rs12789919	11	11q14.3	88625144	A	G	GRM5	protein_coding			intronic			6.96e-07			Asian	945/5068		[26]
	rs117465262	11	11q14.3	88639496	G	A	GRM5	protein_coding			intronic			5.99e-08			Asian	945/5068		[26]
	rs117216113	11	11q14.3	88640118	C	A	GRM5	protein_coding			intronic			7.03e-08			Asian	945/5068		[26]
	rs143867623	11	11q14.3	88640805	A	G	GRM5	protein_coding			intronic			1.16e-07			Asian	945/5068		[26]
	rs117573789	11	11q14.3	88646838	G	C	GRM5	protein_coding			intronic			5.36e-08			Asian	945/5068		[26]
	rs370428226	11	11q14.3	88648022	G	A	GRM5	protein_coding			intronic			9.55e-08			Asian	945/5068		[26]
	rs150068000	11	11q14.3	88650434	C	G	GRM5	protein_coding			intronic			1.31e-07			Asian	945/5068		[26]
	rs116919540	11	11q14.3	88650489	G	A	GRM5	protein_coding			intronic			1.79e-07			Asian	945/5068		[26]
	rs117213553	11	11q14.3	88652223	G	C	GRM5	protein_coding			intronic			1.12e-07			Asian	945/5068		[26]
	rs1391881	11	11q14.3	88654549	G	A	GRM5	protein_coding			intronic			1.68e-07			Asian	945/5068		[26]
	rs760619179	11	11q14.3	88655666	CTCT	C	GRM5	protein_coding			intronic			3.75e-07			Asian	945/5068		[26]
	rs796869831	11	11q14.3	88655669	CTG	GTT	GRM5	protein_coding			intronic			3.75e-07			Asian	945/5068		[26]
	rs16914454	11	11q14.3	88655758	G	C	GRM5	protein_coding			intronic			5.56e-07			Asian	945/5068		[26]
	rs76809133	11	11q14.3	88656479	C	T	GRM5	protein_coding			intronic			5.56e-07			Asian	945/5068		[26]
	rs79741901	11	11q14.3	88656813	T	C	GRM5	protein_coding			intronic			5.56e-07			Asian	945/5068		[26]
	rs911151878	11	11q14.3	88657741	A	G	GRM5	protein_coding			intronic			4.36e-07			Asian	945/5068		[26]
	rs1256495807	11	11q14.3	88658856	A	G	GRM5	protein_coding			intronic			6.09e-07			Asian	945/5068		[26]
	rs149307017	12	12q21.31	85453919	T	G			AC131532.1/ AC126471.1	lincRNA/ processed_pseudogene				9.58e-07			Asian	945/5068		[26]
	rs7964284	12	12q21.31	85522277	A	G			AC131532.1/ AC126471.1	lincRNA/ processed_pseudogene				9.82e-07			Asian	945/5068		[26]
	rs7308668	12	12q21.31	85524276	C	G			AC131532.1/ AC126471.1	lincRNA/ processed_pseudogene				9.82e-07			Asian	945/5068		[26]
	rs7297228	12	12q21.31	85524360	T	A			AC131532.1/ AC126471.1	lincRNA/ processed_pseudogene				9.82e-07			Asian	945/5068		[26]
	rs56251198	12	12q21.31	85524883	C	T			AC131532.1/ AC126471.1	lincRNA/ processed_pseudogene				9.82e-07			Asian	945/5068		[26]
	rs117952253	12	12q21.31	85533662	C	T			AC131532.1/ AC126471.1	lincRNA/ processed_pseudogene				9.91e-07			Asian	945/5068		[26]
	rs11116859	12	12q21.31	85534084	C	T			AC131532.1/ AC126471.1	lincRNA/ processed_pseudogene				1.87e-07			Asian	945/5068		[26]
	rs79905018	12	12q21.31	85540362	A	C			AC131532.1/ AC126471.1	lincRNA/ processed_pseudogene				9.87e-08			Asian	945/5068		[26]
	rs59846618	12	12q21.31	85564948	C	T			AC131532.1/ AC126471.1	lincRNA/ processed_pseudogene				3.51e-07			Asian	945/5068		[26]
	rs560731302	12	12q21.31	85571050	A	T			AC126471.1/ AC137768.1	processed_pseudogene/ processed_pseudogene				1.24e-07			Asian	945/5068		[26]
	rs1285676368	12	12q21.31	85582235	TT	CTT			AC126471.1/ AC137768.1	processed_pseudogene/ processed_pseudogene				2.54e-07			Asian	945/5068		[26]
	rs7132615	12	12q21.31	85635877	A	T			AC126471.1/ AC137768.1	processed_pseudogene/ processed_pseudogene				7.31e-08			Asian	945/5068		[26]
	rs201808911	12	12q21.31	85635888	A	T			AC126471.1/ AC137768.1	processed_pseudogene/ processed_pseudogene				3.16e-07			Asian	945/5068		[26]
	rs200202325	12	12q21.31	85635890	C	A			AC126471.1/ AC137768.1	processed_pseudogene/ processed_pseudogene				3.16e-07			Asian	945/5068		[26]
	rs200951752	12	12q21.31	85635891	C	G			AC126471.1/ AC137768.1	processed_pseudogene/ processed_pseudogene				3.16e-07			Asian	945/5068		[26]
	rs558857700	12	12q21.31	85635892	C	A			AC126471.1/ AC137768.1	processed_pseudogene/ processed_pseudogene				3.16e-07			Asian	945/5068		[26]
	rs4143508	12	12q21.31	85644992	G	A			AC126471.1/ AC137768.1	processed_pseudogene/ processed_pseudogene				8.34e-07			Asian	945/5068		[26]
	rs1592555589	12	12q21.31	85648483	C	G			AC126471.1/ AC137768.1	processed_pseudogene/ processed_pseudogene				6.96e-08			Asian	945/5068		[26]
	rs11116956	12	12q21.31	85668796	G	A			AC126471.1/ AC137768.1	processed_pseudogene/ processed_pseudogene				1.25e-07			Asian	945/5068		[26]
	rs372753859	12	12q21.31	85669514	T	C			AC126471.1/ AC137768.1	processed_pseudogene/ processed_pseudogene				9.54e-07			Asian	945/5068		[26]
	rs11116961	12	12q21.31	85675747	T	C			AC126471.1/ AC137768.1	processed_pseudogene/ processed_pseudogene				5.47e-08			Asian	945/5068		[26]
	rs386764924	12	12q21.31	85675747	TC	CA			AC126471.1/ AC137768.1	processed_pseudogene/ processed_pseudogene				5.47e-08			Asian	945/5068		[26]
	rs7962191	12	12q21.31	85692543	A	C			AC126471.1/ AC137768.1	processed_pseudogene/ processed_pseudogene				8.29e-08			Asian	945/5068		[26]
	rs11116976	12	12q21.31	85692870	A	T			AC126471.1/ AC137768.1	processed_pseudogene/ processed_pseudogene				8.29e-08			Asian	945/5068		[26]
	rs11116977	12	12q21.31	85693282	T	G			AC126471.1/ AC137768.1	processed_pseudogene/ processed_pseudogene				5.39e-08			Asian	945/5068		[26]
	rs11116978	12	12q21.31	85694777	G	A			AC126471.1/ AC137768.1	processed_pseudogene/ processed_pseudogene				5.39e-08			Asian	945/5068		[26]
	rs1388508268	12	12q21.31	85695862	T	C			AC126471.1/ AC137768.1	processed_pseudogene/ processed_pseudogene				5.39e-08			Asian	945/5068		[26]
	rs1564123	12	12q21.31	85696460	C	T			AC126471.1/ AC137768.1	processed_pseudogene/ processed_pseudogene				5.39e-08			Asian	945/5068		[26]
	rs28394709	12	12q21.31	85696592	C	T			AC126471.1/ AC137768.1	processed_pseudogene/ processed_pseudogene				1.15e-07			Asian	945/5068		[26]
	rs10863051	12	12q21.31	85697990	T	A			AC126471.1/ AC137768.1	processed_pseudogene/ processed_pseudogene				5.39e-08			Asian	945/5068		[26]
	rs11833053	12	12q21.31	85698215	G	C			AC126471.1/ AC137768.1	processed_pseudogene/ processed_pseudogene				5.39e-08			Asian	945/5068		[26]
	rs148710084	12	12q21.31	85698962	T	TCAGT			AC126471.1/ AC137768.1	processed_pseudogene/ processed_pseudogene				5.39e-08			Asian	945/5068		[26]
	rs7131964	12	12q21.31	85699107	G	A			AC126471.1/ AC137768.1	processed_pseudogene/ processed_pseudogene				5.39e-08			Asian	945/5068		[26]
	rs112298365	12	12q21.31	85700297	A	G			AC126471.1/ AC137768.1	processed_pseudogene/ processed_pseudogene				5.39e-08			Asian	945/5068		[26]
	rs963823	12	12q21.31	85700564	C	A			AC126471.1/ AC137768.1	processed_pseudogene/ processed_pseudogene				5.39e-08			Asian	945/5068		[26]
	rs117252972	14	14q32.2	100674674	C	T	LINC00523	lincRNA			3downstream,non-coding intronic			2.08e-07			Asian	945/5068		[26]
	rs10141733	14	14q32.2	100676314	G	A	AL132711.1	lincRNA			non-coding			2.14e-07			Asian	945/5068		[26]
	rs4900470	14	14q32.2	100678359	G	A	AL132711.1	lincRNA			non-coding intronic			3.2e-07			Asian	945/5068		[26]
	rs12588718	14	14q32.2	100683268	G	C			AL132711.1/ DLK1	lincRNA/ protein_coding				4.78e-07			Asian	945/5068		[26]
	rs11620937	14	14q32.2	100684675	C	G			AL132711.1/ DLK1	lincRNA/ protein_coding				1.66e-07			Asian	945/5068		[26]
	rs12435171	14	14q32.2	100688883	G	A			AL132711.1/ DLK1	lincRNA/ protein_coding				2.07e-07			Asian	945/5068		[26]
	rs7145337	14	14q32.2	100689199	C	T			AL132711.1/ DLK1	lincRNA/ protein_coding				2.07e-07			Asian	945/5068		[26]
	rs776572712	14	14q32.2	100694216	GGGGGCGGCCCTTGGGAGGTGCCCTTCCGC	CCTT			AL132711.1/ DLK1	lincRNA/ protein_coding				5.85e-07			Asian	945/5068		[26]
	rs4900471	14	14q32.2	100695710	G	A			AL132711.1/ DLK1	lincRNA/ protein_coding				4.79e-07			Asian	945/5068		[26]
	rs6029247	20	20q12	40642128	T	C			AL009050.1/ MAFB	lincRNA/ protein_coding				9.18e-07			Asian	945/5068		[26]
	rs6124259	20	20q12	40642155	G	A			AL009050.1/ MAFB	lincRNA/ protein_coding				6.94e-07			Asian	945/5068		[26]
	rs796228823	20	20q12	40642839	TTC	CTG			AL009050.1/ MAFB	lincRNA/ protein_coding				5.75e-07			Asian	945/5068		[26]
	rs4812448	20	20q12	40644097	T	C			AL009050.1/ MAFB	lincRNA/ protein_coding				5.24e-07			Asian	945/5068		[26]
	rs6102078	20	20q12	40644729	A	G			AL009050.1/ MAFB	lincRNA/ protein_coding				4e-07			Asian	945/5068		[26]
	rs6016399	20	20q12	40646830	G	A			AL009050.1/ MAFB	lincRNA/ protein_coding				8.62e-08			Asian	945/5068		[26]
	rs6129653	20	20q12	40646963	T	C			AL009050.1/ MAFB	lincRNA/ protein_coding				1.44e-07			Asian	945/5068		[26]
	rs6016400	20	20q12	40651414	T	C			AL009050.1/ MAFB	lincRNA/ protein_coding				7.52e-08			Asian	945/5068		[26]
NSCPO	rs750677342	1	1p36.31	6021136	G	A	KCNAB2	protein_coding			non-coding intronic,intronic		4.749e-07				European	464/707707		[16]
	rs78052382	1	1p36.21	15031792	G	A	KAZN	protein_coding			intronic,non-coding intronic			3.25e-07			Asian	994/ 2963		[14]
	rs41268753	1	1p36.11	24342967	C	T	GRHL3	protein_coding			non-coding,coding nonsyn,3downstream,3utr	7.73e-08					EUR+Asian+Central/South American+African	78/1700	616	[11]
	rs192987380	1	1p36.11	24431346	C	T	NIPAL3	protein_coding			intronic		5.46676e-08				European	228/308799		[16]
	rs190272150	1	1p36.11	24550626	G	T	AL445686.2	lincRNA			non-coding intronic		1.605e-07				European	464/707707		[16]
	rs141391563	1	1p36.11	24739449	C	T			AL445648.1/ CLIC4	lincRNA/ protein_coding			1.178e-07				European	464/707707		[16]
	rs138273649	1	1p36.11	24745089	C	A			AL445648.1/ CLIC4	lincRNA/ protein_coding			1.119e-07				European	464/707707		[16]
	rs146532129	1	1p36.11	24745632	G	C	CLIC4	protein_coding			intronic,non-coding intronic		1.071e-07				European	464/707707		[16]
	rs112891055	1	1p36.11	24751654	G	C	CLIC4	protein_coding			non-coding intronic,intronic		1.071e-07				European	464/707707		[16]
	rs115724926	1	1p36.11	24807402	C	T	CLIC4	protein_coding			non-coding intronic,intronic		6.401e-07				European	464/707707		[16]
	rs113745225	1	1p36.11	24846183	C	T			CLIC4/ RUNX3	protein_coding/ protein_coding			9.753e-08				European	464/707707		[16]
	rs112441123	1	1p36.11	24847925	G	T			CLIC4/ RUNX3	protein_coding/ protein_coding			7.122e-07				European	464/707707		[16]
	rs200109717	1	1p36.11	24852830	TG	T			CLIC4/ RUNX3	protein_coding/ protein_coding			1.646e-07				European	464/707707		[16]
	rs114045481	1	1p32.1	59673925	G	A	FGGY	protein_coding			intronic,non-coding intronic					2.9E-07	African	205/2159		[35]
	rs6692379	1	1p21.3	98756019	A	G	SNX7	protein_coding			intronic					7.29E-08	African	205/2159		[35]
	rs147289453	1	1q25.2	178240273	T	A	RASAL2	protein_coding			intronic,non-coding intronic		6.912e-07				European	464/707707		[16]
	rs568196444	1	1q25.2	178253899	G	C	RASAL2	protein_coding			intronic,non-coding intronic		6.911e-07				European	464/707707		[16]
	rs184162699	1	1q32.1	205650709	A	T			ELK4/ SLC45A3	protein_coding/ protein_coding			8.208e-07				European	464/707707		[16]
	rs190076539	1	1q32.1	205670422	C	T	SLC45A3	protein_coding			intronic		7.121e-07				European	464/707707		[16]
	rs1461877900	1	1q32.1	206030332	T	TAGG			CTSE/ BX571818.1	protein_coding/ transcribed_unitary_pseudogene			1.29181e-07				European	228/308799		[16]
	rs146419658	1	1q32.1	206082647, 206082651	TTATT	T	RHEX	protein_coding			intronic,5upstream		1.80148e-07				European	228/308799		[16]
	rs190435103	1	1q32.1	206529590	A	G	RASSF5	protein_coding			intronic		7.08745e-08				European	228/308799		[16]
	rs142336819	1	1q32.1	206740124	C	T			MAPKAPK2/ RF00019	protein_coding/ misc_RNA			4.093e-07				European	464/707707		[16]
	rs185381759	1	1q32.1	206797440	A	G			IL10/ IL19	protein_coding/ protein_coding			5.148e-08				European	464/707707		[16]
	rs115789977	1	1q32.1	206873891	G	A			IL20/ IL24	protein_coding/ protein_coding			2.781e-07				European	464/707707		[16]
	rs115068357	1	1q32.1	206879636	G	C			IL20/ IL24	protein_coding/ protein_coding			3.262e-07				European	464/707707		[16]
	rs116570992	1	1q32.1	207007748	C	T			FCAMR/ C1orf116	protein_coding/ protein_coding			6.266e-07				European	464/707707		[16]
	rs185229101	1	1q32.2	207254971	A	G	AL596218.1	lincRNA			non-coding intronic		5.98067e-07				European	228/308799		[16]
	rs183253880	1	1q32.2	207341550	A	T	CD55	protein_coding			intronic,3downstream,non-coding intronic		7.42369e-07				European	228/308799		[16]
	rs12096181	1	1q32.2	207737919	T	C	CR1L	protein_coding			intronic		7.103e-07				European	464/707707		[16]
	rs17187303	1	1q32.2	208361260	C	T			AL606753.1/ LINC01735	processed_pseudogene/ lincRNA			1.06e-07				European	464/707707		[16]
	rs75422412	1	1q32.2	208367791	A	G			AL606753.1/ LINC01735	processed_pseudogene/ lincRNA			1.56e-07				European	464/707707		[16]
	rs17012649	1	1q32.2	208502069	A	G			AL606753.1/ LINC01735	processed_pseudogene/ lincRNA			2.02516e-07				European	228/308799		[16]
	rs75980337	1	1q32.2	208593110	A	G			AL606753.1/ LINC01735	processed_pseudogene/ lincRNA			6.4753e-08				European	228/308799		[16]
	rs17187603	1	1q32.2	208597644	A	G			AL606753.1/ LINC01735	processed_pseudogene/ lincRNA			7.64857e-08				European	228/308799		[16]
	rs2788161	1	1q32.2	209209225	C	T			AC092810.2/ AC092810.1	processed_pseudogene/ processed_pseudogene			9.723e-07				European	464/707707		[16]
	rs2489651	1	1q32.2	209218092	T	C			AC092810.2/ AC092810.1	processed_pseudogene/ processed_pseudogene			7.503e-07				European	464/707707		[16]
	rs2800919	1	1q32.2	209232408	G	A	AC092810.1	processed_pseudogene			non-coding		8.996e-07				European	464/707707		[16]
	rs6698786	1	1q32.2	209236029	G	A			AC092810.1/ ATP5MC2P1	processed_pseudogene/ processed_pseudogene			1.147e-07				European	464/707707		[16]
	rs2800916	1	1q32.2	209237536	C	G			AC092810.1/ ATP5MC2P1	processed_pseudogene/ processed_pseudogene			6.475e-07				European	464/707707		[16]
	rs2788149	1	1q32.2	209242550	G	A			AC092810.1/ ATP5MC2P1	processed_pseudogene/ processed_pseudogene			1.16e-07				European	464/707707		[16]
	rs2800934	1	1q32.2	209246481	G	A			AC092810.1/ ATP5MC2P1	processed_pseudogene/ processed_pseudogene			2.67e-07				European	464/707707		[16]
	rs2788154	1	1q32.2	209246753	G	A			AC092810.1/ ATP5MC2P1	processed_pseudogene/ processed_pseudogene			2.659e-07				European	464/707707		[16]
	rs2788152	1	1q32.2	209249147	T	C			AC092810.1/ ATP5MC2P1	processed_pseudogene/ processed_pseudogene			4.384e-07				European	464/707707		[16]
	rs2800933	1	1q32.2	209251207	C	T			AC092810.1/ ATP5MC2P1	processed_pseudogene/ processed_pseudogene			6.908e-08				European	464/707707		[16]
	rs11119288	1	1q32.2	209471782	A	T			MIR205HG/ AL023754.1	processed_transcript/ lincRNA			6.373e-07				European	464/707707		[16]
	rs11804612	1	1q32.2	209472573	C	G			MIR205HG/ AL023754.1	processed_transcript/ lincRNA			5.597e-07				European	464/707707		[16]
	rs10863775	1	1q32.2	209500263	T	A			MIR205HG/ AL023754.1	processed_transcript/ lincRNA			7.449e-07				European	464/707707		[16]
	rs12758129	1	1q32.2	209504490	C	T			MIR205HG/ AL023754.1	processed_transcript/ lincRNA			7.523e-07				European	464/707707		[16]
	rs72504312	1	1q32.2	209505426	C	CT			MIR205HG/ AL023754.1	processed_transcript/ lincRNA			7.826e-07				European	464/707707		[16]
	rs35466877	1	1q32.2	209524434	T	C			MIR205HG/ AL023754.1	processed_transcript/ lincRNA			1.25317e-07				European	228/308799		[16]
	rs35626258	1	1q32.2	209534323	G	A	AL023754.1	lincRNA			non-coding intronic		1.16022e-07				European	228/308799		[16]
	rs2142967	1	1q32.2	209537670	T	C	AL023754.1	lincRNA			non-coding intronic		9.83762e-08				European	228/308799		[16]
	rs6684288	1	1q32.2	209538128	C	T	AL023754.1	lincRNA			non-coding intronic		1.103e-07				European	464/707707		[16]
	rs7513913	1	1q32.2	209541153	A	G	AL023754.1	lincRNA			non-coding intronic		1.132e-07				European	464/707707		[16]
	rs10436973	1	1q32.2	209548918	A	G	AL023754.1	lincRNA			non-coding intronic,5upstream		1.154e-07				European	464/707707		[16]
	rs11119314	1	1q32.2	209608998	A	G	CAMK1G	protein_coding			coding *nonsyn|nonsyn|nonsyn,non-coding,coding syn|syn|syn		4.554e-07				European	464/707707		[16]
	rs76001087	1	1q32.2	209609339	G	C	CAMK1G	protein_coding			non-coding intronic,intronic		1.11e-07				European	464/707707		[16]
	rs4140599	1	1q32.2	209610349	A	C	CAMK1G	protein_coding			intronic,3downstream,non-coding intronic		1.97229e-07				European	228/308799		[16]
	rs2566	1	1q32.2	209615169	G	A	LAMB3	protein_coding			3downstream,3utr		6.71382e-08				European	228/308799		[16]
	rs2076220	1	1q32.2	209618217	C	T	LAMB3	protein_coding			intronic		6.75414e-08				European	228/308799		[16]
	rs2076221	1	1q32.2	209618270	G	A	LAMB3	protein_coding			intronic		6.8066e-08				European	228/308799		[16]
	rs742255	1	1q32.2	209621207	T	G	LAMB3	protein_coding			intronic		6.45327e-08				European	228/308799		[16]
	rs3737913	1	1q32.2	209622922	G	A	LAMB3	protein_coding			intronic		6.53793e-08				European	228/308799		[16]
	rs2179402	1	1q32.2	209625908	A	G	LAMB3	protein_coding			coding syn		2.82872e-07				European	228/308799		[16]
	rs4844861	1	1q32.2	209626474	G	A	LAMB3	protein_coding			intronic		3.50195e-07				European	228/308799		[16]
	rs6656906	1	1q32.2	209690424	C	T	HSD11B1-AS1	antisense			non-coding intronic		5.9e-07				European	464/707707		[16]
	rs12086634	1	1q32.2	209706914	T	G	HSD11B1-AS1	antisense			non-coding intronic		2.725e-07				European	464/707707		[16]
	rs11807619	1	1q32.2	209708028	G	T	HSD11B1-AS1	antisense			non-coding intronic		9.453e-07				European	464/707707		[16]
	rs2282738	1	1q32.2	209708670	C	T	HSD11B1-AS1	antisense			non-coding intronic		2.829e-07				European	464/707707		[16]
	rs2282739	1	1q32.2	209709656	C	T	HSD11B1-AS1	antisense			non-coding intronic		6.694e-07				European	464/707707		[16]
	rs2236903	1	1q32.2	209710135	A	T	HSD11B1-AS1	antisense			non-coding intronic		6.651e-07				European	464/707707		[16]
	rs11119327	1	1q32.2	209710459	T	C	HSD11B1-AS1	antisense			non-coding intronic		2.72e-07				European	464/707707		[16]
	rs2884090	1	1q32.2	209710714	C	T	HSD11B1-AS1	antisense			non-coding intronic		6.706e-07				European	464/707707		[16]
	rs12138452	1	1q32.2	209713233	T	A	HSD11B1-AS1	antisense			non-coding intronic		2.761e-07				European	464/707707		[16]
	rs200984100	1	1q32.2	209714023	A	AGT	HSD11B1-AS1	antisense			non-coding intronic		2.737e-07				European	464/707707		[16]
	rs12094117	1	1q32.2	209715090	G	T	HSD11B1-AS1	antisense			non-coding intronic		3.675e-07				European	464/707707		[16]
	rs12090931	1	1q32.2	209716256	A	G	HSD11B1-AS1	antisense			non-coding intronic		2.705e-07				European	464/707707		[16]
	rs10863783	1	1q32.2	209716457	T	C	HSD11B1-AS1	antisense			non-coding intronic		2.702e-07				European	464/707707		[16]
	rs11808690	1	1q32.2	209718105	T	G	HSD11B1-AS1	antisense			non-coding intronic		2.753e-07				European	464/707707		[16]
	rs11485195	1	1q32.2	209718393	T	C	HSD11B1-AS1	antisense			non-coding intronic		2.753e-07				European	464/707707		[16]
	rs11487866	1	1q32.2	209718701	G	A	HSD11B1-AS1	antisense			non-coding intronic		2.882e-07				European	464/707707		[16]
	rs11119332	1	1q32.2	209719615	C	T	HSD11B1-AS1	antisense			non-coding intronic		2.92e-07				European	464/707707		[16]
	rs6672256	1	1q32.2	209720698	T	A	HSD11B1-AS1	antisense			non-coding intronic		6.874e-07				European	464/707707		[16]
	rs1000283	1	1q32.2	209721316	G	A	HSD11B1-AS1	antisense			non-coding intronic		7.531e-07				European	464/707707		[16]
	rs3766619	1	1q32.2	209721953	C	G	HSD11B1-AS1	antisense			non-coding intronic		8.119e-07				European	464/707707		[16]
	rs6679099	1	1q32.2	209722507	T	G	HSD11B1-AS1	antisense			non-coding intronic		8.128e-07				European	464/707707		[16]
	rs12116437	1	1q32.2	209723682	G	A	HSD11B1-AS1	antisense			non-coding intronic		8.346e-07				European	464/707707		[16]
	rs7539852	1	1q32.2	209725194	A	G	HSD11B1	protein_coding			intronic		7.836e-07				European	464/707707		[16]
	rs9430012	1	1q32.2	209727270	G	C	HSD11B1	protein_coding			intronic		8.04e-07				European	464/707707		[16]
	rs11119339	1	1q32.2	209765642	G	A	TRAF3IP3	protein_coding			intronic		1.687e-07				European	464/707707		[16]
	rs10779513	1	1q32.2	209766254	C	T	TRAF3IP3	protein_coding			intronic		1.679e-07				European	464/707707		[16]
	rs7523300	1	1q32.2	209769165	C	T	TRAF3IP3	protein_coding			intronic,non-coding intronic		2.847e-07				European	464/707707		[16]
	rs11419290	1	1q32.2	209769245	C	CG	TRAF3IP3	protein_coding			non-coding intronic,intronic		2.852e-07				European	464/707707		[16]
	rs11119343	1	1q32.2	209769811	A	G	TRAF3IP3	protein_coding			intronic,non-coding intronic		1.73e-07				European	464/707707		[16]
	rs2235370	1	1q32.2	209772682	C	A	TRAF3IP3	protein_coding			intronic,non-coding intronic			3.03e-07			Asian	930/5068		[26]
	rs623360	1	1q32.2	209779520	C	G	TRAF3IP3	protein_coding			intronic,non-coding,3downstream,3utr,5upstream			1.82e-07			Asian	930/5068		[26]
	rs2076153	1	1q32.2	209780226	A	G	TRAF3IP3	protein_coding			intronic,non-coding,5upstream,3downstream		8.987e-07				European	464/707707		[16]
	rs651141	1	1q32.2	209782503	A	C	C1orf74	protein_coding			3utr			1.59e-07			Asian	930/5068		[26]
	rs1387967652	1	1q32.2	209785001	TTTAATTT	TTT			C1orf74/ IRF6	protein_coding/ protein_coding				1.84e-07			Asian	930/5068		[26]
	rs1856161	1	1q32.2	209785823	C	T	IRF6	protein_coding			3utr			4.33e-07			Asian	930/5068		[26]
	rs1296544540	1	1q32.2	209787575	CAC	C	IRF6	protein_coding			3downstream,3utr			1.84e-07			Asian	930/5068		[26]
	rs2235371	1	1q32.2	209790735	C	T	IRF6	protein_coding			3downstream,coding nonsyn,coding *nonsyn,3utr			3.49e-07			Asian	930/5068		[26]
	rs17015217	1	1q32.2	209793284	G	A	IRF6	protein_coding			intronic,5upstream			3.49e-07			Asian	930/5068		[26]
	rs75594643	1	1q32.2	209794306	A	C	IRF6	protein_coding			intronic,5upstream			5.21e-08			Asian	930/5068		[26]
	rs2236906	1	1q32.2	209798140	T	G	IRF6	protein_coding			intronic			1.47e-07			Asian	930/5068		[26]
	rs2236906	1	1q32.2	209798140	T	G	IRF6	protein_coding			intronic		9.297e-07				European	464/707707		[16]
	rs4844494	1	1q32.2	209798853	G	A	IRF6	protein_coding			intronic			3.75e-07			Asian	930/5068		[26]
	rs861019	1	1q32.2	209802041	A	G	IRF6	protein_coding			intronic,5utr			1.04e-07			Asian	930/5068		[26]
	rs861019	1	1q32.2	209802041	A	G	IRF6	protein_coding			intronic,5utr		9.795e-07				European	464/707707		[16]
	rs2235377	1	1q32.2	209802047	T	C	IRF6	protein_coding			5utr,5upstream,intronic			7.98e-08			Asian	930/5068		[26]
	rs3753517	1	1q32.2	209804753	C	T	IRF6	protein_coding			intronic			7.98e-08			Asian	930/5068		[26]
	rs66498218	1	1q32.2	209805127	TCAACACCAGCT	T	IRF6	protein_coding			intronic		9.587e-07				European	464/707707		[16]
	rs7545538	1	1q32.2	209806268	C	G			IRF6/ UTP25	protein_coding/ protein_coding			6.05968e-07				European	228/308799		[16]
	rs7545542	1	1q32.2	209806290	C	T			IRF6/ UTP25	protein_coding/ protein_coding			8.69361e-08				European	228/308799		[16]
	rs846808	1	1q32.2	209806682	C	T			IRF6/ UTP25	protein_coding/ protein_coding				1.04e-07			Asian	930/5068		[26]
	rs2357229	1	1q32.2	209807144	G	T			IRF6/ UTP25	protein_coding/ protein_coding			1.33866e-07				European	228/308799		[16]
	rs1005287	1	1q32.2	209807412	G	A			IRF6/ UTP25	protein_coding/ protein_coding			9.87575e-08				European	228/308799		[16]
	rs17015255	1	1q32.2	209809393	A	G			IRF6/ UTP25	protein_coding/ protein_coding				1.02e-07			Asian	930/5068		[26]
	rs11119346	1	1q32.2	209810555	C	T			IRF6/ UTP25	protein_coding/ protein_coding				1.02e-07			Asian	930/5068		[26]
	rs11119347	1	1q32.2	209810571	T	C			IRF6/ UTP25	protein_coding/ protein_coding				1.02e-07			Asian	930/5068		[26]
	rs2069068	1	1q32.2	209810668	G	T			IRF6/ UTP25	protein_coding/ protein_coding				1.02e-07			Asian	930/5068		[26]
	rs75477785	1	1q32.2	209811125	T	G			IRF6/ UTP25	protein_coding/ protein_coding				1.02e-07			Asian	930/5068		[26]
	rs10489343	1	1q32.2	209811479	G	T			IRF6/ UTP25	protein_coding/ protein_coding				1.02e-07			Asian	930/5068		[26]
	rs77037440	1	1q32.2	209811791	C	T			IRF6/ UTP25	protein_coding/ protein_coding				1.09e-07			Asian	930/5068		[26]
	rs12064398	1	1q32.2	209812606	A	C			IRF6/ UTP25	protein_coding/ protein_coding				1.09e-07			Asian	930/5068		[26]
	rs12069187	1	1q32.2	209812607	G	T			IRF6/ UTP25	protein_coding/ protein_coding				1.09e-07			Asian	930/5068		[26]
	rs12566152	1	1q32.2	209813402	C	T			IRF6/ UTP25	protein_coding/ protein_coding				1.09e-07			Asian	930/5068		[26]
	rs1293440744	1	1q32.2	209814273	T	TACGGCTG			IRF6/ UTP25	protein_coding/ protein_coding				1.47e-07			Asian	930/5068		[26]
	rs10779515	1	1q32.2	209814287	G	A			IRF6/ UTP25	protein_coding/ protein_coding				1.47e-07			Asian	930/5068		[26]
	rs2078014272	1	1q32.2	209814367	CA	C			IRF6/ UTP25	protein_coding/ protein_coding				1.47e-07			Asian	930/5068		[26]
	rs10863789	1	1q32.2	209814574	T	C			IRF6/ UTP25	protein_coding/ protein_coding				1.47e-07			Asian	930/5068		[26]
	rs75889558	1	1q32.2	209815464	G	T			IRF6/ UTP25	protein_coding/ protein_coding				1.47e-07			Asian	930/5068		[26]
	rs17015268	1	1q32.2	209815644	G	A			IRF6/ UTP25	protein_coding/ protein_coding				1.47e-07			Asian	930/5068		[26]
	rs76145088	1	1q32.2	209815887	A	G			IRF6/ UTP25	protein_coding/ protein_coding				1.47e-07			Asian	930/5068		[26]
	rs77542756	1	1q32.2	209815936	G	A			IRF6/ UTP25	protein_coding/ protein_coding				1.47e-07			Asian	930/5068		[26]
	rs11119348	1	1q32.2	209816384	A	C			IRF6/ UTP25	protein_coding/ protein_coding				1.47e-07			Asian	930/5068		[26]
	rs200732512	1	1q32.2	209816722	T	A			IRF6/ UTP25	protein_coding/ protein_coding				4.08e-07			Asian	930/5068		[26]
	rs934535449	1	1q32.2	209816777	G	A			IRF6/ UTP25	protein_coding/ protein_coding				1.28e-07			Asian	930/5068		[26]
	rs1469363296	1	1q32.2	209820021	A	T			IRF6/ UTP25	protein_coding/ protein_coding				2.36e-07			Asian	930/5068		[26]
	rs597673	1	1q32.2	209820667	C	G			IRF6/ UTP25	protein_coding/ protein_coding				5.62e-07			Asian	930/5068		[26]
	rs615276	1	1q32.2	209824355	G	A			IRF6/ UTP25	protein_coding/ protein_coding				6.59e-07			Asian	930/5068		[26]
	rs1385827853	1	1q32.2	209825788	CG	C			IRF6/ UTP25	protein_coding/ protein_coding				5.09e-07			Asian	930/5068		[26]
	rs632305	1	1q32.2	209826937	T	C			IRF6/ UTP25	protein_coding/ protein_coding				5.87e-07			Asian	930/5068		[26]
	rs632305	1	1q32.2	209826937	T	C			IRF6/ UTP25	protein_coding/ protein_coding			1.229e-07				European	464/707707		[16]
	rs661755	1	1q32.2	209827828	C	T			IRF6/ UTP25	protein_coding/ protein_coding			1.237e-07				European	464/707707		[16]
	rs1001922639	1	1q32.2	209828778	A	T	UTP25	protein_coding			intronic			3.82e-07			Asian	930/5068		[26]
	rs599663	1	1q32.2	209830043	A	C	UTP25	protein_coding			intronic		1.231e-07				European	464/707707		[16]
	rs12080691	1	1q32.2	209834071	A	T	UTP25	protein_coding			intronic			1.06e-07			Asian	930/5068		[26]
	rs593543	1	1q32.2	209836385	G	A	UTP25	protein_coding			intronic		1.232e-07				European	464/707707		[16]
	rs585191	1	1q32.2	209836394	G	A	UTP25	protein_coding			intronic		1.214e-07				European	464/707707		[16]
	rs684083	1	1q32.2	209841407	C	T	UTP25	protein_coding			intronic		1.47e-07				European	464/707707		[16]
	rs583814	1	1q32.2	209847626	C	T	UTP25	protein_coding			intronic		1.481e-07				European	464/707707		[16]
	rs4329516	1	1q32.2	209849556	C	T	UTP25	protein_coding			intronic			1.91e-07			Asian	930/5068		[26]
	rs11579771	1	1q32.2	209853251	C	T	UTP25	protein_coding			3utr		1.376e-07				European	464/707707		[16]
	rs10863793	1	1q32.2	209864075	G	A			UTP25/ SYT14	protein_coding/ protein_coding			3.255e-07				European	464/707707		[16]
	rs66520969	1	1q32.2	209865370	CA	C			UTP25/ SYT14	protein_coding/ protein_coding			7.099e-07				European	464/707707		[16]
	rs67142862	1	1q32.2	209865479	C	CT			UTP25/ SYT14	protein_coding/ protein_coding			7.096e-07				European	464/707707		[16]
	rs1964106	1	1q32.2	209865859	A	G			UTP25/ SYT14	protein_coding/ protein_coding			7.079e-07				European	464/707707		[16]
	rs2142907	1	1q32.2	209866160	T	C			UTP25/ SYT14	protein_coding/ protein_coding			7.115e-07				European	464/707707		[16]
	rs1963685	1	1q32.2	209866988	T	C			UTP25/ SYT14	protein_coding/ protein_coding			7.233e-07				European	464/707707		[16]
	rs4308980	1	1q32.2	209867048	T	A			UTP25/ SYT14	protein_coding/ protein_coding			7.261e-07				European	464/707707		[16]
	rs7548545	1	1q32.2	209867353	C	T			UTP25/ SYT14	protein_coding/ protein_coding			7.212e-07				European	464/707707		[16]
	rs1108628	1	1q32.2	209867805	A	G			UTP25/ SYT14	protein_coding/ protein_coding			7.224e-07				European	464/707707		[16]
	rs11119357	1	1q32.2	209869037	C	T			UTP25/ SYT14	protein_coding/ protein_coding			7.238e-07				European	464/707707		[16]
	rs1883331	1	1q32.2	209870138	A	G			UTP25/ SYT14	protein_coding/ protein_coding			7.187e-07				European	464/707707		[16]
	rs7537070	1	1q32.2	209870220	A	G			UTP25/ SYT14	protein_coding/ protein_coding			6.428e-07				European	464/707707		[16]
	rs7537294	1	1q32.2	209870432	A	G			UTP25/ SYT14	protein_coding/ protein_coding			7.188e-07				European	464/707707		[16]
	rs985431	1	1q32.2	209870603	A	T			UTP25/ SYT14	protein_coding/ protein_coding			7.165e-07				European	464/707707		[16]
	rs4133950	1	1q32.2	209871048	C	G			UTP25/ SYT14	protein_coding/ protein_coding			7.194e-07				European	464/707707		[16]
	rs7550330	1	1q32.2	209871242	G	A			UTP25/ SYT14	protein_coding/ protein_coding			7.314e-07				European	464/707707		[16]
	rs7540534	1	1q32.2	209871479	A	T			UTP25/ SYT14	protein_coding/ protein_coding			7.294e-07				European	464/707707		[16]
	rs7550733	1	1q32.2	209871623	G	A			UTP25/ SYT14	protein_coding/ protein_coding			7.293e-07				European	464/707707		[16]
	rs12022221	1	1q32.2	209872833	T	G			UTP25/ SYT14	protein_coding/ protein_coding			7.315e-07				European	464/707707		[16]
	rs1883332	1	1q32.2	209873441	G	A			UTP25/ SYT14	protein_coding/ protein_coding				7.02e-07			Asian	930/5068		[26]
	rs9429825	1	1q32.2	209878788	C	G			UTP25/ SYT14	protein_coding/ protein_coding			7.289e-07				European	464/707707		[16]
	rs9429826	1	1q32.2	209878801	G	A			UTP25/ SYT14	protein_coding/ protein_coding			7.378e-07				European	464/707707		[16]
	rs1983614	1	1q32.2	209884083	C	T			UTP25/ SYT14	protein_coding/ protein_coding			5.621e-07				European	464/707707		[16]
	rs6677876	1	1q32.2	209887454	T	C			UTP25/ SYT14	protein_coding/ protein_coding			9.828e-08				European	464/707707		[16]
	rs6675416	1	1q32.2	209887661	A	G			UTP25/ SYT14	protein_coding/ protein_coding			1.278e-07				European	464/707707		[16]
	rs59227700	1	1q32.2	209889019	A	ACCGGCT			UTP25/ SYT14	protein_coding/ protein_coding			9.891e-08				European	464/707707		[16]
	rs2143545	1	1q32.2	209889322	C	T			UTP25/ SYT14	protein_coding/ protein_coding			1.265e-07				European	464/707707		[16]
	rs6674507	1	1q32.2	209892800	A	C			UTP25/ SYT14	protein_coding/ protein_coding			1.533e-07				European	464/707707		[16]
	rs2206700	1	1q32.2	209894283	T	C			UTP25/ SYT14	protein_coding/ protein_coding			1.152e-07				European	464/707707		[16]
	rs6681355	1	1q32.2	209894627	A	C			UTP25/ SYT14	protein_coding/ protein_coding			1.581e-07				European	464/707707		[16]
	rs4844913	1	1q32.2	209894772	G	A			UTP25/ SYT14	protein_coding/ protein_coding				6.26e-08			Asian	930/5068		[26]
	rs4844913	1	1q32.2	209894772	G	A			UTP25/ SYT14	protein_coding/ protein_coding			1.58522e-07				European	228/308799		[16]
	rs6540567	1	1q32.2	209898183	C	T			UTP25/ SYT14	protein_coding/ protein_coding			5.28409e-08				European	228/308799		[16]
	rs12092530	1	1q32.2	209901972	C	A			UTP25/ SYT14	protein_coding/ protein_coding			4.5391e-07				European	228/308799		[16]
	rs12083466	1	1q32.2	209902878	G	A			UTP25/ SYT14	protein_coding/ protein_coding			5.65979e-07				European	228/308799		[16]
	rs12079815	1	1q32.2	209902889	T	C			UTP25/ SYT14	protein_coding/ protein_coding			9.09788e-07				European	228/308799		[16]
	rs9430020	1	1q32.2	209903539	T	A			UTP25/ SYT14	protein_coding/ protein_coding				9.92e-08			Asian	930/5068		[26]
	rs11119363	1	1q32.2	209903768	A	G			UTP25/ SYT14	protein_coding/ protein_coding				8.44e-08			Asian	930/5068		[26]
	rs7549696	1	1q32.2	209904260	A	G			UTP25/ SYT14	protein_coding/ protein_coding				8.44e-08			Asian	930/5068		[26]
	rs2078502177	1	1q32.2	209904708	G	C			UTP25/ SYT14	protein_coding/ protein_coding				1.14e-07			Asian	930/5068		[26]
	rs1416161660	1	1q32.2	209912992	ACCATAGCT	T			UTP25/ SYT14	protein_coding/ protein_coding				3.05e-07			Asian	930/5068		[26]
	rs12140373	1	1q32.2	209913194	G	A			UTP25/ SYT14	protein_coding/ protein_coding				3.05e-07			Asian	930/5068		[26]
	rs112238646	1	1q32.2	209913891	C	T			UTP25/ SYT14	protein_coding/ protein_coding				6.07e-07			Asian	930/5068		[26]
	rs12045009	1	1q32.2	209919593	G	A			UTP25/ SYT14	protein_coding/ protein_coding				3.29e-07			Asian	930/5068		[26]
	rs1198015633	1	1q32.2	209919617	G	C			UTP25/ SYT14	protein_coding/ protein_coding				4e-07			Asian	930/5068		[26]
	rs12042489	1	1q32.2	209919641	T	C			UTP25/ SYT14	protein_coding/ protein_coding				2.45e-07			Asian	930/5068		[26]
	rs12041818	1	1q32.2	209919752	A	G			UTP25/ SYT14	protein_coding/ protein_coding				4.18e-07			Asian	930/5068		[26]
	rs6702961	1	1q32.2	209920149	C	T			UTP25/ SYT14	protein_coding/ protein_coding				3.05e-07			Asian	930/5068		[26]
	rs6667057	1	1q32.2	209920226	A	G			UTP25/ SYT14	protein_coding/ protein_coding				3.05e-07			Asian	930/5068		[26]
	rs4462143	1	1q32.2	209920240	A	C			UTP25/ SYT14	protein_coding/ protein_coding				3.05e-07			Asian	930/5068		[26]
	rs11119366	1	1q32.2	209921490	T	C			UTP25/ SYT14	protein_coding/ protein_coding				3.05e-07			Asian	930/5068		[26]
	rs6658328	1	1q32.2	209921671	C	T			UTP25/ SYT14	protein_coding/ protein_coding				3.05e-07			Asian	930/5068		[26]
	rs2038055	1	1q32.2	209921703	T	C			UTP25/ SYT14	protein_coding/ protein_coding			9.39334e-07				European	228/308799		[16]
	rs6673464	1	1q32.2	209921890	A	G			UTP25/ SYT14	protein_coding/ protein_coding				3.05e-07			Asian	930/5068		[26]
	rs6661316	1	1q32.2	209922182	C	T			UTP25/ SYT14	protein_coding/ protein_coding				3.05e-07			Asian	930/5068		[26]
	rs10863797	1	1q32.2	209922554	A	G			UTP25/ SYT14	protein_coding/ protein_coding				3.64e-07			Asian	930/5068		[26]
	rs11119367	1	1q32.2	209923416	A	C			UTP25/ SYT14	protein_coding/ protein_coding			8.71586e-07				European	228/308799		[16]
	rs10863798	1	1q32.2	209923852	T	C			UTP25/ SYT14	protein_coding/ protein_coding			8.5765e-07				European	228/308799		[16]
	rs9662387	1	1q32.2	209924179	T	C			UTP25/ SYT14	protein_coding/ protein_coding			8.58084e-07				European	228/308799		[16]
	rs986057	1	1q32.2	209926414	T	A			UTP25/ SYT14	protein_coding/ protein_coding			8.55165e-07				European	228/308799		[16]
	rs72649920	1	1q32.2	209926638	C	G			UTP25/ SYT14	protein_coding/ protein_coding				8.35e-07			Asian	930/5068		[26]
	rs1040423	1	1q32.2	209927114	T	C			UTP25/ SYT14	protein_coding/ protein_coding				4.4e-07			Asian	930/5068		[26]
	rs576639994	1	1q32.2	209928666	CAAAACAAAA	-			UTP25/ SYT14	protein_coding/ protein_coding				4.4e-07			Asian	930/5068		[26]
	rs4282820	1	1q32.2	209929214	A	G			UTP25/ SYT14	protein_coding/ protein_coding			8.55106e-07				European	228/308799		[16]
	rs4844501	1	1q32.2	209931253	A	G			UTP25/ SYT14	protein_coding/ protein_coding				6.76e-07			Asian	930/5068		[26]
	rs4844502	1	1q32.2	209931398	A	T			UTP25/ SYT14	protein_coding/ protein_coding				6.76e-07			Asian	930/5068		[26]
	rs11119370	1	1q32.2	209931849	C	G			UTP25/ SYT14	protein_coding/ protein_coding			8.55106e-07				European	228/308799		[16]
	rs10863799	1	1q32.2	209931993	A	G			UTP25/ SYT14	protein_coding/ protein_coding				4.13e-07			Asian	930/5068		[26]
	rs2884124	1	1q32.2	209932430	A	T			UTP25/ SYT14	protein_coding/ protein_coding				4.13e-07			Asian	930/5068		[26]
	rs12354000	1	1q32.2	209933675	G	A			UTP25/ SYT14	protein_coding/ protein_coding				4.34e-07			Asian	930/5068		[26]
	rs4454550	1	1q32.2	209933885	A	G			UTP25/ SYT14	protein_coding/ protein_coding				4.13e-07			Asian	930/5068		[26]
	rs1007180039	1	1q32.2	209933944	T	C			UTP25/ SYT14	protein_coding/ protein_coding				5.29e-07			Asian	930/5068		[26]
	rs1263820313	1	1q32.2	209934233	TA	T			UTP25/ SYT14	protein_coding/ protein_coding				4.4e-07			Asian	930/5068		[26]
	rs4844916	1	1q32.2	209934851	A	T			UTP25/ SYT14	protein_coding/ protein_coding				6.04e-07			Asian	930/5068		[26]
	rs6662445	1	1q32.2	209934862	G	T			UTP25/ SYT14	protein_coding/ protein_coding				4.13e-07			Asian	930/5068		[26]
	rs6540568	1	1q32.2	209935005	T	C			UTP25/ SYT14	protein_coding/ protein_coding				4.13e-07			Asian	930/5068		[26]
	rs6540569	1	1q32.2	209935110	G	A			UTP25/ SYT14	protein_coding/ protein_coding			8.555e-07				European	228/308799		[16]
	rs1233835282	1	1q32.2	209935125	AAAAAA	AAAAA			UTP25/ SYT14	protein_coding/ protein_coding				4.13e-07			Asian	930/5068		[26]
	rs724054	1	1q32.2	209935941	T	A			UTP25/ SYT14	protein_coding/ protein_coding				4.13e-07			Asian	930/5068		[26]
	rs2357212	1	1q32.2	209936617	A	T			UTP25/ SYT14	protein_coding/ protein_coding			8.55106e-07				European	228/308799		[16]
	rs9429829	1	1q32.2	209937184	G	A			UTP25/ SYT14	protein_coding/ protein_coding				4.4e-07			Asian	930/5068		[26]
	rs9429830	1	1q32.2	209937192	T	C			UTP25/ SYT14	protein_coding/ protein_coding				4.4e-07			Asian	930/5068		[26]
	rs12025114	1	1q32.2	209938388	G	A	SYT14	protein_coding			intronic			7.8e-07			Asian	930/5068		[26]
	rs72649921	1	1q32.2	209938732	C	A	SYT14	protein_coding			intronic			5.53e-07			Asian	930/5068		[26]
	rs7544033	1	1q32.2	209941835	C	T	SYT14	protein_coding			intronic		9.24421e-07				European	228/308799		[16]
	rs9430024	1	1q32.2	209945114	C	A	SYT14	protein_coding			intronic		9.23804e-07				European	228/308799		[16]
	rs1028325	1	1q32.2	209946046	A	G	SYT14	protein_coding			intronic			7.06e-07			Asian	930/5068		[26]
	rs6678081	1	1q32.2	209947796	T	C	SYT14	protein_coding			intronic			8.02e-07			Asian	930/5068		[26]
	rs7528647	1	1q32.2	209948977	G	A	SYT14	protein_coding			intronic		9.11969e-07				European	228/308799		[16]
	rs11119374	1	1q32.2	209951510	C	T	SYT14	protein_coding			5upstream,intronic			4.48e-07			Asian	930/5068		[26]
	rs2205987	1	1q32.2	209952152	T	A	SYT14	protein_coding			intronic,5upstream		9.11381e-07				European	228/308799		[16]
	rs2205988	1	1q32.2	209953496	C	G	SYT14	protein_coding			intronic		9.11423e-07				European	228/308799		[16]
	rs2205989	1	1q32.2	209953850	C	G	SYT14	protein_coding			intronic			5.93e-07			Asian	930/5068		[26]
	rs10779516	1	1q32.2	209954782	T	C	SYT14	protein_coding			intronic		9.03795e-07				European	228/308799		[16]
	rs6702257	1	1q32.2	209957529	G	C	SYT14	protein_coding			intronic		9.11444e-07				European	228/308799		[16]
	rs7530426	1	1q32.2	209958212	A	G	SYT14	protein_coding			intronic		9.11465e-07				European	228/308799		[16]
	rs9430026	1	1q32.2	209959093	C	A	SYT14	protein_coding			intronic			5.93e-07			Asian	930/5068		[26]
	rs10779517	1	1q32.2	209962036	T	C	SYT14	protein_coding			intronic		9.09871e-07				European	228/308799		[16]
	rs10779518	1	1q32.2	209965724	G	A	SYT14	protein_coding			intronic		9.09452e-07				European	228/308799		[16]
	rs6540573	1	1q32.2	209967644	A	G	SYT14	protein_coding			intronic		9.09515e-07				European	228/308799		[16]
	rs11119375	1	1q32.2	209967988	A	T	SYT14	protein_coding			intronic			6.6e-07			Asian	930/5068		[26]
	rs2142861	1	1q32.2	209969633	G	A	SYT14	protein_coding			intronic			4.58e-07			Asian	930/5068		[26]
	rs12143780	1	1q32.2	209974037	C	T	SYT14	protein_coding			intronic			3.45e-07			Asian	930/5068		[26]
	rs78452459	1	1q32.2	209974215	G	A	SYT14	protein_coding			intronic			3.45e-07			Asian	930/5068		[26]
	rs75508873	1	1q32.2	209974277	G	A	SYT14	protein_coding			intronic			3.45e-07			Asian	930/5068		[26]
	rs12143962	1	1q32.2	209974643		T	SYT14	protein_coding			intronic			3.03e-07			Asian	930/5068		[26]
	rs4844505	1	1q32.2	209976361	C	A	SYT14	protein_coding			intronic		9.67186e-07				European	228/308799		[16]
	rs7416843	1	1q32.2	209976611	C	G	SYT14	protein_coding			intronic			2.42e-07			Asian	930/5068		[26]
	rs7412594	1	1q32.2	209976651	G	A	SYT14	protein_coding			intronic			2.27e-07			Asian	930/5068		[26]
	rs6540575	1	1q32.2	209976675	G	A	SYT14	protein_coding			intronic		9.12557e-07				European	228/308799		[16]
	rs11119378	1	1q32.2	209977357	C	T	SYT14	protein_coding			intronic			2.98e-07			Asian	930/5068		[26]
	rs6682334	1	1q32.2	209978999	C	T	SYT14	protein_coding			intronic			1.15e-07			Asian	930/5068		[26]
	rs6682546	1	1q32.2	209979170	C	T	SYT14	protein_coding			intronic			9.81e-08			Asian	930/5068		[26]
	rs6689456	1	1q32.2	209981296	C	G	SYT14	protein_coding			intronic			8.93e-08			Asian	930/5068		[26]
	rs35788191	1	1q32.2	209982578	T	C	SYT14	protein_coding			intronic			1.02e-07			Asian	930/5068		[26]
	rs7548989	1	1q32.2	209983302	C	T	SYT14	protein_coding			intronic			1.1e-07			Asian	930/5068		[26]
	rs7525980	1	1q32.2	209983425	G	A	SYT14	protein_coding			intronic		9.14913e-07				European	228/308799		[16]
	rs7513171	1	1q32.2	209985933	C	T	SYT14	protein_coding			intronic			1.1e-07			Asian	930/5068		[26]
	rs11119382	1	1q32.2	209986401	C	T	SYT14	protein_coding			intronic			1.1e-07			Asian	930/5068		[26]
	rs7539030	1	1q32.2	209987715	G	A	SYT14	protein_coding			intronic			1.1e-07			Asian	930/5068		[26]
	rs7517019	1	1q32.2	209987716	C	T	SYT14	protein_coding			intronic			1.1e-07			Asian	930/5068		[26]
	rs7514257	1	1q32.2	209987859	A	G	SYT14	protein_coding			intronic		9.97953e-07				European	228/308799		[16]
	rs1572123134	1	1q32.2	209990754	T	A	SYT14	protein_coding			intronic			1.47e-07			Asian	930/5068		[26]
	rs189001	1	1q32.2	209993689	A	G	SYT14	protein_coding			intronic			9.48e-08			Asian	930/5068		[26]
	rs227195	1	1q32.2	209994641	A	G	SYT14	protein_coding			intronic			1.24e-07			Asian	930/5068		[26]
	rs227184	1	1q32.2	209995739	A	G	SYT14	protein_coding			intronic			1.13e-07			Asian	930/5068		[26]
	rs227183	1	1q32.2	209996313	G	A	SYT14	protein_coding			intronic			9.01e-08			Asian	930/5068		[26]
	rs227182	1	1q32.2	209996959	C	A	SYT14	protein_coding			intronic		9.87984e-07				European	228/308799		[16]
	rs227186	1	1q32.2	210000125	G	A	SYT14	protein_coding			intronic			7.46e-08			Asian	930/5068		[26]
	rs227187	1	1q32.2	210000184	A	C	SYT14	protein_coding			intronic			7.99e-08			Asian	930/5068		[26]
	rs227188	1	1q32.2	210000214	A	G	SYT14	protein_coding			intronic			7.99e-08			Asian	930/5068		[26]
	rs227189	1	1q32.2	210000754	G	C	SYT14	protein_coding			intronic			7.99e-08			Asian	930/5068		[26]
	rs227190	1	1q32.2	210001578	T	C	SYT14	protein_coding			intronic			7.79e-08			Asian	930/5068		[26]
	rs1202620195	1	1q32.2	210003930	TAATTTT	T	SYT14	protein_coding			intronic			1.8e-07			Asian	930/5068		[26]
	rs126277	1	1q32.2	210004628	A	G	SYT14	protein_coding			intronic			2.05e-07			Asian	930/5068		[26]
	rs227216	1	1q32.2	210008267	T	G	SYT14	protein_coding			intronic			2.32e-07			Asian	930/5068		[26]
	rs227217	1	1q32.2	210009580	A	G	SYT14	protein_coding			intronic		9.99885e-07				European	228/308799		[16]
	rs227219	1	1q32.2	210009983	T	C	SYT14	protein_coding			intronic		9.99885e-07				European	228/308799		[16]
	rs227221	1	1q32.2	210016897	T	C	SYT14	protein_coding			coding syn|syn,intronic			1.25e-07			Asian	930/5068		[26]
	rs227223	1	1q32.2	210018300	G	A	SYT14	protein_coding			intronic			1.22e-07			Asian	930/5068		[26]
	rs227225	1	1q32.2	210018904	A	G	SYT14	protein_coding			intronic			9.69e-08			Asian	930/5068		[26]
	rs227227	1	1q32.2	210021655	C	T	SYT14	protein_coding			intronic			8.93e-08			Asian	930/5068		[26]
	rs170557	1	1q32.2	210024924	G	A	SYT14	protein_coding			intronic		9.99309e-07				European	228/308799		[16]
	rs227229	1	1q32.2	210025543	G	C	SYT14	protein_coding			intronic			5e-08			Asian	930/5068		[26]
	rs227231	1	1q32.2	210026456	A	T	SYT14	protein_coding			intronic		9.17952e-07				European	228/308799		[16]
	rs34582482	1	1q32.2	210026798	G	GTATT	SYT14	protein_coding			intronic			5e-08			Asian	930/5068		[26]
	rs227232	1	1q32.2	210027720	G	A	SYT14	protein_coding			intronic			5.75e-08			Asian	930/5068		[26]
	rs170558	1	1q32.2	210027902	G	A	SYT14	protein_coding			intronic			6.16e-08			Asian	930/5068		[26]
	rs846557	1	1q32.2	210030660	C	T	SYT14	protein_coding			intronic			6.6e-08			Asian	930/5068		[26]
	rs846556	1	1q32.2	210031251	G	A	SYT14	protein_coding			intronic			6.6e-08			Asian	930/5068		[26]
	rs2307892	1	1q32.2	210031922	GAGG	G	SYT14	protein_coding			intronic		8.77627e-07				European	228/308799		[16]
	rs846555	1	1q32.2	210032126	G	A	SYT14	protein_coding			intronic		8.78234e-07				European	228/308799		[16]
	rs846554	1	1q32.2	210032189	C	G	SYT14	protein_coding			intronic		8.77627e-07				European	228/308799		[16]
	rs1282031724	1	1q32.2	210032654	T	A	SYT14	protein_coding			intronic			4.27e-07			Asian	930/5068		[26]
	rs1420761645	1	1q32.2	210032738	TCT	T	SYT14	protein_coding			intronic			5.91e-08			Asian	930/5068		[26]
	rs846553	1	1q32.2	210033008	G	A	SYT14	protein_coding			intronic			1.46e-07			Asian	930/5068		[26]
	rs846552	1	1q32.2	210034713	T	C	SYT14	protein_coding			intronic		8.52433e-07				European	228/308799		[16]
	rs846551	1	1q32.2	210035316	C	T	SYT14	protein_coding			intronic		8.54417e-07				European	228/308799		[16]
	rs183450	1	1q32.2	210035596	A	G	SYT14	protein_coding			intronic			1.76e-07			Asian	930/5068		[26]
	rs227191	1	1q32.2	210036609	A	G	SYT14	protein_coding			intronic		8.52452e-07				European	228/308799		[16]
	rs988638336	1	1q32.2	210037529	G	T	SYT14	protein_coding			intronic			9.7e-08			Asian	930/5068		[26]
	rs227193	1	1q32.2	210039079	T	C	SYT14	protein_coding			intronic		7.08663e-07				European	228/308799		[16]
	rs227178	1	1q32.2	210043601	C	T	SYT14	protein_coding			intronic			8.32e-08			Asian	930/5068		[26]
	rs227177	1	1q32.2	210044968	T	C	SYT14	protein_coding			intronic			8.32e-08			Asian	930/5068		[26]
	rs227176	1	1q32.2	210045062	T	C	SYT14	protein_coding			intronic			8.32e-08			Asian	930/5068		[26]
	rs860155	1	1q32.2	210046126	C	T	SYT14	protein_coding			intronic			8.32e-08			Asian	930/5068		[26]
	rs1558151330	1	1q32.2	210046422	A	C	SYT14	protein_coding			intronic			8.32e-08			Asian	930/5068		[26]
	rs227172	1	1q32.2	210048535	G	A	SYT14	protein_coding			intronic		8.531e-07				European	228/308799		[16]
	rs227173	1	1q32.2	210050314	T	C	SYT14	protein_coding			intronic			1.29e-07			Asian	930/5068		[26]
	rs227174	1	1q32.2	210050692	G	A	SYT14	protein_coding			intronic		8.5312e-07				European	228/308799		[16]
	rs227175	1	1q32.2	210050896	A	G	SYT14	protein_coding			intronic			1.29e-07			Asian	930/5068		[26]
	rs170553	1	1q32.2	210051269	G	A	SYT14	protein_coding			intronic			1.29e-07			Asian	930/5068		[26]
	rs35556230	1	1q32.2	210051777	CTT	C	SYT14	protein_coding			intronic		8.5312e-07				European	228/308799		[16]
	rs2636376	1	1q32.2	210052177	C	A	SYT14	protein_coding			intronic		8.53179e-07				European	228/308799		[16]
	rs1387933	1	1q32.2	210053170	G	A	SYT14	protein_coding			intronic		8.51824e-07				European	228/308799		[16]
	rs2743891	1	1q32.2	210054786	C	A	SYT14	protein_coding			intronic			1.82e-07			Asian	930/5068		[26]
	rs2743889	1	1q32.2	210055544	C	T	SYT14	protein_coding			intronic		8.51844e-07				European	228/308799		[16]
	rs2636373	1	1q32.2	210055741	A	G	SYT14	protein_coding			intronic			2.14e-07			Asian	930/5068		[26]
	rs701947	1	1q32.2	210059710	G	A	SYT14	protein_coding			intronic		8.51844e-07				European	228/308799		[16]
	rs701948	1	1q32.2	210060265	C	T	SYT14	protein_coding			intronic		8.51216e-07				European	228/308799		[16]
	rs1553272819	1	1q32.2	210060397	T	TG	SYT14	protein_coding			intronic			2.77e-07			Asian	930/5068		[26]
	rs846559	1	1q32.2	210060891	C	T	SYT14	protein_coding			intronic			3.47e-07			Asian	930/5068		[26]
	rs227211	1	1q32.2	210065034	C	T	SYT14	protein_coding			intronic		8.51256e-07				European	228/308799		[16]
	rs170556	1	1q32.2	210065865	T	A	SYT14	protein_coding			intronic			2.76e-07			Asian	930/5068		[26]
	rs227210	1	1q32.2	210066297	G	A	SYT14	protein_coding			intronic		8.52177e-07				European	228/308799		[16]
	rs227209	1	1q32.2	210067295	G	A	SYT14	protein_coding			intronic		8.52197e-07				European	228/308799		[16]
	rs170555	1	1q32.2	210068271	T	C	SYT14	protein_coding			intronic			1.62e-07			Asian	930/5068		[26]
	rs227207	1	1q32.2	210068542	A	G	SYT14	protein_coding			intronic			1.42e-07			Asian	930/5068		[26]
	rs227206	1	1q32.2	210068640	T	G	SYT14	protein_coding			intronic			1.42e-07			Asian	930/5068		[26]
	rs227205	1	1q32.2	210069261	G	A	SYT14	protein_coding			intronic		8.52197e-07				European	228/308799		[16]
	rs227204	1	1q32.2	210069607	G	A	SYT14	protein_coding			intronic		8.52197e-07				European	228/308799		[16]
	rs1243620865	1	1q32.2	210070910	A	T	SYT14	protein_coding			intronic			4.44e-07			Asian	930/5068		[26]
	rs202234445	1	1q32.2	210070974	C	A	SYT14	protein_coding			intronic			1.13e-07			Asian	930/5068		[26]
	rs227203	1	1q32.2	210071765	C	T	SYT14	protein_coding			intronic		8.52197e-07				European	228/308799		[16]
	rs985975492	1	1q32.2	210071771	A	T	SYT14	protein_coding			intronic			1.33e-07			Asian	930/5068		[26]
	rs227202	1	1q32.2	210072363	T	C	SYT14	protein_coding			intronic			1.24e-07			Asian	930/5068		[26]
	rs1290276812	1	1q32.2	210073932	C	A	SYT14	protein_coding			intronic			1.24e-07			Asian	930/5068		[26]
	rs227201	1	1q32.2	210074471	A	G	SYT14	protein_coding			intronic		8.52217e-07				European	228/308799		[16]
	rs374779947	1	1q32.2	210075342	G	T	SYT14	protein_coding			intronic			2.04e-07			Asian	930/5068		[26]
	rs227200	1	1q32.2	210076141	G	C	SYT14	protein_coding			intronic			1.33e-07			Asian	930/5068		[26]
	rs846550	1	1q32.2	210077387	T	C	SYT14	protein_coding			intronic			1.33e-07			Asian	930/5068		[26]
	rs846549	1	1q32.2	210077627	A	T	SYT14	protein_coding			intronic			1.24e-07			Asian	930/5068		[26]
	rs2473073	1	1q32.2	210078192	C	G	SYT14	protein_coding			intronic		8.06548e-07				European	228/308799		[16]
	rs2473072	1	1q32.2	210078242	A	G	SYT14	protein_coding			intronic			1.24e-07			Asian	930/5068		[26]
	rs846548	1	1q32.2	210083056	T	C	SYT14	protein_coding			intronic			9.84e-08			Asian	930/5068		[26]
	rs11290190	1	1q32.2	210083121	TA	T	SYT14	protein_coding			intronic		8.52236e-07				European	228/308799		[16]
	rs227168	1	1q32.2	210083378	T	G	SYT14	protein_coding			intronic			9.84e-08			Asian	930/5068		[26]
	rs227169	1	1q32.2	210083609	G	T	SYT14	protein_coding			intronic		8.52236e-07				European	228/308799		[16]
	rs34878719	1	1q32.2	210083812	C	CA	SYT14	protein_coding			intronic		8.52217e-07				European	228/308799		[16]
	rs227170	1	1q32.2	210083993	T	C	SYT14	protein_coding			intronic			9.84e-08			Asian	930/5068		[26]
	rs227171	1	1q32.2	210084795	A	G	SYT14	protein_coding			intronic			9.19e-08			Asian	930/5068		[26]
	rs170552	1	1q32.2	210085236	T	A	SYT14	protein_coding			intronic			8.58e-08			Asian	930/5068		[26]
	rs846546	1	1q32.2	210088264	A	T	SYT14	protein_coding			intronic			1.49e-07			Asian	930/5068		[26]
	rs846545	1	1q32.2	210088363	T	C	SYT14	protein_coding			intronic			1.88e-07			Asian	930/5068		[26]
	rs1334567	1	1q32.2	210098593	G	A	SYT14	protein_coding			intronic		4.24854e-07				European	228/308799		[16]
	rs1334568	1	1q32.2	210099306	A	T	SYT14	protein_coding			intronic		4.24874e-07				European	228/308799		[16]
	rs1334569	1	1q32.2	210099445	T	C	SYT14	protein_coding			intronic			2.72e-07			Asian	930/5068		[26]
	rs1334569	1	1q32.2	210099445	T	C	SYT14	protein_coding			intronic		5.00449e-07				European	228/308799		[16]
	rs1999642	1	1q32.2	210101692	A	G	SYT14	protein_coding			intronic		4.28105e-07				European	228/308799		[16]
	rs7519750	1	1q32.2	210106792	G	C	SYT14	protein_coding			intronic		4.23126e-07				European	228/308799		[16]
	rs11353212	1	1q32.2	210108286	GG	G	SYT14	protein_coding			intronic		4.97519e-07				European	228/308799		[16]
	rs9659395	1	1q32.2	210110408	A	G	SYT14	protein_coding			intronic		4.23419e-07				European	228/308799		[16]
	rs6657984	1	1q32.2	210112184	T	A	SYT14	protein_coding			intronic			2.33e-07			Asian	930/5068		[26]
	rs6657984	1	1q32.2	210112184	T	A	SYT14	protein_coding			intronic		7.24236e-07				European	228/308799		[16]
	rs6540580	1	1q32.2	210112591	G	A	SYT14	protein_coding			intronic		3.44065e-07				European	228/308799		[16]
	rs11119407	1	1q32.2	210113172	G	A	SYT14	protein_coding			intronic			2.49e-07			Asian	930/5068		[26]
	rs11119407	1	1q32.2	210113172	G	A	SYT14	protein_coding			intronic		7.20925e-07				European	228/308799		[16]
	rs6656855	1	1q32.2	210116383	C	G	SYT14	protein_coding			intronic		4.18678e-07				European	228/308799		[16]
	rs10746423	1	1q32.2	210116809	C	T	SYT14	protein_coding			intronic		4.18745e-07				European	228/308799		[16]
	rs11119409	1	1q32.2	210119988	C	T	SYT14	protein_coding			intronic			5.77e-08			Asian	930/5068		[26]
	rs11119409	1	1q32.2	210119988	C	T	SYT14	protein_coding			intronic		7.25521e-07				European	228/308799		[16]
	rs1262415688	1	1q32.2	210120719	TAAAA	T	SYT14	protein_coding			intronic			5.77e-08			Asian	930/5068		[26]
	rs12042135	1	1q32.2	210120720	A	G	SYT14	protein_coding			intronic		7.23669e-07				European	228/308799		[16]
	rs67430639	1	1q32.2	210124245	AAAAT	T	SYT14	protein_coding			intronic			5.89e-08			Asian	930/5068		[26]
	rs10779523	1	1q32.2	210126164	G	C	SYT14	protein_coding			intronic		3.85505e-07				European	228/308799		[16]
	rs7516554	1	1q32.2	210127986	C	T	SYT14	protein_coding			intronic			2.23e-07			Asian	930/5068		[26]
	rs1490419	1	1q32.2	210128349	T	C	SYT14	protein_coding			intronic		6.99101e-07				European	228/308799		[16]
	rs12739243	1	1q32.2	210128698	T	C	SYT14	protein_coding			intronic			2.83e-07			Asian	930/5068		[26]
	rs4844947	1	1q32.2	210129355	G	C	SYT14	protein_coding			intronic		3.87035e-07				European	228/308799		[16]
	rs1046744305	1	1q32.2	210130315	ACAAA	A	SYT14	protein_coding			intronic			5.89e-08			Asian	930/5068		[26]
	rs2046849	1	1q32.2	210130320	A	C	SYT14	protein_coding			intronic		6.64217e-07				European	228/308799		[16]
	rs2046850	1	1q32.2	210130974	C	T	SYT14	protein_coding			intronic			3.74e-07			Asian	930/5068		[26]
	rs2200970	1	1q32.2	210132176	C	G	SYT14	protein_coding			intronic			5.13e-08			Asian	930/5068		[26]
	rs2200970	1	1q32.2	210132176	C	G	SYT14	protein_coding			intronic		6.67729e-07				European	228/308799		[16]
	rs11119413	1	1q32.2	210132476	C	T	SYT14	protein_coding			intronic		6.68405e-07				European	228/308799		[16]
	rs11119414	1	1q32.2	210132536	A	G	SYT14	protein_coding			intronic		6.85173e-07				European	228/308799		[16]
	rs4844948	1	1q32.2	210133499	A	C	SYT14	protein_coding			intronic		6.72295e-07				European	228/308799		[16]
	rs12117075	1	1q32.2	210138455	T	C	SYT14	protein_coding			intronic			1.22e-07			Asian	930/5068		[26]
	rs12133399	1	1q32.2	210165052	A	G	SYT14	protein_coding			3downstream,3utr			5.21e-07			Asian	930/5068		[26]
	rs12134437	1	1q32.2	210172942	G	A			SYT14/ SERTAD4-AS1	protein_coding/ antisense				2.3e-07			Asian	930/5068		[26]
	rs2494167	1	1q32.2	210174024	T	C			SYT14/ SERTAD4-AS1	protein_coding/ antisense				2.45e-07			Asian	930/5068		[26]
	rs2485893	1	1q32.2	210174810	A	G			SYT14/ SERTAD4-AS1	protein_coding/ antisense				1.55e-07			Asian	930/5068		[26]
	rs10779526	1	1q32.2	210178851	T	C			SYT14/ SERTAD4-AS1	protein_coding/ antisense				1.01e-07			Asian	930/5068		[26]
	rs34573048	1	1q32.2	210180786	A	G			SYT14/ SERTAD4-AS1	protein_coding/ antisense				6.58e-08			Asian	930/5068		[26]
	rs11119431	1	1q32.2	210181241	A	G			SYT14/ SERTAD4-AS1	protein_coding/ antisense				1.17e-07			Asian	930/5068		[26]
	rs1933474	1	1q32.2	210185730	C	T			SYT14/ SERTAD4-AS1	protein_coding/ antisense				5.99e-08			Asian	930/5068		[26]
	rs1361183	1	1q32.2	210200430	G	C			SYT14/ SERTAD4-AS1	protein_coding/ antisense				6.64e-08			Asian	930/5068		[26]
	rs1361182	1	1q32.2	210200546	A	G			SYT14/ SERTAD4-AS1	protein_coding/ antisense				6.15e-08			Asian	930/5068		[26]
	rs2494176	1	1q32.2	210200552	G	A			SYT14/ SERTAD4-AS1	protein_coding/ antisense				5.89e-08			Asian	930/5068		[26]
	rs2487909	1	1q32.2	210200872	T	C			SYT14/ SERTAD4-AS1	protein_coding/ antisense				5.89e-08			Asian	930/5068		[26]
	rs2485888	1	1q32.2	210200992	C	A			SYT14/ SERTAD4-AS1	protein_coding/ antisense				1.1e-07			Asian	930/5068		[26]
	rs2485887	1	1q32.2	210201441	A	G			SYT14/ SERTAD4-AS1	protein_coding/ antisense				9.94e-08			Asian	930/5068		[26]
	rs2494177	1	1q32.2	210202025	G	T			SYT14/ SERTAD4-AS1	protein_coding/ antisense				8.76e-08			Asian	930/5068		[26]
	rs2083696124	1	1q32.2	210202127	C	A			SYT14/ SERTAD4-AS1	protein_coding/ antisense				7.54e-08			Asian	930/5068		[26]
	rs61827952	1	1q32.2	210202409	T	A			SYT14/ SERTAD4-AS1	protein_coding/ antisense				4.59e-07			Asian	930/5068		[26]
	rs11119440	1	1q32.2	210209039	T	C			SYT14/ SERTAD4-AS1	protein_coding/ antisense			5.53248e-07				European	228/308799		[16]
	rs35096993	1	1q32.2	210212475	G	A			SYT14/ SERTAD4-AS1	protein_coding/ antisense			3.14463e-07				European	228/308799		[16]
	rs12125619	1	1q32.2	210214217	G	A			SYT14/ SERTAD4-AS1	protein_coding/ antisense			3.27303e-07				European	228/308799		[16]
	rs624706	1	1q32.2	210233686	G	T	SERTAD4-AS1	antisense			5upstream,non-coding intronic,non-coding		5.063e-07				European	464/707707		[16]
	rs668315	1	1q32.2	210268625	A	T			ST13P19/ AL035414.1	processed_pseudogene/ processed_pseudogene			1.24e-07				European	464/707707		[16]
	rs685532	1	1q32.2	210270129	T	C			ST13P19/ AL035414.1	processed_pseudogene/ processed_pseudogene			1.636e-07				European	464/707707		[16]
	rs4290060	1	1q32.2	210306265	A	C			AL035414.1/ HHAT	processed_pseudogene/ protein_coding			5.357e-07				European	464/707707		[16]
	rs77977974	1	1q32.2	210309719	G	A			AL035414.1/ HHAT	processed_pseudogene/ protein_coding			1.427e-07				European	464/707707		[16]
	rs34738494	1	1q32.2	210312643	G	A			AL035414.1/ HHAT	processed_pseudogene/ protein_coding			5.63e-08				European	464/707707		[16]
	rs34838551	1	1q32.2	210322671	T	G			AL035414.1/ HHAT	processed_pseudogene/ protein_coding			5.263e-08				European	464/707707		[16]
	rs12118661	1	1q32.2	210327690	G	C			AL035414.1/ HHAT	processed_pseudogene/ protein_coding			5.162e-08				European	464/707707		[16]
	rs766176	1	1q32.2	210338982	T	C	HHAT	protein_coding			intronic		6.189e-08				European	464/707707		[16]
	rs1416032	1	1q32.2	210339246	G	C	HHAT	protein_coding			intronic		7.352e-08				European	464/707707		[16]
	rs11119466	1	1q32.2	210351302	C	T	HHAT	protein_coding			intronic		6.131e-07				European	464/707707		[16]
	rs4845006	1	1q32.2	210356238	G	A	HHAT	protein_coding			intronic		8.089e-07				European	464/707707		[16]
	rs7542966	1	1q32.2	210357751	T	C	HHAT	protein_coding			intronic		8.115e-07				European	464/707707		[16]
	rs4845008	1	1q32.2	210367095	A	G	HHAT	protein_coding			intronic		1.469e-07				European	464/707707		[16]
	rs4845009	1	1q32.2	210368321	T	A	HHAT	protein_coding			intronic,5upstream		1.181e-07				European	464/707707		[16]
	rs12143445	1	1q32.2	210368436	C	T	HHAT	protein_coding			intronic,5upstream		1.231e-07				European	464/707707		[16]
	rs3765874	1	1q32.2	210369902	A	C	HHAT	protein_coding			intronic		7.5e-07				European	464/707707		[16]
	rs35655204	1	1q32.2	210370849	C	G	HHAT	protein_coding			intronic		7.685e-07				European	464/707707		[16]
	rs56381238	1	1q32.2	210376555	G	T	HHAT	protein_coding			intronic		1.573e-07				European	464/707707		[16]
	rs12411194	1	1q32.2	210383016	G	A	HHAT	protein_coding			intronic		1.761e-07				European	464/707707		[16]
	rs112851522	1	1q32.2	210383223	C	T	HHAT	protein_coding			intronic		1.691e-07				European	464/707707		[16]
	rs112310572	1	1q32.2	210383288	C	T	HHAT	protein_coding			intronic		1.652e-07				European	464/707707		[16]
	rs72745442	1	1q32.2	210383618	C	T	HHAT	protein_coding			intronic		1.693e-07				European	464/707707		[16]
	rs17016068	1	1q32.2	210385704	A	G	HHAT	protein_coding			intronic		1.787e-07				European	464/707707		[16]
	rs4845012	1	1q32.2	210397403	T	G	HHAT	protein_coding			intronic		4.586e-07				European	464/707707		[16]
	rs72745456	1	1q32.2	210399070	A	G	HHAT	protein_coding			intronic		2.038e-07				European	464/707707		[16]
	rs11119483	1	1q32.2	210400049	C	T	HHAT	protein_coding			intronic		1.513e-07				European	464/707707		[16]
	rs1033492	1	1q32.2	210405977	T	C	HHAT	protein_coding			intronic		2.149e-07				European	464/707707		[16]
	rs12085633	1	1q32.2	210406305	C	T	HHAT	protein_coding			intronic		2.216e-07				European	464/707707		[16]
	rs12070523	1	1q32.2	210406322	A	G	HHAT	protein_coding			intronic		2.213e-07				European	464/707707		[16]
	rs112241948	1	1q32.2	210406475	C	A	HHAT	protein_coding			intronic		2.225e-07				European	464/707707		[16]
	rs12082200	1	1q32.2	210409073	C	T	HHAT	protein_coding			intronic		1.913e-07				European	464/707707		[16]
	rs12566960	1	1q32.2	210411551	C	G	HHAT	protein_coding			intronic		2.217e-07				European	464/707707		[16]
	rs146103720	1	1q32.2	210411819	TACATGCCTC	-	HHAT	protein_coding			intronic		5.733e-07				European	464/707707		[16]
	rs2093989625	1	1q32.2	210462043	G	A	HHAT	protein_coding			intronic		6.686e-07				European	464/707707		[16]
	rs34064091	1	1q32.2	210481342	G	A	HHAT	protein_coding			intronic		3.381e-07				European	464/707707		[16]
	rs12755271	1	1q32.2	210484992	T	C	HHAT	protein_coding			intronic		1.183e-07				European	464/707707		[16]
	rs17188260	1	1q32.2	210492394	A	G	HHAT	protein_coding			intronic		2.409e-07				European	464/707707		[16]
	rs4622068	1	1q32.2	210493192	A	G	HHAT	protein_coding			intronic		2.414e-07				European	464/707707		[16]
	rs4348724	1	1q32.2	210493224	G	T	HHAT	protein_coding			intronic		2.388e-07				European	464/707707		[16]
	rs12408469	1	1q32.2	210495843	G	A	HHAT	protein_coding			intronic		2.348e-07				European	464/707707		[16]
	rs4845035	1	1q32.2	210496535	G	A	HHAT	protein_coding			intronic		2.366e-07				European	464/707707		[16]
	rs12759944	1	1q32.2	210501256	G	T	HHAT	protein_coding			intronic		8.343e-07				European	464/707707		[16]
	rs12733171	1	1q32.2	210503039	C	G	HHAT	protein_coding			intronic		3.27e-07				European	464/707707		[16]
	rs4844530	1	1q32.2	210507649	G	A	HHAT	protein_coding			intronic		2.241e-07				European	464/707707		[16]
	rs4545340	1	1q32.2	210513226	A	G	HHAT	protein_coding			intronic		2.724e-07				European	464/707707		[16]
	rs12049235	1	1q32.2	210513700	G	C	HHAT	protein_coding			intronic		2.289e-07				European	464/707707		[16]
	rs10863839	1	1q32.2	210516452	T	C	HHAT	protein_coding			intronic		3.621e-07				European	464/707707		[16]
	rs11119519	1	1q32.2	210520055	A	G	HHAT	protein_coding			intronic		4.929e-07				European	464/707707		[16]
	rs10863840	1	1q32.2	210520101	T	C	HHAT	protein_coding			intronic		5.395e-07				European	464/707707		[16]
	rs10746426	1	1q32.2	210520172	T	C	HHAT	protein_coding			intronic		2.711e-07				European	464/707707		[16]
	rs11119521	1	1q32.2	210520503	T	G	HHAT	protein_coding			intronic		4.906e-07				European	464/707707		[16]
	rs11119522	1	1q32.2	210520657	T	G	HHAT	protein_coding			intronic		4.818e-07				European	464/707707		[16]
	rs11119523	1	1q32.2	210521270	C	T	HHAT	protein_coding			intronic		4.829e-07				European	464/707707		[16]
	rs61830062	1	1q32.2	210581947	A	G	HHAT	protein_coding			intronic		7.447e-07				European	464/707707		[16]
	rs1665948934	1	1q32.2	210608409	T	C	HHAT	protein_coding			intronic		2.571e-07				European	464/707707		[16]
	rs6681708	1	1q32.2	210611690	G	A	HHAT	protein_coding			intronic		1.669e-07				European	464/707707		[16]
	rs3935665	1	1q32.2	210634093	A	G	HHAT	protein_coding			intronic		3.492e-07				European	464/707707		[16]
	rs12122067	1	1q32.2	210642265	C	T	HHAT	protein_coding			intronic		6.856e-07				European	464/707707		[16]
	rs1683543881	1	1q32.2	210762555	C	G	KCNH1	protein_coding			intronic		3.692e-07				European	464/707707		[16]
	rs1777254	1	1q32.2	210781635	A	G	KCNH1	protein_coding			intronic		4.874e-07				European	464/707707		[16]
	rs1777255	1	1q32.2	210781858	T	C	KCNH1	protein_coding			intronic		5.269e-08				European	464/707707		[16]
	rs1777256	1	1q32.2	210784349	A	G	KCNH1	protein_coding			intronic		5.282e-08				European	464/707707		[16]
	rs1770215	1	1q32.2	210784951	G	A	KCNH1	protein_coding			intronic		5.246e-08				European	464/707707		[16]
	rs1777259	1	1q32.2	210789196	A	T	KCNH1	protein_coding			intronic		1.258e-07				European	464/707707		[16]
	rs1770218	1	1q32.2	210795403	A	T	KCNH1	protein_coding			intronic		1.256e-07				European	464/707707		[16]
	rs1777247	1	1q32.2	210795452	G	A	KCNH1	protein_coding			intronic		1.256e-07				European	464/707707		[16]
	rs2798145	1	1q32.2	210795938	T	C	KCNH1	protein_coding			intronic		1.392e-07				European	464/707707		[16]
	rs1343147	1	1q32.2	210800507	C	G	KCNH1	protein_coding			intronic		1.381e-07				European	464/707707		[16]
	rs1770220	1	1q32.2	210803774	G	T	KCNH1	protein_coding			intronic		1.878e-07				European	464/707707		[16]
	rs7553708	1	1q32.2	210805143	C	T	KCNH1	protein_coding			intronic		5.842e-08				European	464/707707		[16]
	rs7523467	1	1q32.2	210805796	T	C	KCNH1	protein_coding			intronic		5.516e-08				European	464/707707		[16]
	rs2358093	1	1q32.2	210815513	T	C	KCNH1	protein_coding			intronic		1.52e-07				European	464/707707		[16]
	rs11119608	1	1q32.2	210816167	T	G	KCNH1	protein_coding			intronic		1.147e-07				European	464/707707		[16]
	rs1112269	1	1q32.2	210821053	T	C	KCNH1	protein_coding			intronic		1.226e-07				European	464/707707		[16]
	rs11119609	1	1q32.2	210822524	A	G	KCNH1	protein_coding			intronic		1.133e-07				European	464/707707		[16]
	rs3120780	1	1q32.2	211175293	A	G	AC092017.3	protein_coding			intronic		7.882e-08				European	464/707707		[16]
	rs12065766	1	1q32.3	211586339	G	C			AC105275.2/ AL356310.1	sense_overlapping/ lincRNA			5.549e-07				European	464/707707		[16]
	rs947438	1	1q32.3	211741735	A	G			AC096637.1/ LPGAT1	lincRNA/ protein_coding			8.522e-08				European	464/707707		[16]
	rs4480424	1	1q32.3	211744773	C	T	LPGAT1	protein_coding			3utr		7.826e-08				European	464/707707		[16]
	rs3795834	1	1q32.3	211746595	T	C	LPGAT1	protein_coding			3utr		2.103e-07				European	464/707707		[16]
	rs10465691	1	1q32.3	211747282	G	A	LPGAT1	protein_coding			3utr		7.662e-08				European	464/707707		[16]
	rs11119806	1	1q32.3	211747887	C	A	LPGAT1	protein_coding			3utr,3downstream		7.529e-08				European	464/707707		[16]
	rs28368551	1	1q32.3	211749261	G	A	LPGAT1	protein_coding			3utr,3downstream		7.443e-08				European	464/707707		[16]
	rs7518285	1	1q32.3	211752117	G	A	LPGAT1	protein_coding			intronic		7.423e-08				European	464/707707		[16]
	rs7518833	1	1q32.3	211752619	G	A	LPGAT1	protein_coding			intronic		5.08e-08				European	464/707707		[16]
	rs4951425	1	1q32.3	211756965	T	C	LPGAT1	protein_coding			intronic		7.659e-08				European	464/707707		[16]
	rs6680326	1	1q32.3	211762858	G	A	LPGAT1	protein_coding			intronic		7.525e-08				European	464/707707		[16]
	rs4951548	1	1q32.3	211771142	C	A	LPGAT1	protein_coding			intronic		7.414e-08				European	464/707707		[16]
	rs4951550	1	1q32.3	211773593	C	T	LPGAT1	protein_coding			intronic		7.436e-08				European	464/707707		[16]
	rs11284026	1	1q32.3	211777033	T	-	LPGAT1	protein_coding			intronic,3downstream		7.413e-08				European	464/707707		[16]
	rs10158561	1	1q32.3	211782028	C	G	LPGAT1	protein_coding			intronic,non-coding intronic		7.162e-08				European	464/707707		[16]
	rs7515713	1	1q32.3	211799662	T	A	LPGAT1	protein_coding			intronic		7.484e-08				European	464/707707		[16]
	rs9651110	1	1q32.3	211804735	C	T	LPGAT1	protein_coding			intronic		1.159e-07				European	464/707707		[16]
	rs4951553	1	1q32.3	211812710	G	A	LPGAT1	protein_coding			intronic		1.886e-07				European	464/707707		[16]
	rs6702617	1	1q32.3	211828475	A	G	LPGAT1	protein_coding			intronic,3downstream		1.668e-07				European	464/707707		[16]
	rs4320838	1	1q32.3	211828496	C	T	LPGAT1	protein_coding			intronic,3downstream		6.058e-08				European	464/707707		[16]
	rs2788120	1	1q32.3	211899505	T	C			LPGAT1-AS1/ AC092814.1	antisense/ processed_pseudogene			5.957e-08				European	464/707707		[16]
	rs2970580	1	1q32.3	211924179	C	T			LPGAT1-AS1/ AC092814.1	antisense/ processed_pseudogene			4.11377e-07				European	228/308799		[16]
	rs17699706	1	1q32.3	211931272	C	G			LPGAT1-AS1/ AC092814.1	antisense/ processed_pseudogene			4.709e-07				European	464/707707		[16]
	rs201374788	1	1q32.3	213303517	GTG	G			RPS6KC1/ RPL31P13	protein_coding/ processed_pseudogene			5.87841e-07				European	228/308799		[16]
	rs2359935	1	1q32.3	213779208	T	A	AC096639.1	lincRNA			non-coding intronic		1.16754e-07				European	228/308799		[16]
	rs139097443	1	1q32.3	213927754	CTC	C	PROX1-AS1	processed_transcript			non-coding intronic		2.246e-07				European	464/707707		[16]
	rs150207391	1	1q32.3	213929020	A	C	PROX1-AS1	processed_transcript			non-coding intronic		2.474e-07				European	464/707707		[16]
	rs115350809	1	1q32.3	213944370	T	C	PROX1-AS1	processed_transcript			non-coding intronic		3.681e-07				European	464/707707		[16]
	rs80019242	1	1q32.3	214153995	G	A	AL592287.1	lincRNA			non-coding intronic		1.88851e-07				European	228/308799		[16]
	rs185596799	1	1q32.3	214203788	G	A			AL592287.1/ SMYD2	lincRNA/ protein_coding			2.50035e-07				European	228/308799		[16]
	rs150314796	1	1q41	214480059	T	C	PTPN14	protein_coding			non-coding intronic,intronic		3.659e-07				European	464/707707		[16]
	rs75757026	1	1q41	214586307	C	T			PTPN14/ CENPF	protein_coding/ protein_coding			8.337e-07				European	464/707707		[16]
	rs78987356	1	1q41	214602949	C	T			PTPN14/ CENPF	protein_coding/ protein_coding			8.593e-07				European	464/707707		[16]
	rs61732045	1	1q41	214640352	A	C	CENPF	protein_coding			coding syn		8.997e-07				European	464/707707		[16]
	rs77773075	1	1q41	214661913	G	A	CENPF	protein_coding			intronic		4.442e-07				European	464/707707		[16]
	rs191090228	1	1q41	216125688	C	T	USH2A	protein_coding			intronic		5.116e-08				European	464/707707		[16]
	rs59611530	1	1q41	219268644	G	GAAT			LYPLAL1/ AL360093.1/ AC096642.1	lincRNA/ lincRNA		3.11e-07					European+Asian+Central/South American+African		435	[18]
	rs73110867	1	1q41	221742462	C	T			DUSP10/ LINC01655	protein_coding/ lincRNA						7.87E-08	African	205/2159		[35]
	rs60589080	2	2p24.2	17610771	G	T	VSNL1	protein_coding			intronic					2.39E-07	African	205/2159		[35]
	rs12476091	2	2p21	42960661	G	A			AC098824.1/ AC016735.1	processed_pseudogene/ lincRNA		8.55e-07					European+Asian+African		550	[24]
	rs67459944	2	2p21	42961185	C	G			AC098824.1/ AC016735.1	processed_pseudogene/ lincRNA		8.88e-07					European+Asian+African		550	[24]
	rs74819164	2	2q22.3	147748280	A	G			RNA5SP106/ AC009480.2	rRNA_pseudogene/ processed_pseudogene						4.8849999999999996E-7	African	205/2159		[13]
	rs1528845	2	2q22.3	147749295	T	G			RNA5SP106/ AC009480.2	rRNA_pseudogene/ processed_pseudogene						4.7290000000000001E-7	African	205/2159		[13]
	rs73033793	2	2q31.2	179440893	T	A			AC068042.1/ ZNF385B	processed_pseudogene/ protein_coding						4.77E-07	African	205/2159		[35]
	rs7634209	3	3p22.1	43213141	A	G			POMGNT2/ SNRK	protein_coding/ protein_coding				6.23e-07			Asian	930/5068		[26]
	rs73086702	3	3p22.1	43213435	C	G			POMGNT2/ SNRK	protein_coding/ protein_coding				6.23e-07			Asian	930/5068		[26]
	rs73088703	3	3p22.1	43213467	G	C			POMGNT2/ SNRK	protein_coding/ protein_coding				6.23e-07			Asian	930/5068		[26]
	rs17075328	3	3p22.1	43214629	T	A			POMGNT2/ SNRK	protein_coding/ protein_coding				6.23e-07			Asian	930/5068		[26]
	rs552858611	3	3p22.1	43215216	G	A			POMGNT2/ SNRK	protein_coding/ protein_coding				6.23e-07			Asian	930/5068		[26]
	rs386660555	3	3p22.1	43215216	G	A			POMGNT2/ SNRK	protein_coding/ protein_coding				6.23e-07			Asian	930/5068		[26]
	rs6796424	3	3p22.1	43215300	A	G			POMGNT2/ SNRK	protein_coding/ protein_coding				6.23e-07			Asian	930/5068		[26]
	rs938918	3	3p22.1	43217121	G	A			POMGNT2/ SNRK	protein_coding/ protein_coding				6.23e-07			Asian	930/5068		[26]
	rs17075340	3	3p22.1	43217897	A	C			POMGNT2/ SNRK	protein_coding/ protein_coding				6.23e-07			Asian	930/5068		[26]
	rs2372367	3	3p22.1	43219170	G	A			POMGNT2/ SNRK	protein_coding/ protein_coding				6.23e-07			Asian	930/5068		[26]
	rs144395584	3	3p22.1	43230308	C	A			POMGNT2/ SNRK	protein_coding/ protein_coding				4.3e-07			Asian	930/5068		[26]
	rs1454801263	3	3p22.1	43231089	T	TA			POMGNT2/ SNRK	protein_coding/ protein_coding				4.3e-07			Asian	930/5068		[26]
	rs7647227	3	3p22.1	43231890	G	A			POMGNT2/ SNRK	protein_coding/ protein_coding				4.3e-07			Asian	930/5068		[26]
	rs17075375	3	3p22.1	43236862	C	T			POMGNT2/ SNRK	protein_coding/ protein_coding				6.31e-07			Asian	930/5068		[26]
	rs17075379	3	3p22.1	43238880	C	T			POMGNT2/ SNRK	protein_coding/ protein_coding				6.31e-07			Asian	930/5068		[26]
	rs77032013	3	3p22.1	43240342	C	T			POMGNT2/ SNRK	protein_coding/ protein_coding				9.21e-07			Asian	930/5068		[26]
	rs17075391	3	3p22.1	43243953	T	C			POMGNT2/ SNRK	protein_coding/ protein_coding				8.83e-07			Asian	930/5068		[26]
	rs17075395	3	3p22.1	43246670	C	T			POMGNT2/ SNRK	protein_coding/ protein_coding				7.26e-07			Asian	930/5068		[26]
	rs1727945	3	3q25.2	154165076	G	A	ARHGEF26	protein_coding			intronic					3.79E-07	African	205/2159		[35]
	rs13146709	4	4p16.3	3491488	C	T	DOK7	protein_coding			coding nonsyn,3utr,non-coding,5utr			8.98e-07			Asian	930/5068		[26]
	rs6811423	4	4p16.3	3492873	A	G	DOK7	protein_coding			coding nonsyn,3utr,non-coding,5utr			5.55e-07			Asian	930/5068		[26]
	rs6811856	4	4p16.3	3493099	A	C	DOK7	protein_coding			3utr,coding syn,3downstream			4.12e-07			Asian	930/5068		[26]
	rs6831659	4	4p16.3	3493120	G	A	DOK7	protein_coding			coding syn|syn,3downstream,3utr			4.12e-07			Asian	930/5068		[26]
	rs6850908	4	4p16.3	3493171	C	T	DOK7	protein_coding			3downstream,coding nonsyn:stop-gain|syn,3utr			4.05e-07			Asian	930/5068		[26]
	rs1437645202	4	4p16.3	3496056	GCTGCCGG	G	DOK7	protein_coding			intronic,3downstream			5.49e-07			Asian	930/5068		[26]
	rs2071701	4	4p16.3	3500659	C	T	DOK7	protein_coding			intronic			4.43e-07			Asian	930/5068		[26]
	rs755319	4	4p16.3	3501741	G	A			DOK7/ LRPAP1	protein_coding/ protein_coding				5.49e-07			Asian	930/5068		[26]
	rs2239743	4	4p16.3	3502128	G	A			DOK7/ LRPAP1	protein_coding/ protein_coding				5.49e-07			Asian	930/5068		[26]
	rs13129430	4	4p16.3	3502408	G	A			DOK7/ LRPAP1	protein_coding/ protein_coding				5.49e-07			Asian	930/5068		[26]
	rs10028098	4	4p16.3	3503340	G	A			DOK7/ LRPAP1	protein_coding/ protein_coding				5.49e-07			Asian	930/5068		[26]
	rs55916136	4	4p16.3	3506864	C	T	LRPAP1	protein_coding			3utr			5.05e-07			Asian	930/5068		[26]
	rs28410166	4	4p16.3	3507370	G	T	LRPAP1	protein_coding			3utr			4.65e-07			Asian	930/5068		[26]
	rs28547570	4	4p16.3	3507426	A	G	LRPAP1	protein_coding			3utr			5.05e-07			Asian	930/5068		[26]
	rs1034191497	4	4p16.3	3507756	A	AG	LRPAP1	protein_coding			3utr			5.85e-07			Asian	930/5068		[26]
	rs1729460231	4	4p16.3	3509985	TG	T	LRPAP1	protein_coding			3utr			4.35e-07			Asian	930/5068		[26]
	rs2077130	4	4p16.3	3512502	T	C	LRPAP1	protein_coding			3downstream,3utr			7.06e-07			Asian	930/5068		[26]
	rs1049574	4	4p16.3	3512812	G	A	LRPAP1	protein_coding			3downstream,3utr			6.2e-07			Asian	930/5068		[26]
	rs111374539	4	4p16.1	7186291	C	T			RN7SKP36/ SORCS2	misc_RNA/ protein_coding						3.63E-07	African	205/2159		[35]
	rs10000967	4	4p14	39803327	T	C			UBE2K/ PDS5A	protein_coding/ protein_coding		6.07e-07					European+Asian+Central/South American+African		435	[18]
	rs113053633	4	4q31.21	144537068	G	A	AC098588.2	processed_transcript			non-coding intronic					1.2E-07	African	205/2159		[35]
	rs17023845	4	4q31.23	147806204	C	A	ARHGAP10	protein_coding			intronic,non-coding intronic			7.57e-07			Asian	994/ 2963		[14]
	rs10076634	5	5q13.3	77487459	C	G	WDR41	protein_coding			intronic,non-coding intronic					4.76E-07	African	205/2159		[35]
	rs7745450	6	6q24.2	142987231	A	G	LINC01277	lincRNA			non-coding intronic			3.11e-07			Asian	994/ 2963		[14]
	rs115128289	7	7p14.3	32325504	C	G			PDE1C/ AC018637.1	protein_coding/ lincRNA						7.51E-08	African	205/2159		[35]
	rs189757239	7	7q11.22	68628698	G	A			AC093655.1/ AC004910.1	lincRNA/ processed_pseudogene						3.94E-07	African	205/2159		[35]
	rs150382487	7	7q31.31	119500548	T	A			AC079791.1/ LINC02476	processed_pseudogene/ lincRNA						2.163e-07	African	205/2159		[13]
	rs188681640	7	7q31.31	119506105	A	G			AC079791.1/ LINC02476	processed_pseudogene/ lincRNA						2.151e-07	African	205/2159		[13]
	rs182830500	7	7q31.31	119521299	T	C			AC079791.1/ LINC02476	processed_pseudogene/ lincRNA						2.711e-07	African	205/2159		[13]
	rs143238378	7	7q31.31	119626216	G	A			AC079791.1/ LINC02476	processed_pseudogene/ lincRNA						1.645e-07	African	205/2159		[13]
	rs73467956	7	7q35	145242752	C	T			RPL7P59/ AC004911.1	processed_pseudogene/ processed_pseudogene						2.37E-07	African	205/2159		[35]
	rs13243950	7	7q36.3	156368302	T	C			AC093813.1/ AC073133.1	processed_pseudogene/ lincRNA						2.14E-07	African	205/2159		[35]
	rs10242177	7	7q36.3	156369656	C	A			AC093813.1/ AC073133.1	processed_pseudogene/ lincRNA						4.341e-07	African	205/2159		[13]
	rs17678093	8	8p22	16330390	A	C	MSR1	protein_coding			non-coding intronic,intronic			7.59e-07			Asian	994/ 2963		[14]
	rs10090094	8	8q21.13	75674572	G	A			HNF4G/ RNU2-54P	protein_coding/ snRNA						1.02E-07	African	205/2159		[35]
	rs10089901	8	8q21.13	75674573	C	T			HNF4G/ RNU2-54P	protein_coding/ snRNA						1.02E-07	African	205/2159		[35]
	rs11778385	8	8q24.22	133326124	G	A	KC877373.1	processed_pseudogene			non-coding			6.54e-07			Asian	994/ 2963		[14]
	rs12002920	9	9p24.3	1705036	G	T			DMRT2/ RNA5SP279/ AL591644.1	rRNA_pseudogene/ processed_pseudogene		8.45e-07					European+Asian+Central/South American+African		435	[18]
	rs28434654	9	9q22.32	95524196	A	G			PTCH1/ AL392185.1	protein_coding/ lincRNA						3.83e-07	African	205/2159		[13]
	rs3858092	9	9q22.32	95529166	A	C			PTCH1/ AL392185.1	protein_coding/ lincRNA						2.619e-07	African	205/2159		[13]
	rs28689133	9	9q22.32	95531283	A	C			PTCH1/ AL392185.1	protein_coding/ lincRNA						3.069e-07	African	205/2159		[13]
	rs28637199	9	9q22.32	95532166	T	G			PTCH1/ AL392185.1	protein_coding/ lincRNA						3.574e-07	African	205/2159		[13]
	rs3847316	9	9q22.32	95532733	T	C			PTCH1/ AL392185.1	protein_coding/ lincRNA						4.102e-07	African	205/2159		[13]
	rs56887957	9	9q22.32	95546139	TG	G			PTCH1/ AL392185.1	protein_coding/ lincRNA						3.64555e-07	African	205/2159		[13]
	rs2405373	9	9q22.32	95549844	G	A			PTCH1/ AL392185.1	protein_coding/ lincRNA						3.803e-07	African	205/2159		[13]
	rs137915149	9	9q22.32	95617528	G	A			AL392185.1/ AL354861.2	lincRNA/ lincRNA						1.71994e-07	African	205/2159		[13]
	rs117381175	9	9q22.32	95640938	C	T			AL392185.1/ AL354861.2	lincRNA/ lincRNA						1.51576e-07	African	205/2159		[13]
	rs10759848	9	9q33.1	116560908	C	A	ASTN2	protein_coding			intronic			3.52e-07			Asian	994/ 2963		[14]
	rs1916527	10	10q21.1	55641989	A	C			PCDH15/ GAPDHP21	protein_coding/ processed_pseudogene				4.23e-07			Asian	994/ 2963		[14]
	rs4979853	10	10q22.3	79196426	G	A	ZMIZ1	protein_coding			intronic			1.09e-07			Asian	994/ 2963		[14]
	rs2789698	10	10q22.3	80136214	G	A	PLAC9	protein_coding			intronic			5.53e-07			Asian	994/ 2963		[14]
	rs11597348	10	10q24.1	96354046	A	T	OPALIN	protein_coding			5upstream,intronic					3.662e-07	African	205/2159		[13]
	rs11029442	11	11p14.2	26258470	G	A			AC099687.1AC021698.1	lincRNAlincRNA				4.36e-07			Asian	994/ 2963		[14]
	rs74430498	11	11p14.1	30679971	A	G			MPPED2-AS1DCDC1	antisenseprotein_coding				1.38e-07			Asian	994/ 2963		[14]
	rs11522752	11	11q13.4	72153673	A	C			FOLR3AP000812.3	protein_codingunprocessed_pseudogene				6.72e-08			Asian	994/ 2963		[14]
	rs187523265	11	11q23.3	118646214	C	T	PHLDB1	protein_coding			intronic,5upstream,3downstream,non-coding intronic					5.22E-08	African	205/2159		[35]
	rs186435724	11	11q24.3	128116609	G	A	AP000904.1	lincRNA			non-coding intronic					1.89E-07	African	205/2159		[35]
	rs148804070	12	12p11.21	30673611	A	G	IPO8	protein_coding			intronic					7.45E-08	African	205/2159		[35]
	rs10881108	12	12q13.11	47422680	G	A			LINC02156ADI1P3	lincRNAprocessed_pseudogene				6.42e-08			Asian	994/ 2963		[14]
	rs7955287	12	12q21.1	72984212	A	G			AC133480.1/ AC090503.2	lincRNA/ processed_transcript		6.34e-07					European+Asian+Central/South American+African		435	[18]
	rs7338881	13	13q12.11	19187063	A	C	AL139327.1	unprocessed_pseudogene			non-coding intronic			2.66e-07			Asian	994/ 2963		[14]
	rs2325377	13	13q21.33	71321166	C	T			RABEPKP1/ DACH1	processed_pseudogene/ protein_coding						3.625e-07	African	205/2159		[13]
	rs9542663	13	13q21.33	71358480	A	G			RABEPKP1/ DACH1	processed_pseudogene/ protein_coding						2.92994e-07	African	205/2159		[13]
	rs112268030	13	13q31.3	91964464	G	T	GPC5	protein_coding			intronic					2.81E-07	African	205/2159		[35]
	rs79162389	13	13q31.3	93230206	A	G	GPC6	protein_coding			intronic			2.13e-07			Asian	994/ 2963		[14]
	rs7329196	13	13q32.3	26007063	T	C			SLC15A1/ DOCK9	protein_coding/ protein_coding				9.73e-08			Asian	930/5068		[26]
	rs9554506	13	13q32.3	98776708	G	A			SLC15A1/ DOCK9	protein_coding/ protein_coding				5.56e-08			Asian	930/5068		[26]
	rs9557055	13	13q32.3	98776752	A	C			SLC15A1/ DOCK9	protein_coding/ protein_coding				5.98e-08			Asian	930/5068		[26]
	rs9554507	13	13q32.3	98777011	T	G			SLC15A1/ DOCK9	protein_coding/ protein_coding				7.02e-08			Asian	930/5068		[26]
	rs9554508	13	13q32.3	98777406	C	T			SLC15A1/ DOCK9	protein_coding/ protein_coding				1.3e-07			Asian	930/5068		[26]
	rs9554509	13	13q32.3	98777490	G	A			SLC15A1/ DOCK9	protein_coding/ protein_coding				1.4e-07			Asian	930/5068		[26]
	rs9554510	13	13q32.3	98777499	G	A			SLC15A1/ DOCK9	protein_coding/ protein_coding				1.4e-07			Asian	930/5068		[26]
	rs9557057	13	13q32.3	98777553	C	T			SLC15A1/ DOCK9	protein_coding/ protein_coding				1.4e-07			Asian	930/5068		[26]
	rs9557061	13	13q32.3	98778191	G	A			SLC15A1/ DOCK9	protein_coding/ protein_coding				5.62e-08			Asian	930/5068		[26]
	rs16955846	13	13q32.3	98782884	C	T			SLC15A1/ DOCK9	protein_coding/ protein_coding				7.26e-08			Asian	930/5068		[26]
	rs9557068	13	13q32.3	98784205	G	T			SLC15A1/ DOCK9	protein_coding/ protein_coding				1.72e-07			Asian	930/5068		[26]
	rs1052777520	13	13q32.3	98784399	TC	T			SLC15A1/ DOCK9	protein_coding/ protein_coding				1.43e-07			Asian	930/5068		[26]
	rs12870254	13	13q32.3	98785309	C	T			SLC15A1/ DOCK9	protein_coding/ protein_coding				6.84e-08			Asian	930/5068		[26]
	rs9554517	13	13q32.3	98786009	T	C			SLC15A1/ DOCK9	protein_coding/ protein_coding				8.17e-08			Asian	930/5068		[26]
	rs34193010	13	13q32.3	98787915	CT	C			SLC15A1/ DOCK9	protein_coding/ protein_coding				6.5e-08			Asian	930/5068		[26]
	rs386773782	13	13q32.3	98787916	TCC	CCT			SLC15A1/ DOCK9	protein_coding/ protein_coding				2.08e-07			Asian	930/5068		[26]
	rs72650378	13	13q32.3	98789276	C	T			SLC15A1/ DOCK9	protein_coding/ protein_coding				5.17e-07			Asian	930/5068		[26]
	rs1289324	13	13q32.3	98789331	T	C			SLC15A1/ DOCK9	protein_coding/ protein_coding				5.17e-07			Asian	930/5068		[26]
	rs9557078	13	13q32.3	98807637	A	C	DOCK9	protein_coding			3downstream,intronic			6.67e-08			Asian	930/5068		[26]
	rs61040361	13	13q32.3	98807873	G	A	DOCK9	protein_coding			3downstream,intronic			3.49e-07			Asian	930/5068		[26]
	rs772306	13	13q32.3	98807919	T	A	DOCK9	protein_coding			intronic,3downstream			3.25e-07			Asian	930/5068		[26]
	rs772307	13	13q32.3	98809878	A	C	DOCK9	protein_coding			3downstream,intronic			2.62e-07			Asian	930/5068		[26]
	rs2282134	13	13q32.3	98810339	C	T	DOCK9	protein_coding			intronic,non-coding intronic			5.04e-08			Asian	930/5068		[26]
	rs1290519	13	13q32.3	98810355	T	C	DOCK9	protein_coding			intronic,non-coding intronic			2.62e-07			Asian	930/5068		[26]
	rs201981478	13	13q32.3	98811422	AG	AGG	DOCK9	protein_coding			intronic,non-coding intronic			5.41e-08			Asian	930/5068		[26]
	rs150546405	13	13q32.3	98812444	G	C	DOCK9	protein_coding			intronic,non-coding intronic			1.42e-07			Asian	930/5068		[26]
	rs772310	13	13q32.3	98814774	G	A	DOCK9	protein_coding			intronic,non-coding intronic			2.62e-07			Asian	930/5068		[26]
	rs1389743282	13	13q32.3	98814935	TCAAAATAAAATAAAA	T	DOCK9	protein_coding			intronic,non-coding intronic			7.21e-08			Asian	930/5068		[26]
	rs66599481	13	13q32.3	98814936	AAAATAAAATAAAATAAAATAAAATAAAATAAAATAAAATAAAATAAAATAAAATAAAATAA	del(AATAA)n	DOCK9	protein_coding			intronic,non-coding intronic			9.23e-07			Asian	930/5068		[26]
	rs9300517	13	13q32.3	98836236	A	C	DOCK9	protein_coding			intronic			3.64e-07			Asian	930/5068		[26]
	rs9300518	13	13q32.3	98836409	T	C	DOCK9	protein_coding			intronic			3.64e-07			Asian	930/5068		[26]
	rs7333687	13	13q32.3	98838305	A	G	DOCK9	protein_coding			intronic			7.1e-07			Asian	930/5068		[26]
	rs913560	13	13q32.3	98843569	A	G	DOCK9	protein_coding			intronic			5.58e-07			Asian	930/5068		[26]
	rs7332239	13	13q32.3	98870007	A	G	DOCK9	protein_coding			intronic			7.45e-08			Asian	930/5068		[26]
	rs34237228	13	13q32.3	98960720	A	C	DOCK9	protein_coding			intronic			7.49e-08			Asian	930/5068		[26]
	rs55681004	13	13q32.3	98961955	G	A	DOCK9	protein_coding			intronic			8.49e-07			Asian	930/5068		[26]
	rs11619372	13	13q32.3	98962611	A	C	DOCK9	protein_coding			intronic			7.42e-07			Asian	930/5068		[26]
	rs17784402	13	13q32.3	98964230	A	G	DOCK9	protein_coding			intronic			1.42e-07			Asian	930/5068		[26]
	rs1444583819	13	13q32.3	98964297	CTAGAACAGCACC	C	DOCK9	protein_coding			intronic			1.42e-07			Asian	930/5068		[26]
	rs1475509427	13	13q32.3	98967966	G	A	DOCK9	protein_coding			intronic			2.74e-07			Asian	930/5068		[26]
	rs11843068	13	13q32.3	98969316	A	G	DOCK9	protein_coding			intronic			3.86e-07			Asian	930/5068		[26]
	rs201661908	13	13q32.3	98969463	G	A	DOCK9	protein_coding			intronic			3.04e-07			Asian	930/5068		[26]
	rs17784807	13	13q32.3	98975076	T	C	DOCK9	protein_coding			intronic			7.65e-08			Asian	930/5068		[26]
	rs4772163	13	13q32.3	98975868	G	A	DOCK9	protein_coding			intronic			7.65e-08			Asian	930/5068		[26]
	rs1207322223	13	13q32.3	98975872	CA	C	DOCK9	protein_coding			intronic			7.34e-08			Asian	930/5068		[26]
	rs398099122	13	13q32.3	98976066	G	GCT	DOCK9	protein_coding			intronic			8e-07			Asian	930/5068		[26]
	rs4772165	13	13q32.3	98976176	C	T	DOCK9	protein_coding			intronic			7.65e-08			Asian	930/5068		[26]
	rs199998879	13	13q32.3	98976938	G	A	DOCK9	protein_coding			intronic			3.64e-07			Asian	930/5068		[26]
	rs4771321	13	13q32.3	98977023	C	G	DOCK9	protein_coding			intronic			7.65e-08			Asian	930/5068		[26]
	rs7321581	13	13q32.3	98989379	G	A	DOCK9	protein_coding			intronic			6.82e-08			Asian	930/5068		[26]
	rs1595846709	13	13q32.3	98991078	C	T	DOCK9	protein_coding			intronic			5.78e-08			Asian	930/5068		[26]
	rs74965953	13	13q32.3	98991538	T	C	DOCK9	protein_coding			intronic			7.49e-07			Asian	930/5068		[26]
	rs11843249	13	13q32.3	99008378	T	C	DOCK9	protein_coding			intronic			7.49e-07			Asian	930/5068		[26]
	rs11842122	13	13q32.3	99016627	A	C	DOCK9	protein_coding			5upstream,intronic			9.21e-07			Asian	930/5068		[26]
	rs76086124	13	13q32.3	99026185	G	A	DOCK9	protein_coding			intronic			1.89e-07			Asian	930/5068		[26]
	rs57874352	13	13q32.3	99031087	A	C	DOCK9	protein_coding			intronic			8.52e-07			Asian	930/5068		[26]
	rs11839305	13	13q32.3	99039533	A	T	DOCK9	protein_coding			intronic			8.52e-07			Asian	930/5068		[26]
	rs60875603	13	13q32.3	99044090	C	T	DOCK9	protein_coding			intronic			9.89e-08			Asian	930/5068		[26]
	rs1595980939	13	13q32.3	99047517	C	T	DOCK9	protein_coding			intronic			4.81e-07			Asian	930/5068		[26]
	rs9517574	13	13q32.3	99055515	G	C	DOCK9	protein_coding			intronic			5.13e-07			Asian	930/5068		[26]
	rs549165309	13	13q32.3	99061879	G	T	DOCK9	protein_coding			intronic			9.78e-07			Asian	930/5068		[26]
	rs201416436	13	13q32.3	99072447	TCT	CT	DOCK9	protein_coding			intronic			3.39e-07			Asian	930/5068		[26]
	rs2390185	13	13q32.3	99086747	C	G	DOCK9	protein_coding			intronic			5.55e-07			Asian	930/5068		[26]
	rs1596078759	13	13q32.3	99089674	G	T	DOCK9	protein_coding			intronic			4.82e-07			Asian	930/5068		[26]
	rs9557151	13	13q32.3	99110565	G	T			DOCK9-DT/ RPS6P23	antisense/ processed_pseudogene				6.06e-08			Asian	930/5068		[26]
	rs1454003256	13	13q32.3	99114655	TGT	T			DOCK9-DT/ RPS6P23	antisense/ processed_pseudogene				2.48e-07			Asian	930/5068		[26]
	rs28367377	14	14q13.3	36776238	C	T	SLC25A21	protein_coding			intronic			1.07e-07			Asian	930/5068		[26]
	rs56688011	14	14q13.3	36782332	T	C	SLC25A21	protein_coding			intronic			8.36e-08			Asian	930/5068		[26]
	rs1594268	14	14q13.3	36800448	T	C	SLC25A21	protein_coding			intronic			1.67e-07			Asian	930/5068		[26]
	rs1749930	14	14q13.3	36800611	G	A	SLC25A21	protein_coding			intronic			2.99e-07			Asian	930/5068		[26]
	rs1749932	14	14q13.3	36800753	C	T	SLC25A21	protein_coding			intronic			2.79e-07			Asian	930/5068		[26]
	rs1408965	14	14q13.3	36801429	G	A	SLC25A21	protein_coding			intronic			3.19e-07			Asian	930/5068		[26]
	rs8008462	14	14q13.3	36802606	A	T	SLC25A21	protein_coding			intronic			2.88e-07			Asian	930/5068		[26]
	rs1228745639	14	14q13.3	36803775	TGCT	T	SLC25A21	protein_coding			intronic			2.88e-07			Asian	930/5068		[26]
	rs6571761	14	14q13.3	36804703	T	G	SLC25A21	protein_coding			intronic			4.79e-07			Asian	930/5068		[26]
	rs1652247	14	14q13.3	36806074	A	G	SLC25A21	protein_coding			intronic			4.79e-07			Asian	930/5068		[26]
	rs7154494	14	14q13.3	36807231	G	A	SLC25A21	protein_coding			intronic			2.12e-07			Asian	930/5068		[26]
	rs1749935	14	14q13.3	36808942	C	T	SLC25A21	protein_coding			intronic			2.12e-07			Asian	930/5068		[26]
	rs7144852	14	14q13.3	36809117	G	A	SLC25A21	protein_coding			intronic			2.12e-07			Asian	930/5068		[26]
	rs1325541	14	14q13.3	36809142	G	T	SLC25A21	protein_coding			intronic			2.12e-07			Asian	930/5068		[26]
	rs1652275	14	14q13.3	36809608	G	C	SLC25A21	protein_coding			intronic			2.12e-07			Asian	930/5068		[26]
	rs1631933	14	14q13.3	36809759	A	G	SLC25A21	protein_coding			intronic			4.79e-07			Asian	930/5068		[26]
	rs1749936	14	14q13.3	36810124	T	G	SLC25A21	protein_coding			intronic			4.79e-07			Asian	930/5068		[26]
	rs1628408	14	14q13.3	36810220	A	T	SLC25A21	protein_coding			intronic			4.79e-07			Asian	930/5068		[26]
	rs7156264	14	14q21.1	39204787	G	A			PNNAL132639.1	protein_codingprocessed_pseudogene				2.84e-07			Asian	994/ 2963		[14]
	rs4906086	14	14q32.31	101241026	T	A			AL355836.1/ AL359682.1	processed_pseudogene/ lincRNA				5.74e-07			Asian	930/5068		[26]
	rs34837	16	16p12.1	28483153	A	C	AC138894.1	protein_coding			intronic,5upstream,non-coding intronic			2.72e-07			Asian	2089/ 9315		[14]
	rs7188970	16	16q24.1	86468859	C	T			AC092327.1/ FENDRR	processed_pseudogene/ lincRNA				3.51e-07			Asian	930/5068		[26]
	rs72812203	16	16q24.2	87725591	T	G	KLHDC4	protein_coding			intronic,non-coding intronic,3downstream			8.9e-08			Asian	930/5068		[26]
	rs12448121	16	16q24.2	87740312	C	T	KLHDC4	protein_coding			non-coding intronic,intronic			8.91e-07			Asian	930/5068		[26]
	rs3785607	17	17q24.2	68427472	T	C	AC007780.1	processed_transcript	ARSG/ WIPI1	protein_coding/ protein_coding	non-coding intronic	9.44e-07					European+Asian+Central/South American+African		259	[18]
	rs10409042	19	19p13.3	3361997	G	A	NFIC	protein_coding			intronic			2.4e-07			Asian	994/ 2963		[14]
	rs1468026784	19	19p13.11	19262869	GCGGGGTGTATTAAAGG	G	AC138430.1	processed_transcript			non-coding intronic			4.74e-07			Asian	930/5068		[26]
	rs10426780	19	19p13.11	19265074	T	C	AC138430.1	processed_transcript			non-coding intronic			4.74e-07			Asian	930/5068		[26]
	rs2074298	19	19p13.11	19266907	C	G	AC138430.1	processed_transcript			non-coding intronic			4.74e-07			Asian	930/5068		[26]
	rs2074299	19	19p13.11	19269837	T	C	AC138430.1	processed_transcript			non-coding intronic			4.74e-07			Asian	930/5068		[26]
	rs2074303	19	19p13.11	19270946	C	T	AC138430.1	processed_transcript			non-coding intronic			4.74e-07			Asian	930/5068		[26]
	rs1185871140	19	19p13.11	19271482	T	TTCTTTTCTCTTT	AC138430.1	processed_transcript			non-coding intronic			4.78e-07			Asian	930/5068		[26]
	rs10419245	19	19p13.11	19272946	G	A			TM6SF2/ SUGP1	protein_coding/ protein_coding				4.74e-07			Asian	930/5068		[26]
	rs735273	19	19p13.11	19274602	T	C			TM6SF2/ SUGP1	protein_coding/ protein_coding				4.74e-07			Asian	930/5068		[26]
	rs8103496	19	19p13.11	19275206	A	G			TM6SF2/ SUGP1	protein_coding/ protein_coding				4.74e-07			Asian	930/5068		[26]
	rs1461102274	19	19p13.11	19275530	GA	G			TM6SF2/ SUGP1	protein_coding/ protein_coding				4.74e-07			Asian	930/5068		[26]
	rs2017964	19	19p13.11	19276340	T	C	SUGP1	protein_coding			3downstream,3utr			4.74e-07			Asian	930/5068		[26]
	rs2074550	19	19p13.11	19276934	A	C	SUGP1	protein_coding			non-coding intronic,intronic			5.96e-07			Asian	930/5068		[26]
	rs2074551	19	19p13.11	19277248	G	C	SUGP1	protein_coding			non-coding intronic,intronic			5.54e-07			Asian	930/5068		[26]
	rs8101938	19	19p13.11	19279688	G	A	SUGP1	protein_coding			intronic,non-coding intronic			5.54e-07			Asian	930/5068		[26]
	rs2301784	19	19p13.11	19279940	G	A	SUGP1	protein_coding			intronic,non-coding intronic			5.14e-07			Asian	930/5068		[26]
	rs6511026	19	19p13.11	19280593	C	T	SUGP1	protein_coding			intronic,non-coding intronic,non-coding			6.47e-07			Asian	930/5068		[26]
	rs2269873	19	19p13.11	19281592	T	C	SUGP1	protein_coding			intronic,non-coding intronic,5upstream			6.21e-07			Asian	930/5068		[26]
	rs2061115298	19	19p13.11	19283440	G	T	SUGP1	protein_coding			intronic,non-coding intronic			2.85e-07			Asian	930/5068		[26]
	rs10407952	19	19p13.11	19283587	C	T	SUGP1	protein_coding			intronic,non-coding intronic			3.57e-07			Asian	930/5068		[26]
	rs796182021	19	19p13.11	19285156	CGT	TGC	SUGP1	protein_coding			intronic,non-coding intronic			3.07e-07			Asian	930/5068		[26]
	rs7254748	19	19p13.11	19286670	A	C	SUGP1	protein_coding			intronic,non-coding intronic			3.57e-07			Asian	930/5068		[26]
	rs371554669	19	19p13.11	19286960	AACAACAACAACAACAACAACAACAACAA	AACAACAACAACAA	SUGP1	protein_coding			intronic,non-coding intronic			3.57e-07			Asian	930/5068		[26]
	rs4808937	19	19p13.11	19287196	A	G	SUGP1	protein_coding			intronic,non-coding intronic			3.57e-07			Asian	930/5068		[26]
	rs4808938	19	19p13.11	19290409	G	A	SUGP1	protein_coding			intronic,non-coding intronic			3.57e-07			Asian	930/5068		[26]
	rs10409234	19	19p13.11	19292601	A	G	SUGP1	protein_coding			intronic,non-coding intronic			3.57e-07			Asian	930/5068		[26]
	rs1599854823	19	19p13.11	19293578	C	A	SUGP1	protein_coding			intronic,non-coding intronic			9.39e-07			Asian	930/5068		[26]
	rs7254927	19	19p13.11	19293977	C	G	SUGP1	protein_coding			intronic,non-coding intronic			3.57e-07			Asian	930/5068		[26]
	rs2023882	19	19p13.11	19294596	T	C	SUGP1	protein_coding			intronic,non-coding intronic			3.57e-07			Asian	930/5068		[26]
	rs4808193	19	19p13.11	19299813	T	C	SUGP1	protein_coding			intronic,non-coding intronic,3downstream			3.31e-07			Asian	930/5068		[26]
	rs4808940	19	19p13.11	19300139	C	G	SUGP1	protein_coding			intronic,non-coding intronic,3downstream			3.31e-07			Asian	930/5068		[26]
	rs4808941	19	19p13.11	19300327	T	C	SUGP1	protein_coding			intronic,non-coding intronic,3downstream			3.31e-07			Asian	930/5068		[26]
	rs2315022	19	19p13.11	19302572	A	G	SUGP1	protein_coding			intronic,non-coding intronic,3downstream,5upstream			3.31e-07			Asian	930/5068		[26]
	rs2301786	19	19p13.11	19303138	A	G	SUGP1	protein_coding			intronic,non-coding intronic,3downstream,5upstream			2.62e-07			Asian	930/5068		[26]
	rs1010207	19	19p13.11	19305236	T	C	SUGP1	protein_coding			intronic,non-coding intronic,3downstream,5upstream			2.83e-07			Asian	930/5068		[26]
	rs4808942	19	19p13.11	19309772	C	T	SUGP1	protein_coding			intronic,non-coding intronic			2.83e-07			Asian	930/5068		[26]
	rs2285859	19	19p13.11	19311676	A	G	SUGP1	protein_coding			intronic,non-coding intronic			2.83e-07			Asian	930/5068		[26]
	rs965860609	19	19p13.11	19314139	AATAAA	A	SUGP1	protein_coding			intronic,non-coding intronic			2.83e-07			Asian	930/5068		[26]
	rs2315025	19	19p13.11	19315800	C	T	SUGP1	protein_coding			intronic,non-coding intronic			3.05e-07			Asian	930/5068		[26]
	rs8108647	19	19p13.11	19316814	A	G	SUGP1	protein_coding			intronic,non-coding intronic			3.05e-07			Asian	930/5068		[26]
	rs12977937	19	19p13.11	19319166	C	G	SUGP1	protein_coding			intronic,non-coding intronic			3.05e-07			Asian	930/5068		[26]
	rs5827441	19	19p13.11	19320612	TTTTT	T	SUGP1	protein_coding			5utr,5upstream			2.83e-07			Asian	930/5068		[26]
	rs12460764	19	19p13.11	19321154	G	T	MAU2	protein_coding			5upstream,intronic			3.29e-07			Asian	930/5068		[26]
	rs7246748	19	19p13.11	19322296	C	T	MAU2	protein_coding			intronic,non-coding intronic			2.6e-07			Asian	930/5068		[26]
	rs7254230	19	19p13.11	19323541	C	T	MAU2	protein_coding			non-coding intronic,intronic			1.84e-07			Asian	930/5068		[26]
	rs62135552	19	19p13.11	19326045	G	A	MAU2	protein_coding			non-coding intronic,intronic			1.84e-07			Asian	930/5068		[26]
	rs7247309	19	19p13.11	19328822	A	T	MAU2	protein_coding			intronic,non-coding intronic			1.84e-07			Asian	930/5068		[26]
	rs1169979437	19	19p13.11	19331501	C	A	MAU2	protein_coding			intronic,non-coding intronic			6.79e-07			Asian	930/5068		[26]
	rs909147901	19	19p13.11	19331623	GGGTG	G	MAU2	protein_coding			intronic,non-coding intronic			7.75e-07			Asian	930/5068		[26]
	rs2905425	19	19p13.11	19364908	G	C			MAU2/ GATAD2A	protein_coding/ protein_coding				6.9e-07			Asian	930/5068		[26]
	rs28564298	19	19q13.32	46298865	A	T	HIF3A	protein_coding			non-coding intronic,intronic			5.54e-07			Asian	185/515		[36]
	rs28654980	19	19q13.32	46300545	C	T	HIF3A	protein_coding			non-coding intronic,intronic			3.97e-07			Asian	185/515		[36]
	rs189675673	19	19q13.33	47880143	G	A	SULT2A1	protein_coding			intronic					2.378e-07	African	205/2159		[13]
	rs62529857	19	19q13.33	47883216	T	C	SULT2A1	protein_coding			intronic					7.838e-08	African	205/2159		[13]
	rs448083	19	19q13.42	54281065	T	C	LILRB2	protein_coding			non-coding,5utr,5upstream			7.3e-07			Asian	930/5068		[26]
	rs1033620	20	20q12	39592790	C	T			RN7SL680P/ AL118523.1	misc_RNA/ lincRNA						3.15E-07	African	205/2159		[35]
	rs188112625	21	21q21.1	16880350	T	G			AF212831.1/ NEK4P1	lincRNA/ processed_pseudogene			4.17782e-07				European	228/308799		[16]
	rs2838625	21	21q22.3	44676814	G	A	TSPEAR	protein_coding			intronic			7.72e-07			Asian	994/ 2963		[14]
	rs11089291	22	22q11.21	19628694	T	C			LINC00895/ AC000077.1	lincRNA/ processed_pseudogene			8.13842e-07				European	228/308799		[16]
	References are as follows: [5] Birnbaum et al. (2009); [6] Grant et al. (2009);[7] Beaty et al. (2010);[8] Mangold et al. (2010);[9] Sun et al. (2015);[10] Leslie et al. (2016a Hum Mol Genet);[11] Leslie et al. (2016b American Journal of Human Genetics);[12] Yu et al. (2017);[13] Butali et al. (2019);[14] He et al. (2020);[15] Mukhopadhyay et al. (2021);[16] Rahimov et al. (2024);[18] Robinson et…
	NSCL/P, non-syndromic cleft lip with or without cleft palate; NSCLO, non-syndromic cleft lip only; NSCPO, non-syndromic cleft palate only; Ref, ref allele; Alt: alt allele; Ref: reference.
	a. Position according to genome assembly version hg38 (GRCh38). Variants originally reported in GRCh37/hg19 were standardized to the GRCh38 using the UCSC LiftOver tool (https://genome.ucsc.edu/cgi-bin/hgLiftOver).
	b. Annotations of variant class and associated genes (overlapping or nearby genes) were primarily based on the original publications. For records lacking such information, supplementary annotations were retrieved using the SNPnexus tool (https://www.snp-nexus.org/v4/).
	c. Variants with P-values in the range of 1E-06 to 5E-08, often considered suggestive of genome-wide significance. All genetic variants reported in the reviewed GWAS studies that met this threshold were included in Table S2.
	d. The reference numbers in Table S2 correspond to those cited in the main text.
