# Supplementary material for: Functional Validation of Noncoding Variants Associated With Nonsyndromic Orofacial Cleft
Source: Hum Mutat. 2025 Aug 28;2025:6824122. doi: 10.1155/humu/6824122 (PMC12411058; doi:10.1155/humu/6824122)
Supplement: Supporting Information 3 — Table S3. Genetic variants associated with NSOFC identified by WGS. Summary of genetic variants associated with NSOFC identified through WGS. This table compiles data from five published WGS studies, including information on variant ID, genomic position, reference and alternative alleles, nearby gene(s), variant class, study population ethnicity, and corresponding reference. [file 6824122.f3.xlsx]

## Sheet: Table S3
Table S3. Genetic Variants Associated with NSOFC Identified by Whole-Genome Sequencing (WGS).
Subtypes	Chromosome	Position (GRCh38)a	Variant_IDb	DNA change	Amino acid change	Ref	Alt	Genec	Variant Classc	Ethnicity	Refd
NSCL/P	1	974048			p.Gln515=	G	A	PLEKHN1	synonymous	European	[65]
	1	979963	NM_001291366:c.1022_1066del (p.341_356del)	c.1022_1066del	p.341_356del	TGTCAGGTTGCGGCTCAGAGGCAGGTGTAGACACAGCCATGTCCG	-	PERM1	Nonframeshift deletion	Asian	[62]
	1	1228674	NM_016176:c.120C>G (p.Asn40Lys)	c.120C>G	p.Asn40Lys	G	C	SDF4	Missense	Central/South American	[62]
	1	1311070			p.Leu287=	C	G	PUSL1	synonymous	European	[65]
	1	1457180				GTGA	-	ATAD3C	Splice site	Asian	[62]
	1	1512300	NM_018188:c.32C>T (p.Pro11Leu)	c.32C>T	p.Pro11Leu	C	T	ATAD3A	Missense	European	[62]
	1	1512300	NM_018188:c.32C>T (p.Pro11Leu)	c.32C>T	p.Pro11Leu	C	T	ATAD3A	missense	European	[65]
	1	3625792	NM_182752:c.373A>G (p.Ile125Val)	c.373A>G	p.Ile125Val	A	G	TPRG1L	Missense	Asian	[62]
	1	3869604				G	C	DFFB	Splice site	European	[62]
	1	9731212	NM_001302883:c.2685C>A (p.Pro895=)	c.2685C>A	p.Pro895=	G	T	CLSTN1	Synonymous	European	[62]
	1	9731212	NM_001302883:c.2685C>A (p.Pro895=)	c.2685C>A	p.Pro895=	G	T	CLSTN1	synonymous	European	[65]
	1	11529954	NM_020780:c.3097G>C (p.Asp1033His)	c.3097G>C	p.Asp1033His	G	C	DISP3	Missense	Asian	[62]
	1	12617239	NC_000001.11:g.12617239C>T_x000D_ (p.Ser37Leu)	c.110C>T	p.Ser37Leu	G	A	DHRS3	Missense	African	[63]
	1	15056156	NM_001017999:c.510C>T (p.Gly170=)	c.510C>T	p.Gly170=	C	T	KAZN	Synonymous	Asian	[62]
	1	15725356	NM_015164:c.752C>T (p.Thr251Ile)	c.752C>T	p.Thr251Ile	C	T	PLEKHM2	Missense	European	[62]
	1	15872986	NM_015001:c.254C>T (p.Pro85Leu)	c.254C>T	p.Pro85Leu	C	T	SPEN	Missense	Asian	[62]
	1	15928417	NM_015001:c.2177A>G (p.Gln726Arg)	c.2177A>G	p.Gln726Arg	A	G	SPEN	Missense	Central/South American	[62]
	1	17240669	NM_013358:c.1667G>C (p.Arg556Pro)	c.1667G>C	p.Arg556Pro	G	C	PADI1	Missense	European	[62]
	1	18608118	rs78998514			C	A	PAX7	intronic	European	[64]
	1	20116374	NM_001271814:c.144C>T (p.Cys48=)	c.144C>T	p.Cys48=	G	A	PLA2G2D	Synonymous	Central/South American	[62]
	1	20853633	NM_003760:c.3310C>A (p.Leu1104Met)	c.3310C>A	p.Leu1104Met	G	T	EIF4G3	Missense	Central/South American	[62]
	1	21601797	NM_001350528:c.1539G>T (p.Arg513Ser)	c.1539G>T	p.Arg513Ser	C	A	RAP1GAP	Missense	Central/South American	[62]
	1	21651794	NM_001145658:c.29T>C (p.Phe10Ser)	c.29T>C	p.Phe10Ser	A	G	RAP1GAP	Missense	European	[62]
	1	21852790	NM_001291860:c.6637G>A (p.Asp2213Asn)	c.6637G>A	p.Asp2213Asn	C	T	HSPG2	Missense	Central/South American	[62]
	1	21887215	NM_005529:c.1078C>G (p.Pro360Ala)	c.1078C>G	p.Pro360Ala	G	C	HSPG2	Missense	European	[62]
	1	22129727	NM_030761:c.202C>T (p.Arg68Cys)	c.202C>T	p.Arg68Cys	G	A	WNT4	Missense	European	[62]
	1	22129727	NM_030761:c.202C>T (p.Arg68Cys)	c.202C>T	p.Arg68Cys	G	A	WNT4	missense	European	[65]
	1	22863094	NC_000001.11:g.22863094C>A_x000D_ (p.Pro290His)	c.869C>A	p.Pro290His	C	A	EPHB2	Missense	African	[63]
	1	24344915	NM_198173:c.1438C>T (p.Pro480Ser)	c.1438C>T	p.Pro480Ser	C	T	GRHL3	Missense	Central/South American	[62]
	1	24458944	NC_000001.11:g.24458944A>G_x000D_ (p.Tyr277Cys)	c.830A>G	p.Tyr277Cys	A	G	NIPAL3	Missense	African	[63]
	1	25446845	NC_000001.11:g.25446845T>G_x000D_ (p.Leu55Arg)	c.164T>G	p.Leu55Arg	T	G	MACO1	Missense	African	[63]
	1	26536963	NM_002953:c.102G>A (p.Pro34=)	c.102G>A	p.Pro34=	G	A	RPS6KA1	Synonymous	European	[62]
	1	29058589	NM_001166006:c.1846G>A (p.Val616Met)	c.1846G>A	p.Val616Met	G	A	EPB41	Missense	Central/South American	[62]
	1	29260800	NM_133178:c.1041C>G (p.Leu347=)	c.1041C>G	p.Leu347=	C	G	PTPRU	Synonymous	European	[62]
	1	31413274	NM_178865:c.9C>T (p.Ala3=)	c.9C>T	p.Ala3=	C	T	SERINC2	Synonymous	European	[62]
	1	32330772	NM_004964:c.843C>T (p.His281=)	c.843C>T	p.His281=	C	T	HDAC1	Synonymous	European	[62]
	1	32330772	NM_004964:c.843C>T (p.His281=)	c.843C>T	p.His281=	C	T	HDAC1	synonymous	European	[65]
	1	33605292	NM_001281956:c.6522C>A (p.Pro2174=)	c.6522C>A	p.Pro2174=	G	T	CSMD2	Synonymous	Asian	[62]
	1	35114145	NM_001289090:c.2315G>C (p.Ser772Thr)	c.2315G>C	p.Ser772Thr	G	C	ZMYM1	Missense	European	[62]
	1	35888475	NM_012199:c.74G>A (p.Arg25His)	c.74G>A	p.Arg25His	G	A	AGO1	Missense	European	[62]
	1	36040365	NM_177422:c.1394A>G (p.Tyr465Cys)	c.1394A>G	p.Tyr465Cys	A	G	AGO3	Missense	Central/South American	[62]
	1	39322634	NM_012090:c.4071C>G (p.Tyr1357Ter)	c.4071C>G	p.Tyr1357Ter	C	G	MACF1	stopgain	European	[62]
	1	39432588	NM_012090:c.11205A>G (p.Lys3735=)	c.11205A>G	p.Lys3735=	A	G	MACF1	Synonymous	Central/South American	[62]
	1	39463649	NM_012090:c.15539G>T (p.Arg5180Met)	c.15539G>T	p.Arg5180Met	G	T	MACF1	Missense	Asian	[62]
	1	43170761	NM_001159936:c.607C>A (p.Gln203Lys)	c.607C>A	p.Gln203Lys	G	T	EBNA1BP2	Missense	Asian	[62]
	1	44813639	NM_001136537:c.743T>C (p.Val248Ala)	c.743T>C	p.Val248Ala	T	C	BTBD19	Missense	Central/South American	[62]
	1	45206079	NM_020883:c.271delG (p.Glu91fs)	c.271delG	p.Glu91fs	C	-	ZSWIM5	Frameshift deletion	European	[62]
	1	45206079	NM_020883:c.271delG (p.Glu91fs)	c.271delG	p.Glu91fs	TC	T	ZSWIM5	frameshift	European	[65]
	1	46394373	NM_001441:c.25G>A (p.Ala9Thr)	c.25G>A	p.Ala9Thr	G	A	FAAH	Missense	European	[62]
	1	46394373	NM_001441:c.25G>A (p.Ala9Thr)	c.25G>A	p.Ala9Thr	G	A	FAAH	missense	European	[65]
	1	50959799	NM_007051:c.13A>T (p.Met5Leu)	c.13A>T	p.Met5Leu	T	A	FAF1	Missense	Central/South American	[62]
	1	51819847	NM_001101662:c.1244A>T (p.His415Leu)	c.1244A>T	p.His415Leu	T	A	NRDC	Missense	Asian	[62]
	1	51840346	NM_001101662:c.510G>T (p.Glu170Asp)	c.510G>T	p.Glu170Asp	C	A	NRDC	Missense	European	[62]
	1	52698320	NC_000001.11:g.52698320G>T_x000D_ (p.Gly3Cys)	c.7G>T	p.Gly3Cys	C	A	COA7	Missense	African	[63]
	1	61082781	NM_001145512:c.125G>C (p.Arg42Pro)	c.125G>C	p.Arg42Pro	G	C	NFIA	Missense	European	[62]
	1	62555824	NC_000001.11:g.62555824+1G>A	c.2596+1G>A		C	T	DOCK7	Loss of Function	African	[63]
	1	62559028	NM_033407:c.2392C>A (p.Leu798Ile)	c.2392C>A	p.Leu798Ile	G	T	DOCK7	Missense	European	[62]
	1	64864936	NM_002227:c.1027C>T (p.Arg343Trp)	c.1027C>T	p.Arg343Trp	G	A	JAK1	Missense	Central/South American	[62]
	1	67372468			p.Arg498Cys	C	T	IL12RB2	missense	European	[65]
	1	74041706	NM_001322315:c.1224delT (p.Phe408fs)	c.1224delT	p.Phe408fs	A	-	LRRIQ3	Frameshift deletion	European	[62]
	1	74041706	NM_001322315:c.1224delT (p.Phe408fs)	c.1224delT	p.Phe408fs	CA	C	LRRIQ3	frameshift	European	[65]
	1	91380982	NM_001017975:c.803C>T (p.Pro268Leu)	c.803C>T	p.Pro268Leu	G	A	HFM1	Missense	Central/South American	[62]
	1	92245604	NC_000001.11:g.92245604T>C_x000D_ (p.Ile158Thr)	c.473T>C	p.Ile158Thr	T	C	C1orf146	Missense	African	[63]
	1	92833429	NM_000969:c.45_46del (p.Arg15fs)	c.45_46del	p.Arg15fs	AT	-	RPL5	Frameshift deletion	European	[62]
	1	93360540	NM_001938:c.432G>C (p.Met144Ile)	c.432G>C	p.Met144Ile	G	C	DR1	Missense	European	[62]
	1	94220381	NM_001328667:c.25G>T (p.Glu9Ter)	c.25G>T	p.Glu9Ter	C	A	ARHGAP29	stopgain	European	[62]
	1	99306840	NM_001166252:c.1948_1949insTCT (p.Val650delinsVal-Leu)	c.1948_1949insTCT	p.Val650delinsVal-Leu	-	TCT	PLPPR4	Nonframeshift insertion	European	[62]
	1	103082808	NM_001854:c.271C>A (p.Pro91Thr)	c.271C>A	p.Pro91Thr	G	T	COL11A1	Missense	European	[62]
	1	110341520	NM_001201545:c.2116delC (p.Arg706fs)	c.2116delC	p.Arg706fs	C	-	RBM15	Frameshift deletion	Asian	[62]
	1	110896723	NM_001040033:c.494G>A (p.Arg165Gln)	c.494G>A	p.Arg165Gln	G	A	CD53	Missense	European	[62]
	1	110896723	NM_001040033:c.494G>A (p.Arg165Gln)	c.494G>A	p.Arg165Gln	G	A	CD53	missense	European	[65]
	1	113957287				G	T	HIPK1	Splice site	European	[62]
	1	115738253	NM_001232:c.503T>C (p.Ile168Thr)	c.503T>C	p.Ile168Thr	A	G	CASQ2	Missense	European	[62]
	1	116599961	NM_001542:c.2069A>T (p.Glu690Val)	c.2069A>T	p.Glu690Val	T	A	IGSF3	Missense	Central/South American	[62]
	1	147944065	NM_001350183:c.22G>T (p.Gly8Ter)	c.22G>T	p.Gly8Ter	G	T	GPR89B	stopgain	European	[62]
	1	151043712	NM_001159642:c.590G>A (p.Arg197His)	c.590G>A	p.Arg197His	G	A	BNIPL	Missense	Central/South American	[62]
	1	151316371	NM_001198773:c.111C>T (p.Val37=)	c.111C>T	p.Val37=	G	A	PI4KB	Synonymous	European	[62]
	1	151316371	NM_001198773:c.111C>T (p.Val37=)	c.111C>T	p.Val37=	G	A	PI4KB	synonymous	European	[65]
	1	152112187	NM_007113:c.1029_1030insCAGCTGAGGCGCGAGCAG (p.Glu344delinsGln-Leu-Arg-Arg-Glu-Gln-Glu)	c.1029_1030insCAGCTGAGGCGCGAGCAG	p.Glu344delinsGln-Leu-Arg-Arg-Glu-Gln-Glu	-	CTGCTCGCGCCTCAGCTG	TCHH	Nonframeshift insertion	Asian	[62]
	1	152218519	NM_001009931:c.3110G>A (p.Arg1037His)	c.3110G>A	p.Arg1037His	C	T	HRNR	Missense	Central/South American	[62]
	1	152356187	NM_001014342:c.1560_1598del (p.520_533del)	c.1560_1598del	p.520_533del	TGTCCAAAACCAGAGGATTGTCCTGAGACAGACCCATGC	-	FLG2	Nonframeshift deletion	European	[62]
	1	153944249	NM_014856:c.126G>A (p.Arg42=)	c.126G>A	p.Arg42=	C	T	DENND4B	Synonymous	European	[62]
	1	153960184	NM_001271958:c.889G>A (p.Ala297Thr)	c.889G>A	p.Ala297Thr	C	T	SLC39A1	Missense	Central/South American	[62]
	1	154929173	NM_006556:c.163C>T (p.His55Tyr)	c.163C>T	p.His55Tyr	G	A	PMVK	Missense	Asian	[62]
	1	155207869	NM_001252608:c.8C>T (p.Thr3Met)	c.8C>T	p.Thr3Met	G	A	THBS3	Missense	European	[62]
	1	155321988	NM_001105203:c.215G>A (p.Arg72Gln)	c.215G>A	p.Arg72Gln	G	A	RUSC1	Missense	European	[62]
	1	155321988	NM_001105203:c.215G>A (p.Arg72Gln)	c.215G>A	p.Arg72Gln	G	A	RUSC1	missense	European	[65]
	1	160421125	NM_020335:c.1011T>C (p.Ser337=)	c.1011T>C	p.Ser337=	T	C	VANGL2	Synonymous	European	[62]
	1	161157641	NM_016406:c.281dupC (p.Ala94fs)	c.281dupC	p.Ala94fs	-	C	UFC1	Frameshift insertion	Central/South American	[62]
	1	169528011	NM_000130:c.5503G>A (p.Gly1835Ser)	c.5503G>A	p.Gly1835Ser	C	T	F5	Missense	Central/South American	[62]
	1	171523228	NM_015172:c.835C>T (p.Arg279Ter)	c.835C>T	p.Arg279Ter	C	T	PRRC2C	stopgain	Central/South American	[62]
	1	186038024	NM_031935:c.5840A>G (p.Asn1947Ser)	c.5840A>G	p.Asn1947Ser	A	G	HMCN1	Missense	Central/South American	[62]
	1	186088223	NM_031935:c.9524C>T (p.Ala3175Val)	c.9524C>T	p.Ala3175Val	C	T	HMCN1	Missense	Central/South American	[62]
	1	197143624	NM_018136:c.628A>G (p.Asn210Asp)	c.628A>G	p.Asn210Asp	T	C	ASPM	Missense	Central/South American	[62]
	1	202013245	NM_001114309:c.752G>A (p.Arg251Gln)	c.752G>A	p.Arg251Gln	G	A	ELF3	Missense	European	[62]
	1	202013245	NM_001114309:c.752G>A (p.Arg251Gln)	c.752G>A	p.Arg251Gln	G	A	ELF3	missense	European	[65]
	1	202427047	NM_001331029:c.709A>G (p.Ile237Val)	c.709A>G	p.Ile237Val	A	G	PPP1R12B	Missense	Central/South American	[62]
	1	203225783	NM_003465:c.143C>G (p.Pro48Arg)	c.143C>G	p.Pro48Arg	G	C	CHIT1	Missense	European	[62]
	1	204230502	NM_014935:c.2494C>T (p.Gln832Ter)	c.2494C>T	p.Gln832Ter	G	A	PLEKHA6	stopgain	European	[62]
	1	204230502	NM_014935:c.2494C>T (p.Gln832Ter)	c.2494C>T	p.Gln832Ter	G	A	PLEKHA6	stopgain	European	[65]
	1	205924407	NM_052934:c.1472T>C (p.Leu491Pro)	c.1472T>C	p.Leu491Pro	A	G	SLC26A9	Missense	Asian	[62]
	1	206110467	NM_000707:c.997T>C (p.Cys333Arg)	c.997T>C	p.Cys333Arg	A	G	AVPR1B	Missense	Central/South American	[62]
	1	207580333	NM_000651:c.5030A>T (p.Glu1677Val)	c.5030A>T	p.Glu1677Val	A	T	CR1	Missense	Central/South American	[62]
	1	208084424	NM_025179:c.2254G>A (p.Ala752Thr)	c.2254G>A	p.Ala752Thr	C	T	PLXNA2	Missense	European	[62]
	1	209789719	NM_006147:c.1127G>T (p.Gly376Val)	c.1127G>T	p.Gly376Val	C	A	IRF6	Missense	European	[62]
	1	209796465	NM_006147:c.262A>G (p.Asn88Asp)	c.262A>G	p.Asn88Asp	T	C	IRF6	Missense	Central/South American	[62]
	1	209796476	NM_006147:c.251G>A (p.Arg84His)	c.251G>A	p.Arg84His	C	T	IRF6	Missense	Asian	[62]
	1	212888589	NM_014053:c.1408G>A (p.Ala470Thr)	c.1408G>A	p.Ala470Thr	G	A	FLVCR1	Missense	Central/South American	[62]
	1	220618730	NM_018650:c.884A>G (p.Asn295Ser)	c.884A>G	p.Asn295Ser	A	G	MARK1	Missense	Asian	[62]
	1	222628597	NM_198551:c.1377C>T (p.Asn459=)	c.1377C>T	p.Asn459=	C	T	MIA3	Synonymous	Asian	[62]
	1	223112230	NM_003268:c.802G>A (p.Gly268Arg)	c.802G>A	p.Gly268Arg	C	T	TLR5	Missense	European	[62]
	1	226392314	NM_001618:c.287G>T (p.Gly96Val)	c.287G>T	p.Gly96Val	C	A	PARP1	Missense	European	[62]
	1	228212365	NM_001098623:c.582C>A (p.Ser194Arg)	c.582C>A	p.Ser194Arg	C	A	OBSCN	Missense	Central/South American	[62]
	1	228350857	NM_001098623:c.18333G>A (p.Val6111=)	c.18333G>A	p.Val6111=	G	A	OBSCN	Synonymous	European	[62]
	1	228350857	NM_001098623:c.18333G>A (p.Val6111=)	c.18333G>A	p.Val6111=	G	A	OBSCN	synonymous	European	[65]
	1	228378717	NM_001098623:c.23829G>A (p.Arg7943=)	c.23829G>A	p.Arg7943=	G	A	OBSCN	Synonymous	European	[62]
	1	230246150			p.Gly273Ser	G	A	GALNT2	missense	European	[65]
	1	230928970	NM_024525:c.1424A>T (p.Tyr475Phe)	c.1424A>T	p.Tyr475Phe	T	A	TTC13	Missense	European	[62]
	1	230928970	NM_024525:c.1424A>T (p.Tyr475Phe)	c.1424A>T	p.Tyr475Phe	T	A	TTC13	missense	European	[65]
	1	231337027	NM_175876:c.719A>G (p.Asn240Ser)	c.719A>G	p.Asn240Ser	T	C	EXOC8	Missense	European	[62]
	2	1361834	rs1362227148			TGAAAGTCACGG	-	SNTG2	intronic	European	[64]
	2	1673678	NM_012293:c.983C>T (p.Thr328Met)	c.983C>T	p.Thr328Met	G	A	PXDN	Missense	Asian	[62]
	2	1680313	NM_012293:c.610G>A (p.Ala204Thr)	c.610G>A	p.Ala204Thr	C	T	PXDN	Missense	European	[62]
	2	11618333	NC_000002.11:g.11618333C>T_x000D_ (p.Pro1153Leu)	c.3458C>T	p.Pro1153Leu	C	T	GREB1	Missense	African	[63]
	2	15787755	rs36094286			C	T	AC113608.2		European	[64]
	2	19945887	NM_020779:c.1744C>T (p.Arg582Ter)	c.1744C>T	p.Arg582Ter	G	A	WDR35	stopgain	Central/South American	[62]
	2	21032366	NM_000384:c.1340A>T (p.His447Leu)	c.1340A>T	p.His447Leu	T	A	APOB	Missense	Central/South American	[62]
	2	21138936	NM_001306137:c.1469A>G (p.Tyr490Cys)	c.1469A>G	p.Tyr490Cys	A	G	TDRD15	Missense	European	[62]
	2	21138936	NM_001306137:c.1469A>G (p.Tyr490Cys)	c.1469A>G	p.Tyr490Cys	A	G	TDRD15	missense	European	[65]
	2	21142968	NC_000002.11:g.21142968T>C_x000D_ (p.Val1834Ala)	c.5501T>C	p.Val1834Ala	T	C	TDRD15	Missense	African	[63]
	2	24821592	NC_000002.11:g.24821592G>A_x000D_ (p.Asp1019Asn)	c.3055G>A	p.Asp1019Asn	C	T	ADCY3	Missense	African	[63]
	2	27216621				-	GCTCGTTCTCACTGCTTATGTTCTTCGGGATTCTGGGATCCACCACTCTATCCGTCTCCATTCTGCTTTGGGCGACCCAGCGCCGAAAAGCCAAGACT	ATRAID	Splice site	European	[62]
	2	27378041	NM_144631:c.1130G>A (p.Arg377Gln)	c.1130G>A	p.Arg377Gln	C	T	ZNF513	Missense	European	[62]
	2	27581847	NC_000002.11:g.27581847T>C_x000D_ (p.Cys1759Arg)	c.5275T>C	p.Cys1759Arg	T	C	C2orf16	Missense	African	[63]
	2	32777930	NM_017735:c.1729T>G (p.Tyr577Asp)	c.1729T>G	p.Tyr577Asp	T	G	TTC27	Missense	Central/South American	[62]
	2	37217039				-	TTTTGAGTTCCCAAAGACTTGTATTTTCAGCTCCACAGAACAGAGGGTTTCTACTGAATGGATCGTATTTATTTAACTGTTTCCCACCTTTCAAATTATCAAAGTGCACCC	CEBPZ	Splice site	Central/South American	[62]
	2	38298553	NM_001330463:c.1223A>G (p.Tyr408Cys)	c.1223A>G	p.Tyr408Cys	T	C	ATL2	Missense	Central/South American	[62]
	2	43549357	NM_022065:c.2959C>T (p.Arg987Cys)	c.2959C>T	p.Arg987Cys	G	A	THADA	Missense	Central/South American	[62]
	2	47029351	NC_000002.11:g.47029351A>G_x000D_ (p.Asn590Ser)	c.1769A>G	p.Asn590Ser	A	G	TTC7A	Missense	African	[63]
	2	48474766	NM_152994:c.1172T>G (p.Met391Arg)	c.1172T>G	p.Met391Arg	T	G	PPP1R21	Missense	European	[62]
	2	54637805				T	C	SPTBN1	Splice site	Central/South American	[62]
	2	58084880				G	A	VRK2	Splice site	European	[62]
	2	61842224	NM_001201543:c.320T>A (p.Ile107Lys)	c.320T>A	p.Ile107Lys	A	T	FAM161A	Missense	Asian	[62]
	2	63972237	NM_001005739:c.346_349del (p.Glu116fs)	c.346_349del	p.Glu116fs	TCTC	-	VPS54	Frameshift deletion	European	[62]
	2	63972237	NM_001005739:c.346_349del (p.Glu116fs)	c.346_349del	p.Glu116fs	TTCTC	T	VPS54	frameshift	European	[65]
	2	65071664	NM_001319101:c.568G>A (p.Ala190Thr)	c.568G>A	p.Ala190Thr	G	A	CEP68	Missense	European	[62]
	2	65071664	NM_001319101:c.568G>A (p.Ala190Thr)	c.568G>A	p.Ala190Thr	G	A	CEP68,RAB1A	missense	European	[65]
	2	65082608	NM_001319101:c.1767_1778del (p.589_593del)	c.1767_1778del	p.589_593del	CTCTATCTTGGC	-	CEP68	Nonframeshift deletion	Central/South American	[62]
	2	69514715			p.Ala511Gly	G	C	AAK1	missense	European	[65]
	2	69527260	NM_014911:c.931T>C (p.Ser311Pro)	c.931T>C	p.Ser311Pro	A	G	AAK1	Missense	European	[62]
	2	69961077	0:c.610_611delinsGAACCTCATTGGCCCTCAAGGG (p.(Lys204Glufs*11))	c.610_611delinsGAACCTCATTGGCCCTCAAGGG	p.Lys204Glufs*11	-	GAACCTCATTGGCCCTCAAGGG	ASPRV1	Frameshift insertion	Asian	[62]
	2	74533908	NM_001289165:c.1079G>T (p.Arg360Ile)	c.1079G>T	p.Arg360Ile	C	A	LOXL3	Missense	European	[62]
	2	86858139	NM_172102:c.321G>A (p.Lys107=)	c.321G>A	p.Lys107=	C	T	CD8B	Synonymous	Asian	[62]
	2	88452385	NM_001135649:c.150_151insGCCGCC (p.Asn51delinsAla-Ala-Asn)	c.150_151insGCCGCC	p.Asn51delinsAla-Ala-Asn	-	GGCGGC	FOXI3	Nonframeshift insertion	European	[62]
	2	88452385	NM_001135649:c.150_151insGCCGCC (p.Asn51delinsAla-Ala-Asn)	c.150_151insGCCGCC	p.Asn51delinsAla-Ala-Asn	T	TGGCGGC	FOXI3	missense	European	[65]
	2	88627076	NC_000002.11:g.88627076G>A_x000D_ (p.Ala67Thr)	c.199G>A	p.Ala67Thr	C	T	EIF2AK3	Missense	African	[63]
	2	96193078	NC_000002.11:g.96193078G>A_x000D_ (p.Arg248His)	c.743G>A	p.Arg248His	C	T	STARD7	Missense	African	[63]
	2	97733584	NM_001079:c.878C>G (p.Thr293Ser)	c.878C>G	p.Thr293Ser	C	G	ZAP70	Missense	European	[62]
	2	102732404	NM_032718:c.171G>A (p.Leu57=)	c.171G>A	p.Leu57=	C	T	MFSD9	Synonymous	European	[62]
	2	102732404	NM_032718:c.171G>A (p.Leu57=)	c.171G>A	p.Leu57=	C	T	MFSD9	synonymous	European	[65]
	2	108766258	NC_000002.11:g.108766258A>G_x000D_ (p.Asn1907Asp)	c.5719A>G	p.Asn1907Asp	A	G	RANBP2	Missense	African	[63]
	2	112089714			p.Ile343Thr	T	C	TMEM87B	missense	European	[65]
	2	112659645	NC_000002.11:g.112659645A>G_x000D_ (p.Asn497Ser)	c.1490A>G	p.Asn497Ser	A	G	SLC20A1	Missense	African	[63]
	2	113497779	rs1478305166			G	A	FOXD4L1		European	[64]
	2	115525912	NM_020868:c.381A>G (p.Ala127=)	c.381A>G	p.Ala127=	A	G	DPP10	Synonymous	Central/South American	[62]
	2	120278681	NM_002881:c.17G>A (p.Ser6Asn)	c.17G>A	p.Ser6Asn	G	A	RALB	Missense	Central/South American	[62]
	2	127048561	NM_001320641:c.1654G>A (p.Val552Ile)	c.1654G>A	p.Val552Ile	C	T	BIN1	Missense	European	[62]
	2	127048561	NM_001320641:c.1654G>A (p.Val552Ile)	c.1654G>A	p.Val552Ile	C	T	BIN1	missense	European	[65]
	2	130156073	NM_017951:c.1366C>T (p.Pro456Ser)	c.1366C>T	p.Pro456Ser	GGC	AGT	SMPD4	Missense	Central/South American	[62]
	2	130372876	NM_001142370:c.923C>G (p.Pro308Arg)	c.923C>G	p.Pro308Arg	C	G	PTPN18	Missense	European	[62]
	2	130372876	NM_001142370:c.923C>G (p.Pro308Arg)	c.923C>G	p.Pro308Arg	C	G	PTPN18	missense	European	[65]
	2	157258212	NM_014568:c.130G>A (p.Val44Ile)	c.130G>A	p.Val44Ile	G	A	GALNT5	Missense	Asian	[62]
	2	158250792	NM_138803:c.1231A>G (p.Arg411Gly)	c.1231A>G	p.Arg411Gly	T	C	CCDC148	Missense	European	[62]
	2	158250792	NM_138803:c.1231A>G (p.Arg411Gly)	c.1231A>G	p.Arg411Gly	T	C	CCDC148	missense	European	[65]
	2	159819729	NM_002349:c.4150A>G (p.Met1384Val)	c.4150A>G	p.Met1384Val	T	C	LY75	Missense	Central/South American	[62]
	2	166041267	NM_001202435:c.2379G>A (p.Thr793=)	c.2379G>A	p.Thr793=	C	T	SCN1A	Synonymous	European	[62]
	2	168976648	NM_003742:c.1237T>C (p.Leu413=)	c.1237T>C	p.Leu413=	A	G	ABCB11	Synonymous	European	[62]
	2	168976648	NM_003742:c.1237T>C (p.Leu413=)	c.1237T>C	p.Leu413=	A	G	ABCB11	synonymous	European	[65]
	2	169650338	NM_001085447:c.1143A>G (p.Arg381=)	c.1143A>G	p.Arg381=	T	C	CCDC173	Synonymous	Central/South American	[62]
	2	172566902	NM_001278549:c.798C>T (p.Asn266=)	c.798C>T	p.Asn266=	C	T	PDK1	Synonymous	European	[62]
	2	172566902	NM_001278549:c.798C>T (p.Asn266=)	c.798C>T	p.Asn266=	C	T	PDK1	synonymous	European	[65]
	2	173910222	NM_003111:c.2065C>T (p.Arg689Cys)	c.2065C>T	p.Arg689Cys	G	A	SP3	Missense	Central/South American	[62]
	2	175930099	NM_030650:c.1155C>T (p.Asp385=)	c.1155C>T	p.Asp385=	G	A	LNPK	Synonymous	European	[62]
	2	178565660	NM_133437:c.53853T>C (p.Thr17951=)	c.53853T>C	p.Thr17951=	A	G	TTN	Synonymous	Central/South American	[62]
	2	178584757	NM_133437:c.38265G>A (p.Gln12755=)	c.38265G>A	p.Gln12755=	C	T	TTN	Synonymous	Central/South American	[62]
	2	178721891	NM_001267550:c.22772A>G (p.Asn7591Ser)	c.22772A>G	p.Asn7591Ser	T	C	TTN	Missense	Asian	[62]
	2	178738241	NC_000002.11:g.178738241C>T_x000D_ (p.Arg4738Ter)	c.14212C>T	p.Arg4738Ter	G	A	TTN	Loss of Function	African	[63]
	2	178747180	NC_000002.11:g.178747180-5259T>C	c.11312-5259T>C		A	G	TTN	Missense	African	[63]
	2	182928183	NM_013436:c.3114G>C (p.Gln1038His)	c.3114G>C	p.Gln1038His	C	G	NCKAP1	Missense	Central/South American	[62]
	2	196656632				G	A	CCDC150	Splice site	Central/South American	[62]
	2	199272414	NM_001172517:c.1999C>G (p.Arg667Gly)	c.1999C>G	p.Arg667Gly	G	C	SATB2	Missense	European	[62]
	2	199272414	NM_001172517:c.1999C>G (p.Arg667Gly)	c.1999C>G	p.Arg667Gly	G	C	SATB2	missense	European	[65]
	2	200573408	NC_000002.11:g.200573408C>G_x000D_ (p.Ser1021Cys)	c.3062C>G	p.Ser1021Cys	C	G	SGO2	Missense	African	[63]
	2	206056701	NM_017759:c.461A>G (p.Asn154Ser)	c.461A>G	p.Asn154Ser	T	C	INO80D	Missense	Central/South American	[62]
	2	206308392	NM_020923:c.3864T>C (p.Asp1288=)	c.3864T>C	p.Asp1288=	T	C	ZDBF2	Synonymous	Central/South American	[62]
	2	208273719	NM_152671:c.308G>A (p.Arg103His)	c.308G>A	p.Arg103His	G	A	PIKFYVE	Missense	European	[62]
	2	208273719	NM_152671:c.308G>A (p.Arg103His)	c.308G>A	p.Arg103His	G	A	PIKFYVE	missense	European	[65]
	2	208353946	NM_015040:c.5893A>C (p.Thr1965Pro)	c.5893A>C	p.Thr1965Pro	A	C	PIKFYVE	Missense	Central/South American	[62]
	2	210573355	NM_001122633:c.202G>A (p.Gly68Ser)	c.202G>A	p.Gly68Ser	G	A	CPS1	Missense	European	[62]
	2	210573355	NM_001122633:c.202G>A (p.Gly68Ser)	c.202G>A	p.Gly68Ser	G	A	CPS1	missense	European	[65]
	2	214410244	NC_000002.11:g.214410244G>A_x000D_ (p.Val609Ile)	c.1825G>A	p.Val609Ile	G	A	SPAG16	Missense	African	[63]
	2	216293984	rs1164161401			C	A	MARCH4	intronic	European	[64]
	2	218391257			p.Asn338=	C	T	SLC11A1	synonymous	European	[65]
	2	219297005	NM_001199763:c.2129G>A (p.Arg710Gln)	c.2129G>A	p.Arg710Gln	C	T	PTPRN	Missense	Central/South American	[62]
	2	219640878	NM_005070:c.3537C>T (p.Leu1179=)	c.3537C>T	p.Leu1179=	C	T	SLC4A3	Synonymous	Central/South American	[62]
	2	224511473	NM_001257198:c.782C>G (p.Ser261Ter)	c.782C>G	p.Ser261Ter	G	C	CUL3	stopgain	European	[62]
	2	228018794	NM_030623:c.2060A>C (p.Asn687Thr)	c.2060A>C	p.Asn687Thr	T	G	SPHKAP	Missense	European	[62]
	2	231711420				G	C	PTMA	Splice site	European	[62]
	2	232458669			p.Tyr407Ter	C	G	ALPI	stopgain	European	[65]
	2	232794804	NM_001103147:c.1403_1407del (p.Pro468fs)	c.1403_1407del	p.Pro468fs	CTCTT	-	GIGYF2	Frameshift deletion	Asian	[62]
	2	235883447	NC_000002.11:g.235883447C>T_x000D_ (p.His385Tyr)	c.1153C>T	p.His385Tyr	C	T	AGAP1	Missense	African	[63]
	2	239053471	NM_006037:c.3204C>T (p.Pro1068=)	c.3204C>T	p.Pro1068=	G	A	HDAC4	Synonymous	Asian	[62]
	2	240630051	NM_001195382:c.193delG (p.Gly65fs)	c.193delG	p.Gly65fs	G	-	GPR35	Frameshift deletion	European	[62]
	2	240630051	NM_001195382:c.193delG (p.Gly65fs)	c.193delG	p.Gly65fs	AG	A	GPR35	frameshift	European	[65]
	2	240692333			p.Leu128Pro	T	C	AQP12A	missense	European	[65]
	2	241140747	NM_001252119:c.203G>A (p.Arg68Lys)	c.203G>A	p.Arg68Lys	C	T	PASK	Missense	Central/South American	[62]
	3	10104767	NM_001164839:c.8G>A (p.Gly3Glu)	c.8G>A	p.Gly3Glu	C	T	FANCD2OS	Missense	Central/South American	[62]
	3	12557158	NC_000003.11:g.12557158C>T_x000D_ (p.Thr3Ile)	c.8C>T	p.Thr3Ile	C	T	MKRN2	Missense	African	[63]
	3	13631388	NM_001165035:c.3145C>G (p.Pro1049Ala)	c.3145C>G	p.Pro1049Ala	C	G	FBLN2	Missense	European	[62]
	3	31702441	NM_001174060:c.971C>T (p.Thr324Met)	c.971C>T	p.Thr324Met	G	A	OSBPL10	Missense	European	[62]
	3	31990509	NC_000003.11:g.31990509C>G_x000D_ (p.Thr477Ser)	c.1430C>G	p.Thr477Ser	C	G	ZNF860	Missense	African	[63]
	3	36830891	NC_000003.11:g.36830891C>T_x000D_ (p.Arg2898Trp)	c.8692C>T	p.Arg2898Trp	G	A	TRANK1	Missense	African	[63]
	3	38006216	NM_015873:c.2169C>G (p.Ser723Arg)	c.2169C>G	p.Ser723Arg	C	G	VILL	Missense	European	[62]
	3	38006216	NM_015873:c.2169C>G (p.Ser723Arg)	c.2169C>G	p.Ser723Arg	C	G	VILL	missense	European	[65]
	3	38275933	NM_004256:c.1074C>T (p.Phe358=)	c.1074C>T	p.Phe358=	C	T	SLC22A13	Synonymous	European	[62]
	3	44455486	NM_181489:c.64C>T (p.Arg22Trp)	c.64C>T	p.Arg22Trp	G	A	ZNF445	Missense	Central/South American	[62]
	3	45596236	NM_014240:c.1357A>T (p.Thr453Ser)	c.1357A>T	p.Thr453Ser	A	T	LIMD1	Missense	Asian	[62]
	3	47122331	NM_014159:c.2303_2304del (p.Val768fs)	c.2303_2304del	p.Val768fs	CA	-	SETD2	Frameshift deletion	European	[62]
	3	47267054	NM_182902:c.690C>T (p.Thr230=)	c.690C>T	p.Thr230=	G	A	KIF9	Synonymous	Central/South American	[62]
	3	50302157	NC_000003.11:g.50302157C>T_x000D_ (p.Ala267Val)	c.800C>T	p.Ala267Val	G	A	HYAL1	Missense	African	[63]
	3	50343153	NM_015896:c.564C>G (p.Leu188=)	c.564C>G	p.Leu188=	G	C	ZMYND10	Synonymous	European	[62]
	3	51984131	NC_000003.11:g.51984131C>T_x000D_ (p.Arg23Cys)	c.67C>T	p.Arg23Cys	C	T	ACY1	Missense	African	[63]
	3	52231184	NM_007284:c.426G>A (p.Ala142=)	c.426G>A	p.Ala142=	C	T	TWF2	Synonymous	European	[62]
	3	52231184	NM_007284:c.426G>A (p.Ala142=)	c.426G>A	p.Ala142=	C	T	AC097637.1,TWF2	synonymous	European	[65]
	3	52386784	NM_015512:c.8934C>A (p.Tyr2978Ter)	c.8934C>A	p.Tyr2978Ter	C	A	DNAH1	stopgain	Central/South American	[62]
	3	53226770	NM_001258028:c.1706A>G (p.Asp569Gly)	c.1706A>G	p.Asp569Gly	T	C	TKT	Missense	European	[62]
	3	55699427			p.Arg933Gln	C	T	ERC2	missense	European	[65]
	3	73047273	NM_001318026:c.90A>C (p.Arg30Ser)	c.90A>C	p.Arg30Ser	A	C	PPP4R2	Missense	Asian	[62]
	3	97864558			p.Glu186Asp	A	C	CRYBG3	missense	European	[65]
	3	108569427			p.Cys358?	AAC	A	CIP2A	frameshift	European	[65]
	3	109329047	NM_001348928:c.564_565insAAAAGATCAGAGCAGAAATAAATGGAATTGAACTGAAAACAACAATACAAATGATAAGTGAAACAAAAAGTTGGCTTTTTTTAAAAGTTAAACAAAAGT (p.Asp189delinsLys-Arg-Ser-Glu-Gln-Lys-Ter)	c.564_565insAAAAGATCAGAGCAGAAATAAATGGAATTGAACTGAAAACAACAATACAAATGATAAGTGAAACAAAAAGTTGGCTTTTTTTAAAAGTTAAACAAAAGT	p.Asp189delinsLys-Arg-Ser-Glu-Gln-Lys-Ter	-	ACTTTTGTTTAACTTTTAAAAAAAGCCAACTTTTTGTTTCACTTATCATTTGTATTGTTGTTTTCAGTTCAATTCCATTTATTTCTGCTCTGATCTTTT	DPPA4	stopgain	European	[62]
	3	112580856	NM_001348907:c.739A>G (p.Asn247Asp)	c.739A>G	p.Asn247Asp	A	G	SLC35A5	Missense	European	[62]
	3	112580856	NM_001348907:c.739A>G (p.Asn247Asp)	c.739A>G	p.Asn247Asp	A	G	SLC35A5	missense	European	[65]
	3	112925122	NM_138806:c.841G>A (p.Val281Met)	c.841G>A	p.Val281Met	C	T	CD200R1	Missense	Central/South American	[62]
	3	119224109	NM_212543:c.623G>T (p.Cys208Phe)	c.623G>T	p.Cys208Phe	C	A	B4GALT4	Missense	European	[62]
	3	119477386	NM_152305:c.394C>T (p.Arg132Ter)	c.394C>T	p.Arg132Ter	C	T	POGLUT1	stopgain	European	[62]
	3	120173376	NM_001168271:c.1016A>G (p.Tyr339Cys)	c.1016A>G	p.Tyr339Cys	T	C	GPR156	Missense	Central/South American	[62]
	3	122001773	NM_001199799:c.471C>T (p.Pro157=)	c.471C>T	p.Pro157=	G	A	ILDR1	Synonymous	Central/South American	[62]
	3	128097467	NM_001319084:c.849G>A (p.Val283=)	c.849G>A	p.Val283=	C	T	RUVBL1	Synonymous	European	[62]
	3	128097467	NM_001319084:c.849G>A (p.Val283=)	c.849G>A	p.Val283=	C	T	RUVBL1	synonymous	European	[65]
	3	128915408	NM_001348521:c.2103C>T (p.Thr701=)	c.2103C>T	p.Thr701=	G	A	KIAA1257	Synonymous	European	[62]
	3	129315334	NC_000003.11:g.129315334C>T_x000D_ (p.Ala190Val)	c.569C>T	p.Ala190Val	G	A	H1-10	Missense	African	[63]
	3	129433937	NM_001276271:c.1324C>T (p.Arg442Trp)	c.1324C>T	p.Arg442Trp	G	A	MBD4	Missense	Central/South American	[62]
	3	129464755	NM_018262:c.537A>G (p.Ile179Met)	c.537A>G	p.Ile179Met	A	G	IFT122	Missense	Central/South American	[62]
	3	130565211	NM_001102608:c.879C>G (p.Leu293=)	c.879C>G	p.Leu293=	C	G	COL6A6	Synonymous	Central/South American	[62]
	3	133628387	NM_007027:c.2779G>A (p.Ala927Thr)	c.2779G>A	p.Ala927Thr	C	T	TOPBP1	Missense	Central/South American	[62]
	3	134561462	NC_000003.11:g.134561462G>A_x000D_ (p.Arg680His)	c.2039G>A	p.Arg680His	G	A	CEP63	Missense	African	[63]
	3	155842498	NM_001190992:c.897G>C (p.Lys299Asn)	c.897G>C	p.Lys299Asn	C	G	SLC33A1	Missense	Asian	[62]
	3	157148328	NM_020307:c.1494G>A (p.Arg498=)	c.1494G>A	p.Arg498=	C	T	CCNL1	Synonymous	European	[62]
	3	157159430	NM_020307:c.353A>C (p.Lys118Thr)	c.353A>C	p.Lys118Thr	T	G	CCNL1	Missense	European	[62]
	3	165032536	NM_001041:c.2721delT (p.Tyr907Ter)	c.2721delT	p.Tyr907Ter	A	-	SI	stopgain	European	[62]
	3	165032536	NM_001041:c.2721delT (p.Tyr907Ter)	c.2721delT	p.Tyr907Ter	CA	C	SI	frameshift	European	[65]
	3	179563094	NC_000003.11:g.179563094T>G_x000D_ (p.Met1Arg)	c.2T>G	p.Met1Arg	T	G	ACTL6A	Loss of Function	African	[63]
	3	183338919	NM_015078:c.367G>A (p.Val123Met)	c.367G>A	p.Val123Met	C	T	MCF2L2	Missense	Asian	[62]
	3	184341784	NM_001171093:c.37G>A (p.Glu13Lys)	c.37G>A	p.Glu13Lys	G	A	FAM131A	Missense	European	[62]
	3	185480484			p.Thr918=	T	G	MAP3K13,TMEM41A	synonymous	European	[65]
	3	189894226	NC_000003.11:g.189894226C>G_x000D_ (p.Ile589Met)	c.1767C>G	p.Ile589Met	C	G	TP63	Missense	African	[63]
	3	195392098	NM_012287:c.103C>T (p.Leu35Phe)	c.103C>T	p.Leu35Phe	G	A	ACAP2	Missense	Central/South American	[62]
	3	195725943	NC_000003.11:g.195725943C>T_x000D_ (p.Thr447Met)	c.1340C>T	p.Thr447Met	C	T	MUC20	Missense	African	[63]
	3	195781038	NM_001322468:c.9246_9341del (p.3082_3114del)	c.9246_9341del	p.3082_3114del	GATGCTGAGGAAGCGCCGGTGACAGGAAGAGTGCTGGTGTCACCTGTGGATGCTGAGGAAGGGATGGTGACATGAAGAGGGGTGGTGTGACCTGTA	-	MUC4	Nonframeshift deletion	European	[62]
	3	195782050	NC_000003.11:g.195782050T>C_x000D_ (p.Val3177Ala)	c.9530T>C	p.Val3177Ala	A	G	MUC4	Missense	African	[63]
	3	195786568	NC_000003.11:g.195786568C>T_x000D_ (p.Ser1671Phe)	c.5012C>T	p.Ser1671Phe	G	A	MUC4	Missense	African	[63]
	3	195786691	NM_001322468:c.4886_4888del (p.1629_1630del)	c.4886_4888del	p.1629_1630del	TGT	-	MUC4	Nonframeshift deletion	Central/South American	[62]
	4	1395153	NM_175918:c.642C>G (p.Pro214=)	c.642C>G	p.Pro214=	C	G	CRIPAK	Synonymous	Asian	[62]
	4	1395358	NM_175918:c.848_849del (p.His283fs)	c.848_849del	p.His283fs	AT	-	CRIPAK	Frameshift deletion	Central/South American	[62]
	4	4274381	NM_001145725:c.818G>C (p.Arg273Pro)	c.818G>C	p.Arg273Pro	C	G	LYAR	Missense	European	[62]
	4	5841335	NC_000004.11:g.5841335G>A_x000D_ (p.Asp376Asn)	c.1126G>A	p.Asp376Asn	C	T	CRMP1	Missense	African	[63]
	4	9908291	NM_001001290:c.970A>G (p.Ile324Val)	c.970A>G	p.Ile324Val	T	C	SLC2A9	Missense	European	[62]
	4	15628034				-	AGATTCATCAA	FBXL5	Splice site	Central/South American	[62]
	4	39407731	NM_175737:c.782G>A (p.Gly261Glu)	c.782G>A	p.Gly261Glu	G	A	KLB	Missense	Central/South American	[62]
	4	39437842	NM_175737:c.1452_1453insAGTAAACAGAAAGAGCGGAA (p.Asn484fs)	c.1452_1453insAGTAAACAGAAAGAGCGGAA	p.Asn484fs	-	AGTAAACAGAAAGAGCGGAA	KLB	Frameshift insertion	Central/South American	[62]
	4	41982239	NM_001029955:c.447C>G (p.Ile149Met)	c.447C>G	p.Ile149Met	C	G	DCAF4L1	Missense	European	[62]
	4	42414662	NM_006095:c.3362T>C (p.Leu1121Ser)	c.3362T>C	p.Leu1121Ser	A	G	ATP8A1	Missense	European	[62]
	4	42414662	NM_006095:c.3362T>C (p.Leu1121Ser)	c.3362T>C	p.Leu1121Ser	A	G	ATP8A1	missense	European	[65]
	4	48382595	NC_000004.11:g.48382595C>T_x000D_ (p.Thr297Met)	c.890C>T	p.Thr297Met	C	T	SLAIN2	Missense	African	[63]
	4	48561507	NC_000004.11:g.48561507G>A_x000D_ (p.Ala1276Thr)	c.3826G>A	p.Ala1276Thr	C	T	FRYL	Missense	African	[63]
	4	52029703	NC_000004.11:g.52029703T>C_x000D_ (p.Leu135Ser)	c.404T>C	p.Leu135Ser	A	G	SGCB	Missense	African	[63]
	4	54288864	NC_000004.11:g.54288864C>T_x000D_ (p.Arg914Trp)	c.2740C>T	p.Arg914Trp	C	T	PDGFRA	Missense	European	[66]
	4	67825764	NM_004262:c.1063G>A (p.Gly355Arg)	c.1063G>A	p.Gly355Arg	C	T	TMPRSS11D	Missense	Asian	[62]
	4	73135193	NM_015574:c.3155A>G (p.Gln1052Arg)	c.3155A>G	p.Gln1052Arg	T	C	ANKRD17	Missense	Central/South American	[62]
	4	76770762	NM_020859:c.5486A>G (p.Asn1829Ser)	c.5486A>G	p.Asn1829Ser	A	G	SHROOM3	Missense	Central/South American	[62]
	4	77055287	NM_001348134:c.511C>T (p.Leu171=)	c.511C>T	p.Leu171=	G	A	CCNI	Synonymous	European	[62]
	4	77055326	NM_001348134:c.472T>C (p.Leu158=)	c.472T>C	p.Leu158=	A	G	CCNI	Synonymous	European	[62]
	4	77055327	NM_001348134:c470_471delinsGT (p.Lys157Ser)	c470_471delinsGT	p.Lys157Ser	TT	AC	CCNI	Missense	European	[62]
	4	84787617	NM_014991:c.3766C>T (p.Arg1256Cys)	c.3766C>T	p.Arg1256Cys	G	A	WDFY3	Missense	European	[62]
	4	84787617	NM_014991:c.3766C>T (p.Arg1256Cys)	c.3766C>T	p.Arg1256Cys	G	A	WDFY3	missense	European	[65]
	4	85994665	NM_001025616:c.1011C>A (p.Ser337Arg)	c.1011C>A	p.Ser337Arg	C	A	ARHGAP24	Missense	European	[62]
	4	87340578	NM_016245:c.724G>A (p.Val242Met)	c.724G>A	p.Val242Met	C	T	HSD17B11	Missense	Central/South American	[62]
	4	93224694	NM_001510:c.1044C>G (p.His348Gln)	c.1044C>G	p.His348Gln	C	G	GRID2	Missense	Central/South American	[62]
	4	120060145			p.Val197=	C	T	MAD2L1	synonymous	European	[65]
	4	120060150			p.Met196Val	T	C	MAD2L1	missense	European	[65]
	4	120060166			p.Ile190=	G	A	MAD2L1	synonymous	European	[65]
	4	120060190			p.Arg182=	G	A	MAD2L1	synonymous	European	[65]
	4	120060193			p.Val181=	G	A	MAD2L1	synonymous	European	[65]
	4	121164073	NC_000004.11:g.121164073C>T_x000D_ (p.Thr18Met)	c.53C>T	p.Thr18Met	G	A	TNIP3	Missense	African	[63]
	4	147875102	NC_000004.11:g.147875102C>T_x000D_ (p.Arg262Ter)	c.784C>T	p.Arg262Ter	C	T	ARHGAP10	Loss of Function	African	[63]
	4	148152542	NM_000901:c.2437G>C (p.Ala813Pro)	c.2437G>C	p.Ala813Pro	C	G	NR3C2	Missense	Asian	[62]
	4	153555815	NM_015196:c.337C>A (p.Leu113Ile)	c.337C>A	p.Leu113Ile	C	A	TMEM131L	Missense	Asian	[62]
	4	154333417	NM_001142552:c.2791A>G (p.Thr931Ala)	c.2791A>G	p.Thr931Ala	T	C	DCHS2	Missense	European	[62]
	4	154333417	NM_001142552:c.2791A>G (p.Thr931Ala)	c.2791A>G	p.Thr931Ala	T	C	DCHS2	missense	European	[65]
	4	158684594	NM_001281738:c.225T>A (p.Ala75=)	c.225T>A	p.Ala75=	T	A	ETFDH	Synonymous	European	[62]
	4	169720025	NM_173872:c.2561C>T (p.Thr854Met)	c.2561C>T	p.Thr854Met	C	T	CLCN3	Missense	Central/South American	[62]
	4	185460056	NM_152775:c.531C>T (p.Asp177=)	c.531C>T	p.Asp177=	G	A	CCDC110	Synonymous	Central/South American	[62]
	4	186285660	NM_000128:c.1327C>T (p.Arg443Cys)	c.1327C>T	p.Arg443Cys	C	T	F11	Missense	Asian	[62]
	5	1878111	NM_001278635:c.1496C>T (p.Ser499Leu)	c.1496C>T	p.Ser499Leu	G	A	IRX4	Missense	European	[62]
	5	7835448	NM_001089584:c.198T>C (p.Tyr66=)	c.198T>C	p.Tyr66=	A	G	C5orf49	Synonymous	Asian	[62]
	5	7859468			p.Phe652=	A	G	MTRR,FASTKD3	synonymous	European	[65]
	5	13919284	NC_000005.11:g.13919284C>G_x000D_ (p.His289Gln)	c.867C>G	p.His289Gln	G	C	DNAH5	Missense	African	[63]
	5	15936719	NM_012304:c.1009G>C (p.Val337Leu)	c.1009G>C	p.Val337Leu	G	C	FBXL7	Missense	Central/South American	[62]
	5	16685737				C	T	MYO10	Splice site	European	[62]
	5	31526090	NM_013235:c.843C>T (p.Tyr281=)	c.843C>T	p.Tyr281=	G	A	DROSHA	Synonymous	European	[62]
	5	31526090	NM_013235:c.843C>T (p.Tyr281=)	c.843C>T	p.Tyr281=	G	A	DROSHA	synonymous	European	[65]
	5	34004663	NM_001167595:c.463G>A (p.Gly155Ser)	c.463G>A	p.Gly155Ser	C	T	AMACR	Missense	Central/South American	[62]
	5	37064557	NM_133433:c.8080T>A (p.Ser2694Thr)	c.8080T>A	p.Ser2694Thr	T	A	NIPBL	Missense	European	[62]
	5	40691960	NM_000958:c.1049G>C (p.Arg350Pro)	c.1049G>C	p.Arg350Pro	G	C	PTGER4	Missense	Central/South American	[62]
	5	50832844	NM_024615:c.2297A>G (p.Asn766Ser)	c.2297A>G	p.Asn766Ser	A	G	PARP8	Missense	European	[62]
	5	54785929	rs1290483247			-	TGCACTGGGGAGAGCAA	AC112198.2		European	[64]
	5	55277174	NM_001345964:c.2065G>A (p.Glu689Lys)	c.2065G>A	p.Glu689Lys	C	T	DHX29	Missense	Asian	[62]
	5	67164203	NM_001290226:c.4406G>A (p.Arg1469Gln)	c.4406G>A	p.Arg1469Gln	G	A	MAST4	Missense	European	[62]
	5	67164203	NM_001290226:c.4406G>A (p.Arg1469Gln)	c.4406G>A	p.Arg1469Gln	G	A	MAST4	missense	European	[65]
	5	73866000	NC_000005.11:g.73866000G>T_x000D_ (p.Gln713His)	c.2139G>T	p.Gln713His	G	T	ARHGEF28	Missense	African	[63]
	5	75576889	NM_001345921:c.452A>G (p.Asp151Gly)	c.452A>G	p.Asp151Gly	A	G	POLK	Missense	Asian	[62]
	5	77039595	NC_000005.11:g.77039595G>A_x000D_ (p.Arg249His)	c.746G>A	p.Arg249His	G	A	AGGF1	Missense	African	[63]
	5	90840869			p.Leu5635=	C	T	ADGRV1	synonymous	European	[65]
	5	96788632	NM_001198541:c.1578G>A (p.Leu526=)	c.1578G>A	p.Leu526=	C	T	ERAP1	Synonymous	Asian	[62]
	5	103028962	NM_138822:c.2561G>A (p.Arg854Gln)	c.2561G>A	p.Arg854Gln	G	A	PAM	Missense	European	[62]
	5	112259262	NM_022140:c.762G>A (p.Glu254=)	c.762G>A	p.Glu254=	C	T	EPB41L4A	Synonymous	Asian	[62]
	5	112992744	NM_152624:c.406G>A (p.Ala136Thr)	c.406G>A	p.Ala136Thr	G	A	DCP2	Missense	Central/South American	[62]
	5	126918158	NM_178450:c.14G>A (p.Arg5His)	c.14G>A	p.Arg5His	C	T	MARCH3	Missense	European	[62]
	5	126918158	NM_178450:c.14G>A (p.Arg5His)	c.14G>A	p.Arg5His	C	T	MARCHF3	missense	European	[65]
	5	137959746	NM_001101801:c.957A>G (p.Ile319Met)	c.957A>G	p.Ile319Met	T	C	FAM13B	Missense	Central/South American	[62]
	5	138930533	NM_001324002:c.961T>G (p.Phe321Val)	c.961T>G	p.Phe321Val	T	G	CTNNA1	Missense	European	[62]
	5	138930533	NM_001324002:c.961T>G (p.Phe321Val)	c.961T>G	p.Phe321Val	T	G	CTNNA1	missense	European	[65]
	5	146471492	NM_006706:c.1517C>T (p.Pro506Leu)	c.1517C>T	p.Pro506Leu	C	T	TCERG1	Missense	Central/South American	[62]
	5	154912909	NM_015465:c.1985G>A (p.Gly662Asp)	c.1985G>A	p.Gly662Asp	C	T	GEMIN5	Missense	Central/South American	[62]
	5	157646798	NM_178424:c.1226G>A (p.Arg409His)	c.1226G>A	p.Arg409His	C	T	SOX30	Missense	European	[62]
	5	172422445	NM_001308175:c.127C>T (p.Arg43Trp)	c.127C>T	p.Arg43Trp	G	A	SH3PXD2B	Missense	European	[62]
	5	172422445	NM_001308175:c.127C>T (p.Arg43Trp)	c.127C>T	p.Arg43Trp	G	A	SH3PXD2B	missense	European	[65]
	5	172762408	NM_001287812:c.287C>T (p.Pro96Leu)	c.287C>T	p.Pro96Leu	C	T	LOC101928093	Missense	Central/South American	[62]
	5	172770882	NM_004417:c.71G>A (p.Cys24Tyr)	c.71G>A	p.Cys24Tyr	C	T	DUSP1	Missense	European	[62]
	5	172770882	NM_004417:c.71G>A (p.Cys24Tyr)	c.71G>A	p.Cys24Tyr	C	T	DUSP1	missense	European	[65]
	5	176530181	NM_014901:c.827G>C (p.Arg276Thr)	c.827G>C	p.Arg276Thr	C	G	RNF44	Missense	European	[62]
	5	180792650	NM_001114617:c.322A>T (p.Ile108Phe)	c.322A>T	p.Ile108Phe	T	A	MGAT1	Missense	Asian	[62]
	5	181045586	NM_152547:c.97G>A (p.Glu33Lys)	c.97G>A	p.Glu33Lys	G	A	BTNL9	Missense	Central/South American	[62]
	5	181200014	NM_203297:c.140A>G (p.Glu47Gly)	c.140A>G	p.Glu47Gly	T	C	TRIM7	Missense	European	[62]
	6	677242	rs376150594			A	G	EXOC2	intronic	Central/South American	[64]
	6	7891692	NM_030810:c.660delC (p.Cys220Ter)	c.660delC	p.Cys220Ter	G	-	TXNDC5	stopgain	European	[62]
	6	10404532	NM_003220:c.740C>T (p.Ser247Leu)	c.740C>T	p.Ser247Leu	G	A	TFAP2A	Missense	Asian	[62]
	6	10409946	NM_003220:c.434delG (p.Gly145fs)	c.434delG	p.Gly145fs	C	-	TFAP2A	Frameshift deletion	Asian	[62]
	6	10410071	NM_003220:c.310G>T (p.Glu104Ter)	c.310G>T	p.Glu104Ter	C	A	TFAP2A	stopgain	Central/South American	[62]
	6	12121807	NM_002114:c.2012C>T (p.Thr671Met)	c.2012C>T	p.Thr671Met	C	T	HIVEP1	Missense	European	[62]
	6	25529642	rs1747567			T	A	CARMIL1	intronic	European	[64]
	6	26107744	NC_000006.11:g.26107744C>T_x000D_ (p.Pro117Leu)	c.350C>T	p.Pro117Leu	G	A	H1-6	Missense	African	[63]
	6	26452105	NM_001242803:c.819C>T (p.Ile273=)	c.819C>T	p.Ile273=	C	T	BTN3A3	Synonymous	Central/South American	[62]
	6	27808224			p.Gly5=	C	T	H2AC13	synonymous	European	[65]
	6	29627600	NM_021903:c.192C>T (p.Gly64=)	c.192C>T	p.Gly64=	G	A	GABBR1	Synonymous	Central/South American	[62]
	6	30707787	NM_014641:c.2792C>T (p.Ala931Val)	c.2792C>T	p.Ala931Val	G	A	MDC1	Missense	European	[62]
	6	30949918	NM_080870:c.1454C>G (p.Thr485Arg)	c.1454C>G	p.Thr485Arg	C	G	DPCR1	Missense	Central/South American	[62]
	6	30986727	NC_000006.11:g.30986727G>C_x000D_ (p.Glu184Asp)	c.552G>C	p.Glu184Asp	G	C	MUC21	Missense	African	[63]
	6	30986737	NC_000006.11:g.30986737G>A_x000D_ (p.Val188Met)	c.562G>A	p.Val188Met	G	A	MUC21	Missense	African	[63]
	6	31970637	NM_005510:c.781C>T (p.His261Tyr)	c.781C>T	p.His261Tyr	G	A	DXO	Missense	Asian	[62]
	6	32181536	NM_001206954:c.919C>A (p.Gln307Lys)	c.919C>A	p.Gln307Lys	G	T	AGER	Missense	Central/South American	[62]
	6	32530209	NC_000006.11:g.32530209C>T_x000D_ (p.Leu6Phe)	c.16C>T	p.Leu6Phe	G	A	HLA-DRB5	Missense	African	[63]
	6	32581626			p.Arg195Ter	G	A	HLA-DRB1	stopgain	European	[65]
	6	32584273	NC_000006.11:g.32584273T>A_x000D_ (p.Phe69Tyr)	c.206T>A	p.Phe69Tyr	A	T	HLA-DRB1	Missense	African	[63]
	6	33278113	NM_003782:c.694T>C (p.Trp232Arg)	c.694T>C	p.Trp232Arg	T	C	B3GALT4	Missense	European	[62]
	6	33406282	NM_002263:c.1623A>C (p.Val541=)	c.1623A>C	p.Val541=	A	C	KIFC1	Synonymous	European	[62]
	6	33406282	NM_002263:c.1623A>C (p.Val541=)	c.1623A>C	p.Val541=	A	C	KIFC1	synonymous	European	[65]
	6	34539317	NM_012391:c.762C>T (p.Phe254=)	c.762C>T	p.Phe254=	G	A	SPDEF	Synonymous	European	[62]
	6	35835473	NM_003137:c.1799T>C (p.Ile600Thr)	c.1799T>C	p.Ile600Thr	A	G	SRPK1	Missense	European	[62]
	6	35835473	NM_003137:c.1799T>C (p.Ile600Thr)	c.1799T>C	p.Ile600Thr	A	G	LHFPL5,SRPK1	missense	European	[65]
	6	37316781	NM_017772:c.1244T>A (p.Met415Lys)	c.1244T>A	p.Met415Lys	T	A	TBC1D22B	Missense	European	[62]
	6	37654805	NM_153487:c.707C>T (p.Thr236Ile)	c.707C>T	p.Thr236Ile	G	A	MDGA1	Missense	Central/South American	[62]
	6	38722951	NM_001206927:c.142T>C (p.Ser48Pro)	c.142T>C	p.Ser48Pro	T	C	DNAH8	Missense	European	[62]
	6	39114947	NM_018322:c.143T>C (p.Leu48Pro)	c.143T>C	p.Leu48Pro	A	G	SAYSD1	Missense	Asian	[62]
	6	39891693	NM_015345:c.2312G>T (p.Arg771Leu)	c.2312G>T	p.Arg771Leu	G	T	DAAM2	Missense	Central/South American	[62]
	6	39927443	NM_005943:c.136C>A (p.Arg46=)	c.136C>A	p.Arg46=	G	T	MOCS1	Synonymous	Asian	[62]
	6	40432593	NM_020737:c.521A>T (p.Asn174Ile)	c.521A>T	p.Asn174Ile	T	A	LRFN2	Missense	European	[62]
	6	40432593	NM_020737:c.521A>T (p.Asn174Ile)	c.521A>T	p.Asn174Ile	T	A	LRFN2	missense	European	[65]
	6	43007271	NM_180977:c.280G>A (p.Glu94Lys)	c.280G>A	p.Glu94Lys	G	A	PPP2R5D	Missense	European	[62]
	6	43041011	NM_001168370:c.3962A>G (p.Gln1321Arg)	c.3962A>G	p.Gln1321Arg	T	C	CUL7	Missense	European	[62]
	6	43444906	NM_001350518:c.1476G>A (p.Pro492=)	c.1476G>A	p.Pro492=	G	A	ABCC10	Synonymous	Central/South American	[62]
	6	44302098	NM_020745:c.2560C>T (p.Arg854Cys)	c.2560C>T	p.Arg854Cys	G	A	AARS2	Missense	Asian	[62]
	6	49440272			p.Gly630?	TC	T	MMUT	frameshift	European	[65]
	6	49700706	NM_001142407:c.145A>C (p.Lys49Gln)	c.145A>C	p.Lys49Gln	T	G	CRISP2	Missense	Central/South American	[62]
	6	52054060	NM_138694:c.1942C>A (p.Leu648Ile)	c.1942C>A	p.Leu648Ile	G	T	PKHD1	Missense	European	[62]
	6	52681899	NM_014051:c.157G>A (p.Val53Ile)	c.157G>A	p.Val53Ile	G	A	TMEM14A	Missense	Central/South American	[62]
	6	54257320	NM_001281747:c.2935A>G (p.Met979Val)	c.2935A>G	p.Met979Val	A	G	MLIP	Missense	Asian	[62]
	6	54940571	NC_000006.11:g.54940571C>T_x000D_ (p.Leu534Phe)	c.1600C>T	p.Leu534Phe	C	T	FAM83B	Missense	African	[63]
	6	57324200				G	A	PRIM2	Splice site	European	[62]
	6	72290740			p.Val1206Leu	G	C	RIMS1	missense	European	[65]
	6	73194705	NM_001160132:c.2120T>A (p.Phe707Tyr)	c.2120T>A	p.Phe707Tyr	T	A	KCNQ5	Missense	Central/South American	[62]
	6	73518386	NM_001402:c.997C>T (p.Pro333Ser)	c.997C>T	p.Pro333Ser	G	A	EEF1A1	Missense	Asian	[62]
	6	84760275	NM_001080508:c.579A>T (p.Pro193=)	c.579A>T	p.Pro193=	T	A	TBX18	Synonymous	European	[62]
	6	84760275	NM_001080508:c.579A>T (p.Pro193=)	c.579A>T	p.Pro193=	T	A	TBX18	synonymous	European	[65]
	6	87256544	NM_001351444:c.2495C>T (p.Thr832Met)	c.2495C>T	p.Thr832Met	C	T	ZNF292	Missense	European	[62]
	6	87256544	NM_001351444:c.2495C>T (p.Thr832Met)	c.2495C>T	p.Thr832Met	C	T	ZNF292	missense	European	[65]
	6	89377696	NM_021244:c.877G>T (p.Val293Phe)	c.877G>T	p.Val293Phe	C	A	RRAGD	Missense	European	[62]
	6	89747403	NM_014611:c.3830G>A (p.Arg1277Gln)	c.3830G>A	p.Arg1277Gln	C	T	MDN1	Missense	European	[62]
	6	98836046	NC_000006.11:g.98836046A>T_x000D_ (p.Leu391Phe)	c.1173A>T	p.Leu391Phe	A	T	POU3F2	Missense	African	[63]
	6	100725630	NM_006828:c.1811T>A (p.Ile604Asn)	c.1811T>A	p.Ile604Asn	A	T	ASCC3	Missense	European	[62]
	6	105158487	NM_022361:c.859C>T (p.Arg287Ter)	c.859C>T	p.Arg287Ter	G	A	POPDC3	stopgain	European	[62]
	6	106520689	NM_001624:c.2257T>G (p.Leu753Val)	c.2257T>G	p.Leu753Val	T	G	CRYBG1	Missense	European	[62]
	6	106520689	NM_001624:c.2257T>G (p.Leu753Val)	c.2257T>G	p.Leu753Val	T	G	CRYBG1	missense	European	[65]
	6	113953409	NC_000006.11:g.113953409G>C_x000D_ (p.Gln169His)	c.507G>C	p.Gln169His	C	G	HDAC2	Missense	African	[63]
	6	113953410	NC_000006.11:g.113953410A>C_x000D_ (p.Gln169Pro)	c.506A>C	p.Gln169Pro	T	G	HDAC2	Missense	African	[63]
	6	116258455			p.Leu4=	G	A	DSE	synonymous	European	[65]
	6	116732193	NM_002269:c.1490C>T (p.Ala497Val)	c.1490C>T	p.Ala497Val	C	T	KPNA5	Missense	European	[62]
	6	127981266	NM_002844:c.3561A>T (p.Arg1187=)	c.3561A>T	p.Arg1187=	T	A	PTPRK	Synonymous	Asian	[62]
	6	131596550	NM_015979:c.2764G>A (p.Asp922Asn)	c.2764G>A	p.Asp922Asn	C	T	MED23	Missense	Central/South American	[62]
	6	136826423	NM_000288:c.293C>T (p.Ala98Val)	c.293C>T	p.Ala98Val	C	T	PEX7	Missense	Central/South American	[62]
	6	138432305	NM_001144060:c.2040C>T (p.Ser680=)	c.2040C>T	p.Ser680=	G	A	NHSL1	Synonymous	Asian	[62]
	6	149534694	NM_139126:c.545C>T (p.Thr182Ile)	c.545C>T	p.Thr182Ile	G	A	PPIL4	Missense	Central/South American	[62]
	6	152154953	NM_182961:c.24068C>T (p.Ala8023Val)	c.24068C>T	p.Ala8023Val	G	A	SYNE1	Missense	Asian	[62]
	6	157311140	rs1428866824			C	A	TMEM242	intronic	European	[64]
	6	158493629	NC_000006.11:g.158493629C>T_x000D_ (p.Ser563Phe)	c.1688C>T	p.Ser563Phe	C	T	TULP4	Missense	African	[63]
	6	158718114	NM_001242394:c.623C>T (p.Thr208Ile)	c.623C>T	p.Thr208Ile	C	T	SYTL3	Missense	European	[62]
	6	158718114	NM_001242394:c.623C>T (p.Thr208Ile)	c.623C>T	p.Thr208Ile	C	T	SYTL3	missense	European	[65]
	6	159692732	NM_001024465:c.155G>A (p.Ser52Asn)	c.155G>A	p.Ser52Asn	C	T	SOD2	Missense	European	[62]
	6	161106684	NC_000006.11:g.161106684T>C_x000D_ (p.Trp1343Arg)	c.4027T>C	p.Trp1343Arg	T	C	MAP3K4	Missense	African	[63]
	6	162443401	NM_013987:c.80A>T (p.Lys27Met)	c.80A>T	p.Lys27Met	T	A	PARK2	Missense	Central/South American	[62]
	6	165302195	NM_144980:c.126_127insCACTGCGAGACGCCAGGCGTGAAGACCCTGTGTAATCTGAAGCACTGCGAGACGCCAGGAGTGAAGACCCTGTGTAATCTGAAG (p.Lys43delinsHis-Cys-Glu-Thr-Pro-Gly-Val-Lys-Thr-Leu-Cys-Asn-Leu-Lys-His-Cys-Glu-Thr-Pro-Gly-Val-Lys-Thr-Leu-Cys-Asn-Leu-Lys-Lys)	c.126_127insCACTGCGAGACGCCAGGCGTGAAGACCCTGTGTAATCTGAAGCACTGCGAGACGCCAGGAGTGAAGACCCTGTGTAATCTGAAG	p.Lys43delinsHis-Cys-Glu-Thr-Pro-Gly-Val-Lys-Thr-Leu-Cys-Asn-Leu-Lys-His-Cys-Glu-Thr-Pro-Gly-Val-Lys-Thr-Leu-Cys-Asn-Leu-Lys-Lys	-	CTTCAGATTACACAGGGTCTTCACTCCTGGCGTCTCGCAGTGCTTCAGATTACACAGGGTCTTCACGCCTGGCGTCTCGCAGTG	C6orf118	Nonframeshift insertion	Central/South American	[62]
	6	166423317	NM_001318937:c.1388T>G (p.Leu463Arg)	c.1388T>G	p.Leu463Arg	A	C	RPS6KA2	Missense	European	[62]
	6	166423317	NM_001318937:c.1388T>G (p.Leu463Arg)	c.1388T>G	p.Leu463Arg	A	C	RPS6KA2	missense	European	[65]
	6	170318571	NM_001286380:c.1251_1286del (p.417_429del)	c.1251_1286del	p.417_429del	CCCTGAATCCAGGCGAGAAGTTCCCATGTGTTCAGA	-	FAM120B	Nonframeshift deletion	Asian	[62]
	7	869363	NM_025154:c.1746C>T (p.Pro582=)	c.1746C>T	p.Pro582=	C	T	SUN1	Synonymous	European	[62]
	7	869363	NM_025154:c.1746C>T (p.Pro582=)	c.1746C>T	p.Pro582=	C	T	SUN1	synonymous	European	[65]
	7	1058097	NM_001303474:c.582C>T (p.Ile194=)	c.582C>T	p.Ile194=	C	T	GPR146	Synonymous	Central/South American	[62]
	7	1442305	NM_182924:c.1598C>T (p.Pro533Leu)	c.1598C>T	p.Pro533Leu	G	A	MICALL2	Missense	Asian	[62]
	7	1746660	NM_001128636:c.2064C>T (p.Ala688=)	c.2064C>T	p.Ala688=	C	T	ELFN1	Synonymous	Central/South American	[62]
	7	1898285	NM_001013837:c.1913G>T (p.Gly638Val)	c.1913G>T	p.Gly638Val	C	A	MAD1L1	Missense	Central/South American	[62]
	7	2647146	NM_025250:c.298G>A (p.Gly100Ser)	c.298G>A	p.Gly100Ser	G	A	TTYH3	Missense	Central/South American	[62]
	7	5324305	NM_001080495:c.6351C>T (p.Ala2117=)	c.6351C>T	p.Ala2117=	G	A	TNRC18	Synonymous	Asian	[62]
	7	5622971	NM_207111:c.2661C>T (p.Tyr887=)	c.2661C>T	p.Tyr887=	G	A	RNF216	Synonymous	Asian	[62]
	7	6436364	NM_139179:c.414_416del (p.138_139del)	c.414_416del	p.138_139del	ACC	-	DAGLB	Nonframeshift deletion	European	[62]
	7	6436364	NM_139179:c.414_416del (p.138_139del)	c.414_416del	p.138_139del	GACC	G	DAGLB	missense	European	[65]
	7	7238747	NM_020156:c.714_730del (p.Ile238fs)	c.714_730del	p.Ile238fs	TGAAGACTTAGCACTGG	-	C1GALT1	Frameshift deletion	Central/South American	[62]
	7	20739027	NM_001163941:c.2912C>T (p.Thr971Met)	c.2912C>T	p.Thr971Met	C	T	ABCB5	Missense	European	[62]
	7	20739027	NM_001163941:c.2912C>T (p.Thr971Met)	c.2912C>T	p.Thr971Met	C	T	ABCB5	missense	European	[65]
	7	25155026	NM_138811:c.580G>C (p.Val194Leu)	c.580G>C	p.Val194Leu	C	G	C7orf31	Missense	European	[62]
	7	25155026	NM_138811:c.580G>C (p.Val194Leu)	c.580G>C	p.Val194Leu	C	G	C7orf31	missense	European	[65]
	7	30791207	NM_032222:c.706A>G (p.Ser236Gly)	c.706A>G	p.Ser236Gly	A	G	MINDY4	Missense	Central/South American	[62]
	7	30882967	NM_032222:c.2199A>G (p.Pro733=)	c.2199A>G	p.Pro733=	A	G	MINDY4	Synonymous	European	[62]
	7	30882967	NM_032222:c.2199A>G (p.Pro733=)	c.2199A>G	p.Pro733=	A	G	INMT-MINDY4,MINDY4,AC004691.2	synonymous	European	[65]
	7	36594414	NM_001177507:c.767T>C (p.Leu256Pro)	c.767T>C	p.Leu256Pro	A	G	AOAH	Missense	Central/South American	[62]
	7	44108057	NM_001129:c.913G>A (p.Gly305Ser)	c.913G>A	p.Gly305Ser	G	A	AEBP1	Missense	European	[62]
	7	44108057	NM_001129:c.913G>A (p.Gly305Ser)	c.913G>A	p.Gly305Ser	G	A	AEBP1	missense	European	[65]
	7	44110088	NM_001129:c.1224C>T (p.His408=)	c.1224C>T	p.His408=	C	T	AEBP1	Synonymous	European	[62]
	7	44220830	NM_172079:c.1224dupC (p.Tyr409fs)	c.1224dupC	p.Tyr409fs	-	G	CAMK2B	Frameshift insertion	Central/South American	[62]
	7	44964467	NM_033054:c.2579T>A (p.Leu860His)	c.2579T>A	p.Leu860His	A	T	MYO1G	Missense	Central/South American	[62]
	7	45081138	NM_001146334:c.4379_4382del (p.Thr1460fs)	c.4379_4382del	p.Thr1460fs	TAAG	-	NACAD	Frameshift deletion	Central/South American	[62]
	7	47415093				C	T	TNS3	Splice site	Central/South American	[62]
	7	47967850	NM_004507:c.716A>G (p.Gln239Arg)	c.716A>G	p.Gln239Arg	T	C	HUS1	Missense	European	[62]
	7	50537971	NM_001242889:c.324C>A (p.Ser108Arg)	c.324C>A	p.Ser108Arg	G	T	DDC	Missense	European	[62]
	7	50537971	NM_001242889:c.324C>A (p.Ser108Arg)	c.324C>A	p.Ser108Arg	G	T	FIGNL1,DDC	missense	European	[65]
	7	64077862	NM_001159522:c.814dupA (p.Leu271fs)	c.814dupA	p.Leu271fs	-	A	ZNF727	Frameshift insertion	European	[62]
	7	73478265	NM_032408:c.1196A>G (p.Asp399Gly)	c.1196A>G	p.Asp399Gly	T	C	BAZ1B	Missense	Central/South American	[62]
	7	75501664	NM_001306141:c.1058G>A (p.Arg353His)	c.1058G>A	p.Arg353His	G	A	SPDYE5	Missense	Central/South American	[62]
	7	78343861	NC_000007.11:g.78343861G>A_x000D_ (p.Gly442Asp)	c.1325G>A	p.Gly442Asp	C	T	MAGI2	Missense	African	[63]
	7	80663147	NM_001289908:c.587C>T (p.Thr196Ile)	c.587C>T	p.Thr196Ile	C	T	CD36	Missense	Central/South American	[62]
	7	80828605	NC_000007.11:g.80828605A>G_x000D_ (p.Ile82Val)	c.244A>G	p.Ile82Val	T	C	SEMA3C	Missense	African	[63]
	7	92327800	NM_019004:c.687G>C (p.Arg229Ser)	c.687G>C	p.Arg229Ser	G	C	ANKIB1	Missense	Central/South American	[62]
	7	93134086	NC_000007.11:g.93134086G>A_x000D_ (p.Arg629Gln)	c.1886G>A	p.Arg629Gln	C	T	SAMD9L	Missense	African	[63]
	7	94537827	NM_022900:c.1199C>G (p.Ser400Ter)	c.1199C>G	p.Ser400Ter	C	G	CASD1	stopgain	European	[62]
	7	94537827	NM_022900:c.1199C>G (p.Ser400Ter)	c.1199C>G	p.Ser400Ter	C	G	CASD1,SGCE	stopgain	European	[65]
	7	97007691	NC_000007.11:g.97007691G>C_x000D_ (p.Gly164Arg)	c.490G>C	p.Gly164Arg	G	C	DLX6	Missense	African	[63]
	7	99892453	NM_033091:c.1135A>G (p.Thr379Ala)	c.1135A>G	p.Thr379Ala	T	C	TRIM4	Missense	Central/South American	[62]
	7	100093363	NM_182776:c.1356_1358del (p.452_453del)	c.1356_1358del	p.452_453del	TCT	-	MCM7	Nonframeshift deletion	European	[62]
	7	100677762	NM_005273:c.441G>A (p.Ser147=)	c.441G>A	p.Ser147=	G	A	GNB2	Synonymous	Central/South American	[62]
	7	105112565	NM_182931:c.4809C>T (p.His1603=)	c.4809C>T	p.His1603=	C	T	KMT2E	Synonymous	Central/South American	[62]
	7	108149974	NM_001193582:c.3572C>G (p.Pro1191Arg)	c.3572C>G	p.Pro1191Arg	G	C	NRCAM	Missense	European	[62]
	7	111746415	NM_014705:c.4569A>G (p.Ala1523=)	c.4569A>G	p.Ala1523=	T	C	DOCK4	Synonymous	European	[62]
	7	111746415	NM_014705:c.4569A>G (p.Ala1523=)	c.4569A>G	p.Ala1523=	T	C	DOCK4	synonymous	European	[65]
	7	117278179	NM_003391:c.1059C>T (p.Asn353=)	c.1059C>T	p.Asn353=	G	A	WNT2	Synonymous	Central/South American	[62]
	7	117792553	NM_033427:c.643G>A (p.Ala215Thr)	c.643G>A	p.Ala215Thr	C	T	CTTNBP2	Missense	Central/South American	[62]
	7	121996450	NC_000007.11:g.121996450G>A_x000D_ (p.Glu333Lys)	c.997G>A	p.Glu333Lys	G	A	PTPRZ1	Missense	African	[63]
	7	124764708	NM_005302:c.269C>T (p.Ala90Val)	c.269C>T	p.Ala90Val	G	A	GPR37	Missense	Central/South American	[62]
	7	128396986	NM_001304521:c.903_904insCGTCCTTTCTCACAGGACTCGTCCCAAGGGAATTCGGTGTATCAGATCGCC (p.Met302delinsArg-Pro-Phe-Ser-Gln-Asp-Ser-Ser-Gln-Gly-Asn-Ser-Val-Tyr-Gln-Ile-Ala-Met)	c.903_904insCGTCCTTTCTCACAGGACTCGTCCCAAGGGAATTCGGTGTATCAGATCGCC	p.Met302delinsArg-Pro-Phe-Ser-Gln-Asp-Ser-Ser-Gln-Gly-Asn-Ser-Val-Tyr-Gln-Ile-Ala-Met	-	GGCGATCTGATACACCGAATTCCCTTGGGACGAGTCCTGTGAGAAAGGACG	IMPDH1	Nonframeshift insertion	Central/South American	[62]
	7	128866780	NC_000007.11:g.128866780C>T_x000D_ (p.Thr124Met)	c.371C>T	p.Thr124Met	C	T	ATP6V1FNB	Missense	African	[63]
	7	130504957	NM_002402:c.909C>T (p.Ser303=)	c.909C>T	p.Ser303=	C	T	MEST	Synonymous	European	[62]
	7	134007702	NM_021807:c.2554C>T (p.Leu852Phe)	c.2554C>T	p.Leu852Phe	C	T	EXOC4	Missense	Central/South American	[62]
	7	134947749	NC_000007.11:g.134947749G>A_x000D_ (p.Asp592Asn)	c.1774G>A	p.Asp592Asn	G	A	CALD1	Missense	African	[63]
	7	135037518	NM_178563:c.1438_1439insAGACATTATACTTACAGCAACGAATCTTCCCACTTATGCTAAGCAAAAATTGTCCAGATAAAGTAAGCACCTTTTAAGGTATTAACTTTTCC (p.Lys480_Thr481delinsLys-Thr-Leu-Tyr-Leu-Gln-Gln-Arg-Ile-Phe-Pro-Leu-Met-Leu-Ser-Lys-Asn-Cys-Pro-Asp-Lys-Val-Ser-Thr-Phe-Ter)	c.1438_1439insAGACATTATACTTACAGCAACGAATCTTCCCACTTATGCTAAGCAAAAATTGTCCAGATAAAGTAAGCACCTTTTAAGGTATTAACTTTTCC	p.Lys480_Thr481delinsLys-Thr-Leu-Tyr-Leu-Gln-Gln-Arg-Ile-Phe-Pro-Leu-Met-Leu-Ser-Lys-Asn-Cys-Pro-Asp-Lys-Val-Ser-Thr-Phe-Ter	-	AGACATTATACTTACAGCAACGAATCTTCCCACTTATGCTAAGCAAAAATTGTCCAGATAAAGTAAGCACCTTTTAAGGTATTAACTTTTCC	AGBL3	stopgain	Central/South American	[62]
	7	137597846				C	T	DGKI	Splice site	Central/South American	[62]
	7	143359002			p.Asp69Glu	G	C	FAM131B	missense	European	[65]
	7	143444267	NM_177437:c.815C>G (p.Pro272Arg)	c.815C>G	p.Pro272Arg	C	G	TAS2R60	Missense	European	[62]
	7	149104123	NM_001001661:c.1748C>T (p.Ala583Val)	c.1748C>T	p.Ala583Val	G	A	ZNF425	Missense	European	[62]
	7	149826185	NC_000007.11:g.149826185G>A_x000D_ (p.Arg4790Gln)	c.14369G>A	p.Arg4790Gln	G	A	SSPOP	Missense	African	[63]
	7	149861676	NM_001099220:c.2516A>G (p.Lys839Arg)	c.2516A>G	p.Lys839Arg	A	G	ZNF862	Missense	European	[62]
	7	149861676	NM_001099220:c.2516A>G (p.Lys839Arg)	c.2516A>G	p.Lys839Arg	A	G	ZNF862	missense	European	[65]
	7	151023204	NC_000007.11:g.151023204A>G_x000D_ (p.Gln221Arg)	c.662A>G	p.Gln221Arg	T	C	ATG9B	Missense	African	[63]
	7	152144836	NM_170606:c.14220C>G (p.Ser4740Arg)	c.14220C>G	p.Ser4740Arg	G	C	KMT2C	Missense	European	[62]
	7	155803204	NC_000007.11:g.155803204C>T_x000D_ (p.Ser362Leu)	c.1085C>T	p.Ser362Leu	G	A	SHH	Missense	African	[63]
	7	155803585	NM_000193:c.704A>G (p.Tyr235Cys)	c.704A>G	p.Tyr235Cys	T	C	SHH	Missense	Asian	[62]
	7	155811880	NM_000193:c.243C>T (p.Asn81=)	c.243C>T	p.Asn81=	G	A	SHH	Synonymous	Central/South American	[62]
	8	1549011	NM_001346810:c.558C>T (p.Asn186=)	c.558C>T	p.Asn186=	C	T	DLGAP2	Synonymous	European	[62]
	8	1549011	NM_001346810:c.558C>T (p.Asn186=)	c.558C>T	p.Asn186=	C	T	DLGAP2	synonymous	European	[65]
	8	2076155	NM_003970:c.1135G>A (p.Val379Ile)	c.1135G>A	p.Val379Ile	G	A	MYOM2	Missense	Central/South American	[62]
	8	10607950	NC_000008.11:g.10607950C>T_x000D_ (p.Pro2050Ser)	c.6148C>T	p.Pro2050Ser	G	A	RP1L1	Missense	African	[63]
	8	19833290			p.Ala500Val	C	T	INTS10	missense	European	[65]
	8	22614909			p.Leu371=	C	T	CCAR2	synonymous	European	[65]
	8	23116930	NM_003841:c.679A>G (p.Thr227Ala)	c.679A>G	p.Thr227Ala	A	G	TNFRSF10C	Missense	Asian	[62]
	8	27922221	NM_173833:c.266A>G (p.Asp89Gly)	c.266A>G	p.Asp89Gly	T	C	SCARA5	Missense	European	[62]
	8	27922221	NM_173833:c.266A>G (p.Asp89Gly)	c.266A>G	p.Asp89Gly	T	C	SCARA5	missense	European	[65]
	8	35549357	NM_080872:c.169A>G (p.Ile57Val)	c.169A>G	p.Ile57Val	A	G	UNC5D	Missense	Central/South American	[62]
	8	37875002	NM_001002814:c.1135A>G (p.Arg379Gly)	c.1135A>G	p.Arg379Gly	T	C	RAB11FIP1	Missense	European	[62]
	8	38414609	NM_001174065:c.1992G>C (p.Trp664Cys)	c.1992G>C	p.Trp664Cys	C	G	FGFR1	Missense	European	[62]
	8	39680097			p.Asp564=	C	T	ADAM18	synonymous	European	[65]
	8	41265353	NM_003012:c.759G>T (p.Gly253=)	c.759G>T	p.Gly253=	C	A	SFRP1	Synonymous	Central/South American	[62]
	8	47735391	NM_001282919:c.2510T>C (p.Leu837Pro)	c.2510T>C	p.Leu837Pro	T	C	SPIDR	Missense	European	[62]
	8	50502849	NM_001321776:c.435C>G (p.Phe145Leu)	c.435C>G	p.Phe145Leu	C	G	SNTG1	Missense	Asian	[62]
	8	55773708	NM_024831:c.90G>A (p.Arg30=)	c.90G>A	p.Arg30=	G	A	TGS1	Synonymous	European	[62]
	8	55773708	NM_024831:c.90G>A (p.Arg30=)	c.90G>A	p.Arg30=	G	A	TGS1	synonymous	European	[65]
	8	60816460	NM_017780:c.2572C>T (p.Arg858Ter)	c.2572C>T	p.Arg858Ter	C	T	CHD7	stopgain	Central/South American	[62]
	8	63085900	NM_000370:c.122C>A (p.Pro41Gln)	c.122C>A	p.Pro41Gln	G	T	TTPA	Missense	Central/South American	[62]
	8	73946818	NM_001204857:c.151C>T (p.Gln51Ter)	c.151C>T	p.Gln51Ter	G	A	ELOC	stopgain	European	[62]
	8	73946818	NM_001204857:c.151C>T (p.Gln51Ter)	c.151C>T	p.Gln51Ter	G	A	ELOC	stopgain	European	[65]
	8	76852515	NM_024721:c.5595delA (p.Pro1865fs)	c.5595delA	p.Pro1865fs	A	-	ZFHX4	Frameshift deletion	European	[62]
	8	76852515	NM_024721:c.5595delA (p.Pro1865fs)	c.5595delA	p.Pro1865fs	CA	C	ZFHX4	frameshift	European	[65]
	8	76854911	NM_024721:c.7990C>T (p.Gln2664Ter)	c.7990C>T	p.Gln2664Ter	C	T	ZFHX4	stopgain	Central/South American	[62]
	8	94250382	NM_005261:c.819C>T (p.Ile273=)	c.819C>T	p.Ile273=	G	A	GEM	Synonymous	European	[62]
	8	94432297	NM_001256141:c.734T>A (p.Ile245Lys)	c.734T>A	p.Ile245Lys	A	T	FSBP	Missense	Asian	[62]
	8	98027790	NM_001317748:c.2194G>C (p.Asp732His)	c.2194G>C	p.Asp732His	G	C	MATN2	Missense	European	[62]
	8	98027790	NM_001317748:c.2194G>C (p.Asp732His)	c.2194G>C	p.Asp732His	G	C	MATN2,RPL30	missense	European	[65]
	8	100264193	NM_001280539:c.1309A>T (p.Ile437Phe)	c.1309A>T	p.Ile437Phe	T	A	RNF19A	Missense	European	[62]
	8	103819526	NM_001348503:c.19C>T (p.Arg7Cys)	c.19C>T	p.Arg7Cys	C	T	RIMS2	Missense	European	[62]
	8	103819526	NM_001348503:c.19C>T (p.Arg7Cys)	c.19C>T	p.Arg7Cys	C	T	RIMS2	missense	European	[65]
	8	112352481	NM_052900:c.5878A>G (p.Ile1960Val)	c.5878A>G	p.Ile1960Val	T	C	CSMD3	Missense	Central/South American	[62]
	8	120262896	NM_021110:c.2898T>A (p.Gly966=)	c.2898T>A	p.Gly966=	T	A	COL14A1	Synonymous	European	[62]
	8	120262898	NM_021110:c.2900G>A (p.Gly967Glu)	c.2900G>A	p.Gly967Glu	G	A	COL14A1	Missense	European	[62]
	8	120262898	NM_021110:c.2900G>A (p.Gly967Glu)	c.2900G>A	p.Gly967Glu	G	A	COL14A1	missense	European	[65]
	8	120502510	NM_022045:c.1628C>T (p.Pro543Leu)	c.1628C>T	p.Pro543Leu	C	T	MTBP	Missense	Central/South American	[62]
	8	125083835	NC_000008.11:g.125083835G>T_x000D_ (p.Gly22Cys)	c.64G>T	p.Gly22Cys	C	A	WASHC5	Missense	African	[63]
	8	128978136	rs72728755			T	A	CCDC26	intronic	European	[64]
	8	138152276	NM_015912:c.2199A>C (p.Thr733=)	c.2199A>C	p.Thr733=	T	G	FAM135B	Synonymous	Central/South American	[62]
	8	138589321			p.Cys1605Arg	A	G	COL22A1	missense	European	[65]
	8	140562595	NM_012154:c.376C>T (p.Arg126Cys)	c.376C>T	p.Arg126Cys	G	A	AGO2	Missense	Asian	[62]
	8	143179754	rs1429661747			CAGT	-	LY6H		European	[64]
	8	143866687	NM_031308:c.6567A>T (p.Ser2189=)	c.6567A>T	p.Ser2189=	T	A	EPPK1	Synonymous	European	[62]
	8	143866687	NM_031308:c.6567A>T (p.Ser2189=)	c.6567A>T	p.Ser2189=	T	A	EPPK1	synonymous	European	[65]
	8	143918808	NM_201380:c.11424G>A (p.Arg3808=)	c.11424G>A	p.Arg3808=	C	T	PLEC	Synonymous	Asian	[62]
	8	143921646	NM_201380:c.8586G>A (p.Thr2862=)	c.8586G>A	p.Thr2862=	C	T	PLEC	Synonymous	Central/South American	[62]
	8	143924216	NC_000008.11:g.143924216G>A_x000D_ (p.Glu1932Lys)	c.5794G>A	p.Glu1932Lys	C	T	PLEC	Missense	African	[63]
	8	144333452	NM_031309:c.780C>T (p.Pro260=)	c.780C>T	p.Pro260=	G	A	SCRT1	Synonymous	European	[62]
	8	144333452	NM_031309:c.780C>T (p.Pro260=)	c.780C>T	p.Pro260=	G	A	SCRT1	synonymous	European	[65]
	8	144462618	NM_001330618:c.37G>T (p.Ala13Ser)	c.37G>T	p.Ala13Ser	C	A	CYHR1	Missense	European	[62]
	8	144469609	NM_145754:c.1342C>T (p.Leu448=)	c.1342C>T	p.Leu448=	C	T	KIFC2	Synonymous	Central/South American	[62]
	8	144512000	NC_000008.11:g.144512000G>T_x000D_ (p.Asp1102Tyr)	c.3304G>T	p.Asp1102Tyr	C	A	RECQL4	Missense	African	[63]
	8	144722489	NC_000008.11:g.144722489A>G_x000D_ (p.Ser391Gly)	c.1171A>G	p.Ser391Gly	T	C	ZNF251	Missense	African	[63]
	8	144767652	rs879371667			T	C	ZNF34		Central/South American	[64]
	9	19116501	NM_001122:c.1061A>G (p.Tyr354Cys)	c.1061A>G	p.Tyr354Cys	T	C	PLIN2	Missense	Asian	[62]
	9	20770224	NM_017794:c.892G>C (p.Glu298Gln)	c.892G>C	p.Glu298Gln	G	C	FOCAD	Missense	European	[62]
	9	20770224	NM_017794:c.892G>C (p.Glu298Gln)	c.892G>C	p.Glu298Gln	G	C	FOCAD	missense	European	[65]
	9	33796675	NC_000009.11:g.33796675G>A_x000D_ (p.Val82Ile)	c.244G>A	p.Val82Ile	G	A	PRSS3	Missense	African	[63]
	9	33923234	NM_001282529:c.2155G>A (p.Gly719Arg)	c.2155G>A	p.Gly719Arg	C	T	UBAP2	Missense	Asian	[62]
	9	34648379	NM_001258332:c.283C>T (p.Arg95Ter)	c.283C>T	p.Arg95Ter	C	T	GALT	stopgain	Asian	[62]
	9	35650367	NM_014450:c.285T>A (p.Tyr95Ter)	c.285T>A	p.Tyr95Ter	A	T	SIT1	stopgain	European	[62]
	9	35703574	NM_006289:c.6460C>T (p.Arg2154Trp)	c.6460C>T	p.Arg2154Trp	G	A	TLN1	Missense	European	[62]
	9	35703574	NM_006289:c.6460C>T (p.Arg2154Trp)	c.6460C>T	p.Arg2154Trp	G	A	TLN1	missense	European	[65]
	9	37425956	NM_012203:c.249G>A (p.Val83=)	c.249G>A	p.Val83=	G	A	GRHPR	Synonymous	Central/South American	[62]
	9	37762094	NM_144964:c.163A>G (p.Thr55Ala)	c.163A>G	p.Thr55Ala	A	G	TRMT10B	Missense	Central/South American	[62]
	9	40816247	rs1471353675			A	T	AL353626.1		European	[64]
	9	66908314	NM_001317916:c.92C>T (p.Thr31Met)	c.92C>T	p.Thr31Met	C	T	ZNF658	Missense	Central/South American	[62]
	9	69388295	NM_004816:c.994A>G (p.Met332Val)	c.994A>G	p.Met332Val	A	G	FAM189A2	Missense	European	[62]
	9	69388295	NM_004816:c.994A>G (p.Met332Val)	c.994A>G	p.Met332Val	A	G	FAM189A2	missense	European	[65]
	9	71712091	NM_001135820:c.2572G>T (p.Gly858Cys)	c.2572G>T	p.Gly858Cys	C	A	TMEM2	Missense	Central/South American	[62]
	9	76328070	NM_001190482:c.4321_4325del (p.Leu1441fs)	c.4321_4325del	p.Leu1441fs	CTGAT	-	PCSK5	Frameshift deletion	European	[62]
	9	76328070	NM_001190482:c.4321_4325del (p.Leu1441fs)	c.4321_4325del	p.Leu1441fs	CCTGAT	C	PCSK5	frameshift	European	[65]
	9	76708842	NM_001308048:c.3431dupG (p.Gly1144fs)	c.3431dupG	p.Gly1144fs	-	C	PRUNE2	Frameshift insertion	European	[62]
	9	76708842	NM_001308048:c.3431dupG (p.Gly1144fs)	c.3431dupG	p.Gly1144fs	A	AC	PRUNE2	frameshift	European	[65]
	9	77250182	NM_033305:c.2123C>T (p.Ser708Leu)	c.2123C>T	p.Ser708Leu	C	T	VPS13A	Missense	European	[62]
	9	77250182	NM_033305:c.2123C>T (p.Ser708Leu)	c.2123C>T	p.Ser708Leu	C	T	VPS13A	missense	European	[65]
	9	81988965			p.Leu49=	G	A	SPATA31D1	synonymous	European	[65]
	9	89381234	NC_000009.11:g.89381234G>A_x000D_ (p.Cys520Tyr)	c.1559G>A	p.Cys520Tyr	C	T	SEMA4D	Missense	African	[63]
	9	94321146	NM_017561:c.929C>T (p.Pro310Leu)	c.929C>T	p.Pro310Leu	G	A	NUTM2F	Missense	European	[62]
	9	95468989	NM_001083604:c.1558delC (p.His520fs)	c.1558delC	p.His520fs	G	-	PTCH1	Frameshift deletion	Asian	[62]
	9	104604710	NM_001004481:c.918A>G (p.Ala306=)	c.918A>G	p.Ala306=	T	C	OR13C2	Synonymous	European	[62]
	9	104812593	NM_005502:c.4031G>A (p.Arg1344Gln)	c.4031G>A	p.Arg1344Gln	C	T	ABCA1	Missense	European	[62]
	9	104840397			p.Pro312=	G	A	ABCA1	synonymous	European	[65]
	9	111706652	NM_173521:c.2461G>A (p.Asp821Asn)	c.2461G>A	p.Asp821Asn	C	T	C9orf84	Missense	Central/South American	[62]
	9	112111796	NM_022486:c.1028delG (p.Arg343fs)	c.1028delG	p.Arg343fs	C	-	SUSD1	Frameshift deletion	European	[62]
	9	112111796	NM_022486:c.1028delG (p.Arg343fs)	c.1028delG	p.Arg343fs	AC	A	SUSD1	frameshift	European	[65]
	9	116187764	NM_002581:c.1026T>C (p.Asn342=)	c.1026T>C	p.Asn342=	T	C	PAPPA	Synonymous	European	[62]
	9	116187764	NM_002581:c.1026T>C (p.Asn342=)	c.1026T>C	p.Asn342=	T	C	PAPPA	synonymous	European	[65]
	9	116211737	NM_002581:c.1723C>T (p.Arg575Ter)	c.1723C>T	p.Arg575Ter	C	T	PAPPA	stopgain	European	[62]
	9	121021568	NC_000009.11:g.121021568G>A_x000D_ (p.Asp415Asn)	c.1243G>A	p.Asp415Asn	C	T	C5	Missense	African	[63]
	9	122989382	NM_012197:c.676C>T (p.Pro226Ser)	c.676C>T	p.Pro226Ser	C	T	RABGAP1	Missense	European	[62]
	9	125239237	NM_005347:c.700C>T (p.Leu234Phe)	c.700C>T	p.Leu234Phe	G	A	HSPA5	Missense	Central/South American	[62]
	9	127944856	NM_001035254:c.960C>T (p.Asp320=)	c.960C>T	p.Asp320=	G	A	FAM102A	Synonymous	European	[62]
	9	130362922	NM_001291815:c.6164G>A (p.Gly2055Glu)	c.6164G>A	p.Gly2055Glu	G	A	HMCN2	Missense	Asian	[62]
	9	131128358	NC_000009.11:g.131128358C>G_x000D_ (p.Pro90Ala)	c.268C>G	p.Pro90Ala	C	G	NUP214	Missense	African	[63]
	9	132896600	NM_000368:c.3129_3130insAGCAGC (p.Glu1044delinsSer-Ser-Glu)	c.3129_3130insAGCAGC	p.Glu1044delinsSer-Ser-Glu	-	GCTGCT	TSC1	Nonframeshift insertion	Central/South American	[62]
	9	133043863	NM_012087:c.509C>T (p.Pro170Leu)	c.509C>T	p.Pro170Leu	C	T	GTF3C5	Missense	European	[62]
	9	133043863	NM_012087:c.509C>T (p.Pro170Leu)	c.509C>T	p.Pro170Leu	C	T	GTF3C5	missense	European	[65]
	9	133278859	rs879409092			GCAGT	-			European	[64]
	9	133992125	NM_003371:c.154C>A (p.Pro52Thr)	c.154C>A	p.Pro52Thr	G	T	VAV2	Missense	European	[62]
	9	134040146	NM_007371:c.1525_1530del (p.509_510del)	c.1525_1530del	p.509_510del	CTTCTC	-	BRD3	Nonframeshift deletion	European	[62]
	9	134887404	NC_000009.11:g.134887404C>T_x000D_ (p.Arg311Ter)	c.931C>T	p.Arg311Ter	C	T	FCN2	Loss of Function	African	[63]
	9	135866504	NM_015447:c.618A>G (p.Lys206=)	c.618A>G	p.Lys206=	T	C	CAMSAP1	Synonymous	European	[62]
	9	135866504	NM_015447:c.618A>G (p.Lys206=)	c.618A>G	p.Lys206=	T	C	CAMSAP1	synonymous	European	[65]
	9	136463724	NM_014866:c.4463C>T (p.Thr1488Met)	c.4463C>T	p.Thr1488Met	G	A	SEC16A	Missense	European	[62]
	9	136477065	NM_014866:c.551G>A (p.Arg184Gln)	c.551G>A	p.Arg184Gln	C	T	SEC16A	Missense	European	[62]
	9	136477065	NM_014866:c.551G>A (p.Arg184Gln)	c.551G>A	p.Arg184Gln	C	T	SEC16A	missense	European	[65]
	9	137050333	NM_203468:c.980G>A (p.Arg327Gln)	c.980G>A	p.Arg327Gln	C	T	ENTPD2	Missense	European	[62]
	9	137097846	NM_016219:c.639C>T (p.Ile213=)	c.639C>T	p.Ile213=	C	T	MAN1B1	Synonymous	European	[62]
	9	137097846	NM_016219:c.639C>T (p.Ile213=)	c.639C>T	p.Ile213=	C	T	MAN1B1	synonymous	European	[65]
	9	137199386	NM_001128228:c.1326C>G (p.Ala442=)	c.1326C>G	p.Ala442=	G	C	TPRN	Synonymous	Asian	[62]
	9	137243139	NM_006088:c.921T>C (p.His307=)	c.921T>C	p.His307=	T	C	TUBB4B	Synonymous	Central/South American	[62]
	10	47064	NM_177987:c.1301_1327del (p.434_443del)	c.1301_1327del	p.434_443del	CCTCCTCCTCGGCATACTCCTCATCCT	-	TUBB8	Nonframeshift deletion	Asian	[62]
	10	5937203	NC_000010.11:g.5937203C>T_x000D_ (p.Gln1070Ter)	c.3208C>T	p.Gln1070Ter	C	T	FBH1	Loss of Function	African	[63]
	10	11328945	NM_001326325:c.1512T>C (p.Asn504=)	c.1512T>C	p.Asn504=	T	C	CELF2	Synonymous	European	[62]
	10	19124601	NM_001142308:c.874C>T (p.Arg292Cys)	c.874C>T	p.Arg292Cys	C	T	MALRD1	Missense	European	[62]
	10	19124601	NM_001142308:c.874C>T (p.Arg292Cys)	c.874C>T	p.Arg292Cys	C	T	MALRD1	missense	European	[65]
	10	19450324	NM_001142308:c.4863A>G (p.Ser1621=)	c.4863A>G	p.Ser1621=	A	G	MALRD1	Synonymous	Central/South American	[62]
	10	23192615	NM_178161:c.85G>A (p.Asp29Asn)	c.85G>A	p.Asp29Asn	G	A	PTF1A	Missense	European	[62]
	10	26021561	NC_000010.11:g.26021561C>G_x000D_ (p.Ser215Cys)	c.644C>G	p.Ser215Cys	C	G	MYO3A	Missense	African	[63]
	10	26286418	NM_000818:c.1310A>G (p.Tyr437Cys)	c.1310A>G	p.Tyr437Cys	A	G	GAD2	Missense	European	[62]
	10	27743334	NM_001242702:c.82C>T (p.Arg28Trp)	c.82C>T	p.Arg28Trp	G	A	MKX	Missense	Central/South American	[62]
	10	30848998	NM_001143771:c.1377G>A (p.Leu459=)	c.1377G>A	p.Leu459=	C	T	ZNF438	Synonymous	Central/South American	[62]
	10	30849370	NM_001143771:c.1005G>A (p.Arg335=)	c.1005G>A	p.Arg335=	C	T	ZNF438	Synonymous	Asian	[62]
	10	31908638	NM_001270697:c.218C>A (p.Thr73Lys)	c.218C>A	p.Thr73Lys	G	T	ARHGAP12	Missense	European	[62]
	10	38055867	NM_001324177:c.1407C>T (p.Tyr469=)	c.1407C>T	p.Tyr469=	C	T	ZNF33A	Synonymous	Central/South American	[62]
	10	43609256	NM_145312:c.153G>C (p.Gly51=)	c.153G>C	p.Gly51=	G	C	ZNF485	Synonymous	Central/South American	[62]
	10	45374339	NM_001256154:c.60C>T (p.Asp20=)	c.60C>T	p.Asp20=	C	T	ALOX5	Synonymous	Central/South American	[62]
	10	48828848	NM_020945:c.6292A>T (p.Asn2098Tyr)	c.6292A>T	p.Asn2098Tyr	A	T	WDFY4	Missense	European	[62]
	10	48828848	NM_020945:c.6292A>T (p.Asn2098Tyr)	c.6292A>T	p.Asn2098Tyr	A	T	WDFY4	missense	European	[65]
	10	67888968	NM_012238:c.634C>G (p.Pro212Ala)	c.634C>G	p.Pro212Ala	C	G	SIRT1	Missense	Central/South American	[62]
	10	68483510	NM_001324314:c.627T>C (p.Asn209=)	c.627T>C	p.Asn209=	A	G	SLC25A16	Synonymous	European	[62]
	10	68483510	NM_001324314:c.627T>C (p.Asn209=)	c.627T>C	p.Asn209=	A	G	SLC25A16	synonymous	European	[65]
	10	69572797	NC_000010.11:g.69572797A>G_x000D_ (p.Ser83Gly)	c.247A>G	p.Ser83Gly	T	C	NEUROG3	Missense	African	[63]
	10	71730574	NC_000010.11:g.71730574A>T_x000D_ (p.Ile1229Phe)	c.3685A>T	p.Ile1229Phe	A	T	CDH23	Missense	African	[63]
	10	73156346	NM_001135752:c.519A>T (p.Ile173=)	c.519A>T	p.Ile173=	T	A	ECD	Synonymous	Central/South American	[62]
	10	73272999	NM_145170:c.3064A>T (p.Thr1022Ser)	c.3064A>T	p.Thr1022Ser	T	A	CFAP70	Missense	Asian	[62]
	10	75400080	NM_032772:c.610G>A (p.Gly204Ser)	c.610G>A	p.Gly204Ser	C	T	ZNF503	Missense	Central/South American	[62]
	10	77819903			p.Pro833Leu	G	A	DLG5	missense	European	[65]
	10	79293543	NM_020338:c.1120G>A (p.Gly374Ser)	c.1120G>A	p.Gly374Ser	G	A	ZMIZ1	Missense	Central/South American	[62]
	10	87232844			p.Ser531=	C	T	NUTM2A	synonymous	European	[65]
	10	90915813	NC_000010.11:g.90915813C>T_x000D_ (p.Ala240Val)	c.719C>T	p.Ala240Val	G	A	ANKRD1	Missense	African	[63]
	10	92011407	NM_003972:c.4303C>A (p.Pro1435Thr)	c.4303C>A	p.Pro1435Thr	C	A	BTAF1	Missense	Asian	[62]
	10	92510087	NM_001322796:c.737A>G (p.Glu246Gly)	c.737A>G	p.Glu246Gly	T	C	IDE	Missense	European	[62]
	10	92573990	NM_001322793:c.30C>T (p.His10=)	c.30C>T	p.His10=	G	A	IDE	Synonymous	Central/South American	[62]
	10	94344906	NM_022451:c.1417C>T (p.Arg473Ter)	c.1417C>T	p.Arg473Ter	G	A	NOC3L	stopgain	Central/South American	[62]
	10	95614030	NM_001323415:c.1731C>G (p.His577Gln)	c.1731C>G	p.His577Gln	G	C	ALDH18A1	Missense	European	[62]
	10	95614030	NM_001323415:c.1731C>G (p.His577Gln)	c.1731C>G	p.His577Gln	G	C	ALDH18A1	missense	European	[65]
	10	97057258	NC_000010.11:g.97057258C>T_x000D_ (p.Thr370Ile)	c.1109C>T	p.Thr370Ile	G	A	SLIT1	Missense	African	[63]
	10	100989673	NC_000010.11:g.100989673A>C_x000D_ (p.Ile425Leu)	c.1273A>C	p.Ile425Leu	A	C	TWNK	Missense	African	[63]
	10	101006619	NM_032429:c.1461_1462insAGTGAGGG (p.Val487fs)	c.1461_1462insAGTGAGGG	p.Val487fs	-	AGTGAGGG	LZTS2	Frameshift insertion	European	[62]
	10	101006619	NM_032429:c.1461_1462insAGTGAGGG (p.Val487fs)	c.1461_1462insAGTGAGGG	p.Val487fs	C	CAGTGAGGG	LZTS2	frameshift	European	[65]
	10	101009276	NM_001195263:c.2692G>A (p.Ala898Thr)	c.2692G>A	p.Ala898Thr	C	T	PDZD7	Missense	Central/South American	[62]
	10	103277387	NM_032727:c.176C>T (p.Ser59Leu)	c.176C>T	p.Ser59Leu	C	T	INA	Missense	European	[62]
	10	110821608	NC_000010.11:g.110821608G>A_x000D_ (p.Val997Met)	c.2989G>A	p.Val997Met	G	A	RBM20	Missense	African	[63]
	10	113629759	NM_198060:c.1869G>A (p.Glu623=)	c.1869G>A	p.Glu623=	C	T	NRAP	Synonymous	Asian	[62]
	10	114163063	NM_153249:c.206A>G (p.Tyr69Cys)	c.206A>G	p.Tyr69Cys	T	C	CCDC186	Missense	Asian	[62]
	10	114286077	NM_001320804:c.1136G>A (p.Arg379Gln)	c.1136G>A	p.Arg379Gln	G	A	VWA2	Missense	Asian	[62]
	10	114290355			p.His746=	C	T	VWA2	synonymous	European	[65]
	10	119042184	NM_003750:c.3306_3335del (p.1102_1112del)	c.3306_3335del	p.1102_1112del	CCTCGCCTGGGACCCCGGTCATCATCCATG	-	EIF3A	Nonframeshift deletion	European	[62]
	10	122637298	NM_017579:c.6511G>T (p.Gly2171Cys)	c.6511G>T	p.Gly2171Cys	G	T	DMBT1	Missense	European	[62]
	10	123051150	NM_001609:c.1092A>G (p.Ile364Met)	c.1092A>G	p.Ile364Met	A	G	ACADSB	Missense	European	[62]
	10	123148459	NM_005519:c.81C>T (p.Gly27=)	c.81C>T	p.Gly27=	C	T	HMX2	Synonymous	European	[62]
	10	123148459	NM_005519:c.81C>T (p.Gly27=)	c.81C>T	p.Gly27=	C	T	HMX2	synonymous	European	[65]
	10	126043118	NM_021641:c.2035G>A (p.Glu679Lys)	c.2035G>A	p.Glu679Lys	C	T	ADAM12	Missense	European	[62]
	10	126043118	NM_021641:c.2035G>A (p.Glu679Lys)	c.2035G>A	p.Glu679Lys	C	T	ADAM12	missense	European	[65]
	10	127907305	NM_001323355:c.49C>G (p.Pro17Ala)	c.49C>G	p.Pro17Ala	C	G	PTPRE	Missense	Central/South American	[62]
	10	128107543	NM_001145966:c.3217G>A (p.Ala1073Thr)	c.3217G>A	p.Ala1073Thr	C	T	MKI67	Missense	Central/South American	[62]
	10	133271063	NM_001164489:c.1382C>T (p.Pro461Leu)	c.1382C>T	p.Pro461Leu	G	A	ADAM8	Missense	European	[62]
	10	133271063	NM_001164489:c.1382C>T (p.Pro461Leu)	c.1382C>T	p.Pro461Leu	G	A	ADAM8	missense	European	[65]
	10	133302820	NM_001256617:c.122C>G (p.Thr41Ser)	c.122C>G	p.Thr41Ser	G	C	TUBGCP2	Missense	European	[62]
	10	133302820	NM_001256617:c.122C>G (p.Thr41Ser)	c.122C>G	p.Thr41Ser	G	C	TUBGCP2	missense	European	[65]
	10	133381626			p.Pro279Ser	C	T	PAOX,AL360181.3	missense	European	[65]
	10	133381627	NM_152911:c.836C>T (p.Pro279Leu)	c.836C>T	p.Pro279Leu	C	T	PAOX	Missense	European	[62]
	10	133381627	NM_152911:c.836C>T (p.Pro279Leu)	c.836C>T	p.Pro279Leu	C	T	PAOX,AL360181.3	missense	European	[65]
	11	247387	NM_175932:c.513C>T (p.His171=)	c.513C>T	p.His171=	C	T	PSMD13	Synonymous	European	[62]
	11	404101	NM_007183:c.2236C>T (p.Arg746Ter)	c.2236C>T	p.Arg746Ter	C	T	PKP3	stopgain	Central/South American	[62]
	11	694799	NM_001293634:c.249G>T (p.Leu83=)	c.249G>T	p.Leu83=	C	A	DEAF1	Synonymous	Central/South American	[62]
	11	821747	NM_020376:c.307C>T (p.Pro103Ser)	c.307C>T	p.Pro103Ser	C	T	PNPLA2	Missense	European	[62]
	11	1188914	NC_000011.11:g.1188914G>A_x000D_ (p.Arg3590His)	c.10769G>A	p.Arg3590His	G	A	MUC5AC	Missense	African	[63]
	11	1251028	NM_002458:c.14148C>T (p.Pro4716=)	c.14148C>T	p.Pro4716=	C	T	MUC5B	Synonymous	Central/South American	[62]
	11	1584678	NM_001005922:c.572G>C (p.Gly191Ala)	c.572G>C	p.Gly191Ala	C	G	KRTAP5-1	Missense	European	[62]
	11	3002588	NM_001014437:c.2227_2229del (p.743_743del)	c.2227_2229del	p.743_743del	CTC	-	CARS	Nonframeshift deletion	Central/South American	[62]
	11	3120430	NM_020896:c.597G>A (p.Trp199Ter)	c.597G>A	p.Trp199Ter	C	T	OSBPL5	stopgain	Central/South American	[62]
	11	3667654	NM_020402:c.473T>C (p.Val158Ala)	c.473T>C	p.Val158Ala	A	G	CHRNA10	Missense	European	[62]
	11	3667654	NM_020402:c.473T>C (p.Val158Ala)	c.473T>C	p.Val158Ala	A	G	CHRNA10	missense	European	[65]
	11	5664092	NM_033093:c.977A>G (p.Lys326Arg)	c.977A>G	p.Lys326Arg	T	C	TRIM5	Missense	European	[62]
	11	6564511	NM_144666:c.10463G>A (p.Arg3488Gln)	c.10463G>A	p.Arg3488Gln	G	A	DNHD1	Missense	European	[62]
	11	6567652	NC_000011.11:g.6567652G>A_x000D_ (p.Arg4048Gln)	c.12143G>A	p.Arg4048Gln	G	A	DNHD1	Missense	African	[63]
	11	6625207	NM_003737:c.7137C>G (p.Ser2379Arg)	c.7137C>G	p.Ser2379Arg	G	C	DCHS1	Missense	Asian	[62]
	11	7825118	NM_153445:c.854_855insATACTTTTTGGTTAAATAGATATTGGAAAAATAAGTGTGCAATTATA (p.L285_N286delinsLeu-Tyr-Phe-Leu-Val-Lys-Ter)	c.854_855insATACTTTTTGGTTAAATAGATATTGGAAAAATAAGTGTGCAATTATA	p.L285_N286delinsLeu-Tyr-Phe-Leu-Val-Lys-Ter	-	TATAATTGCACACTTATTTTTCCAATATCTATTTAACCAAAAAGTAT	OR5P3	stopgain	Central/South American	[62]
	11	10853952	NM_021211:c.994G>A (p.Glu332Lys)	c.994G>A	p.Glu332Lys	C	T	ZBED5	Missense	European	[62]
	11	14294470				C	T	RRAS2	Splice site	Central/South American	[62]
	11	15176027	NM_001278315:c.343C>T (p.Arg115Cys)	c.343C>T	p.Arg115Cys	C	T	INSC	Missense	Central/South American	[62]
	11	17509495	NM_153676:c.1874C>T (p.Ala625Val)	c.1874C>T	p.Ala625Val	G	A	USH1C	Missense	European	[62]
	11	18558255	NM_001040697:c.688A>G (p.Asn230Asp)	c.688A>G	p.Asn230Asp	T	C	UEVLD	Missense	Central/South American	[62]
	11	30012419			p.Arg87Gln	C	T	KCNA4	missense	European	[65]
	11	31307700	NM_181807:c.373T>G (p.Ser125Ala)	c.373T>G	p.Ser125Ala	A	C	DCDC1	Missense	European	[62]
	11	44055258	NM_001031854:c.1106C>A (p.Ser369Tyr)	c.1106C>A	p.Ser369Tyr	C	A	ACCSL	Missense	Central/South American	[62]
	11	44244271	NM_000401:c.2240A>G (p.Asn747Ser)	c.2240A>G	p.Asn747Ser	A	G	EXT2	Missense	European	[62]
	11	44265126	NM_021926:c.964G>A (p.Val322Met)	c.964G>A	p.Val322Met	C	T	ALX4	Missense	European	[62]
	11	44265126	NM_021926:c.964G>A (p.Val322Met)	c.964G>A	p.Val322Met	C	T	ALX4	missense	European	[65]
	11	45902824	NM_005456:c.1057_1058insGGGGGAGCCT (p.Arg353fs)	c.1057_1058insGGGGGAGCCT	p.Arg353fs	-	GGGGGAGCCT	MAPK8IP1	Frameshift insertion	Central/South American	[62]
	11	45928330	NM_001300722:c.1815C>T (p.Phe605=)	c.1815C>T	p.Phe605=	C	T	LARGE2	Synonymous	Asian	[62]
	11	47182476			p.Arg46=	G	A	PACSIN3	synonymous	European	[65]
	11	48245654	NM_001004727:c.551C>T (p.Thr184Ile)	c.551C>T	p.Thr184Ile	C	T	OR4X2	Missense	Central/South American	[62]
	11	55344004	NC_000011.11:g.55344004A>C_x000D_ (p.Leu268Phe)	c.804A>C	p.Leu268Phe	A	C	OR4A16	Missense	African	[63]
	11	57808261	NM_001085466:c.1757C>G (p.Ala586Gly)	c.1757C>G	p.Ala586Gly	C	G	CTNND1	Missense	Central/South American	[62]
	11	57809463	NM_001085466:c.2129C>G (p.Ser710Ter)	c.2129C>G	p.Ser710Ter	C	G	CTNND1	stopgain	Central/South American	[62]
	11	58180251	NM_001005212:c.807G>A (p.Lys269=)	c.807G>A	p.Lys269=	G	A	OR9Q1	Synonymous	European	[62]
	11	60089807	NM_001256916:c.173dupA (p.Gln58fs)	c.173dupA	p.Gln58fs	-	A	MS4A2	Frameshift insertion	Asian	[62]
	11	61291557	NM_152718:c.130G>A (p.Val44Ile)	c.130G>A	p.Val44Ile	C	T	VWCE	Missense	European	[62]
	11	61291557	NM_152718:c.130G>A (p.Val44Ile)	c.130G>A	p.Val44Ile	C	T	VWCE	missense	European	[65]
	11	61342771	NM_015533:c.792G>A (p.Met264Ile)	c.792G>A	p.Met264Ile	G	A	TKFC	Missense	European	[62]
	11	61810810	NM_013402:c.856G>T (p.Asp286Tyr)	c.856G>T	p.Asp286Tyr	C	A	FADS1	Missense	Central/South American	[62]
	11	63914769			p.Leu122=	C	T	RCOR2	synonymous	European	[65]
	11	64203495	NM_001282652:c.1573C>T (p.Arg525Trp)	c.1573C>T	p.Arg525Trp	C	T	STIP1	Missense	European	[62]
	11	64219264	NM_031471:c.800G>T (p.Arg267Leu)	c.800G>T	p.Arg267Leu	G	T	FERMT3	Missense	Asian	[62]
	11	64807581	NM_000244:c.769G>A (p.Asp257Asn)	c.769G>A	p.Asp257Asn	C	T	MEN1	Missense	European	[62]
	11	65376591			p.Arg186Gln	C	T	SLC25A45	missense	European	[65]
	11	65389453	NC_000011.11:g.65389453G>A_x000D_ (p.Ala60Thr)	c.178G>A	p.Ala60Thr	G	A	FRMD8	Missense	African	[63]
	11	65598596	NM_002419:c.2239C>T (p.Arg747Cys)	c.2239C>T	p.Arg747Cys	G	A	MAP3K11	Missense	Asian	[62]
	11	66421270	NM_178864:c.91G>A (p.Glu31Lys)	c.91G>A	p.Glu31Lys	G	A	NPAS4	Missense	European	[62]
	11	66421270	NM_178864:c.91G>A (p.Glu31Lys)	c.91G>A	p.Glu31Lys	G	A	NPAS4	missense	European	[65]
	11	66688726	NM_006946:c.6158A>G (p.Lys2053Arg)	c.6158A>G	p.Lys2053Arg	T	C	SPTBN2	Missense	Asian	[62]
	11	66715280	NC_000011.11:g.66715280T>A_x000D_ (p.Val142Glu)	c.425T>A	p.Val142Glu	A	T	SPTBN2	Missense	African	[63]
	11	67438769	NM_001018070:c.1245_1246insGC (p.Arg416fs)	c.1245_1246insGC	p.Arg416fs	-	GC	CORO1B	Frameshift insertion	Central/South American	[62]
	11	68027881	NM_001290059:c.761G>A (p.Arg254His)	c.761G>A	p.Arg254His	G	A	ALDH3B1	Missense	Central/South American	[62]
	11	68159017	NM_017635:c.1328_1329insCA (p.Lys443fs)	c.1328_1329insCA	p.Lys443fs	-	TG	KMT5B	Frameshift insertion	Central/South American	[62]
	11	70163298	NM_018043:c.1908G>A (p.Pro636=)	c.1908G>A	p.Pro636=	G	A	ANO1	Synonymous	European	[62]
	11	70163298	NM_018043:c.1908G>A (p.Pro636=)	c.1908G>A	p.Pro636=	G	A	ANO1	synonymous	European	[65]
	11	71538203	NM_021046:c.148_149insGTGGCTCCTGTGGGGGCTCCAAGGGGGGCC (p.Cys50delinsCys-Gly-Ser-Cys-Gly-Gly-Ser-Lys-Gly-Gly-Arg	c.148_149insGTGGCTCCTGTGGGGGCTCCAAGGGGGGCC	p.Cys50delinsCys-Gly-Ser-Cys-Gly-Gly-Ser-Lys-Gly-Gly-Arg	-	GTGGCTCCTGTGGGGGCTCCAAGGGGGGCC	KRTAP5-8	Nonframeshift insertion	European	[62]
	11	74302437	NM_001288748:c.499A>G (p.Ile167Val)	c.499A>G	p.Ile167Val	T	C	P4HA3	Missense	European	[62]
	11	74302437	NM_001288748:c.499A>G (p.Ile167Val)	c.499A>G	p.Ile167Val	T	C	P4HA3	missense	European	[65]
	11	78903295	NM_001098816:c.722T>C (p.Leu241Pro)	c.722T>C	p.Leu241Pro	A	G	TENM4	Missense	European	[62]
	11	78903295	NM_001098816:c.722T>C (p.Leu241Pro)	c.722T>C	p.Leu241Pro	A	G	TENM4	missense	European	[65]
	11	83786722	NM_001351276:c.1535C>T (p.Thr512Ile)	c.1535C>T	p.Thr512Ile	G	A	DLG2	Missense	Central/South American	[62]
	11	84534687	NC_000011.11:g.84534687A>T_x000D_ (p.Leu134Phe)	c.402A>T	p.Leu134Phe	T	A	DLG2	Missense	African	[63]
	11	85631810				-	ATATATCAAATGGCGACATTTGGAACAACAGCTGGTTTCTCTGGAATATTCTCAAACTTCCTGTTCAGACGCTGCTTC	TMEM126B	Splice site	Central/South American	[62]
	11	92982281	NM_005959:c.1058T>C (p.Ile353Thr)	c.1058T>C	p.Ile353Thr	T	C	MTNR1B	Missense	Central/South American	[62]
	11	95979264	NC_000011.11:g.95979264A>G_x000D_ (p.Asn1052Ser)	c.3155A>G	p.Asn1052Ser	T	C	MAML2	Missense	African	[63]
	11	101453687	NM_004621:c.2607G>A (p.Gln869=)	c.2607G>A	p.Gln869=	C	T	TRPC6	Synonymous	Asian	[62]
	11	108197362	NM_001321307:c.96A>G (p.Ser32=)	c.96A>G	p.Ser32=	T	C	NPAT	Synonymous	Central/South American	[62]
	11	113812391	NM_001346252:c.1857C>T (p.Ile619=)	c.1857C>T	p.Ile619=	G	A	USP28	Synonymous	European	[62]
	11	113812391	NM_001346252:c.1857C>T (p.Ile619=)	c.1857C>T	p.Ile619=	G	A	USP28	synonymous	European	[65]
	11	120429466	NM_001198665:c.555G>C (p.Gln185His)	c.555G>C	p.Gln185His	G	C	ARHGEF12	Missense	European	[62]
	11	120429466	NM_001198665:c.555G>C (p.Gln185His)	c.555G>C	p.Gln185His	G	C	ARHGEF12	missense	European	[65]
	11	121307374	NM_006918:c.762C>A (p.Phe254Leu)	c.762C>A	p.Phe254Leu	C	A	SC5D	Missense	Central/South American	[62]
	11	123083758	NM_024769:c.476_477del (p.Thr159fs)	c.476_477del	p.Thr159fs	TG	-	CLMP	Frameshift deletion	Asian	[62]
	11	124250189	NM_001002905:c.514G>T (p.Asp172Tyr)	c.514G>T	p.Asp172Tyr	G	T	OR8G1	Missense	Central/South American	[62]
	11	124869533	NM_022370:c.571C>T (p.Arg191Cys)	c.571C>T	p.Arg191Cys	C	T	ROBO3	Missense	Asian	[62]
	11	124924774	NM_152722:c.381C>T (p.Thr127=)	c.381C>T	p.Thr127=	G	A	HEPACAM	Synonymous	Asian	[62]
	11	125431365	NM_022062:c.1392C>T (p.Gly464=)	c.1392C>T	p.Gly464=	C	T	PKNOX2	Synonymous	Asian	[62]
	11	125489536	NM_022549:c.242C>T (p.Thr81Ile)	c.242C>T	p.Thr81Ile	G	A	FEZ1	Missense	Asian	[62]
	11	126267192	NM_001177842:c.425A>G (p.Lys142Arg)	c.425A>G	p.Lys142Arg	T	C	SRPRA	Missense	Central/South American	[62]
	11	130199027	NM_021978:c.1765G>A (p.Gly589Arg)	c.1765G>A	p.Gly589Arg	G	A	ST14	Missense	European	[62]
	11	130199027	NM_021978:c.1765G>A (p.Gly589Arg)	c.1765G>A	p.Gly589Arg	G	A	ST14	missense	European	[65]
	11	134371443	NM_138342:c.1379T>C (p.Ile460Thr)	c.1379T>C	p.Ile460Thr	T	C	GLB1L2	Missense	Central/South American	[62]
	11	134387559	NM_054025:c.101C>T (p.Ala34Val)	c.101C>T	p.Ala34Val	G	A	B3GAT1	Missense	European	[62]
	11	134387559	NM_054025:c.101C>T (p.Ala34Val)	c.101C>T	p.Ala34Val	G	A	B3GAT1	missense	European	[65]
	12	1112256	NM_178040:c.1359A>G (p.Gln453=)	c.1359A>G	p.Gln453=	A	G	ERC1	Synonymous	Asian	[62]
	12	3555780	rs1293776695			A	G	PRMT8	intronic	European	[64]
	12	3829894	NM_020367:c.143T>C (p.Phe48Ser)	c.143T>C	p.Phe48Ser	A	G	PARP11	Missense	European	[62]
	12	3829894	NM_020367:c.143T>C (p.Phe48Ser)	c.143T>C	p.Phe48Ser	A	G	PARP11	missense	European	[65]
	12	4444139	NM_020996:c.444C>T (p.Tyr148=)	c.444C>T	p.Tyr148=	G	A	FGF6	Synonymous	Central/South American	[62]
	12	5928511	rs1463969293			-	TC	ANO2	intronic	European	[64]
	12	18562861	NM_001288774:c.3083C>T (p.Thr1028Ile)	c.3083C>T	p.Thr1028Ile	C	T	PIK3C2G	Missense	Central/South American	[62]
	12	21654616	NM_001174097:c.56T>G (p.Val19Gly)	c.56T>G	p.Val19Gly	A	C	LDHB	Missense	Central/South American	[62]
	12	26415431	NM_002223:c.7178G>A (p.Arg2393His)	c.7178G>A	p.Arg2393His	C	T	ITPR2	Missense	Central/South American	[62]
	12	32755617	NM_001040436:c.258G>A (p.Ser86=)	c.258G>A	p.Ser86=	C	T	YARS2	Synonymous	European	[62]
	12	42466254	NM_001144882:c.715T>C (p.Cys239Arg)	c.715T>C	p.Cys239Arg	A	G	PRICKLE1	Missense	European	[62]
	12	47796247	NC_000012.11:g.47796247A>G_x000D_ (p.Asn252Ser)	c.755A>G	p.Asn252Ser	T	C	HDAC7	Missense	African	[63]
	12	47980029	NM_001844:c.2659C>T (p.Arg887Ter)	c.2659C>T	p.Arg887Ter	G	A	COL2A1	stopgain	European	[62]
	12	49050509	NC_000012.11:g.49050509C>T_x000D_ (p.Leu1027Phe)	c.3079C>T	p.Leu1027Phe	G	A	KMT2D	Missense	African	[63]
	12	49053043	NM_003482:c.984G>A (p.Ala328=)	c.984G>A	p.Ala328=	C	T	KMT2D	Synonymous	European	[62]
	12	49090038	NM_021044:c.1012G>A (p.Asp338Asn)	c.1012G>A	p.Asp338Asn	C	T	DHH	Missense	Central/South American	[62]
	12	50352111	NC_000012.11:g.50352111C>A_x000D_ (p.Ala1574Asp)	c.4721C>A	p.Ala1574Asp	G	T	FAM186A	Missense	African	[63]
	12	50352764	NM_001145475:c.4067_4068insGCAGACTCAGGAGATCACTCTCACCCCTCAGCAGGCCCAGGCCTTGGGGATGCCTCTCACCACTCAGCAGGC (p.Ala1356delinsAla-Gln-Thr-Gln-Glu-Ile-Thr-Leu-Thr-Pro-Gln-Gln-Ala-Gln-Ala-Leu-Gly-Met-Pro-Leu-Thr-Thr-Gln-Gln-Ala)	c.4067_4068insGCAGACTCAGGAGATCACTCTCACCCCTCAGCAGGCCCAGGCCTTGGGGATGCCTCTCACCACTCAGCAGGC	p.Ala1356delinsAla-Gln-Thr-Gln-Glu-Ile-Thr-Leu-Thr-Pro-Gln-Gln-Ala-Gln-Ala-Leu-Gly-Met-Pro-Leu-Thr-Thr-Gln-Gln-Ala	-	GCCTGCTGAGTGGTGAGAGGCATCCCCAAGGCCTGGGCCTGCTGAGGGGTGAGAGTGATCTCCTGAGTCTGC	FAM186A	Nonframeshift insertion	Central/South American	[62]
	12	50352857	NC_000012.11:g.50352857C>G_x000D_ (p.Ile1325Met)	c.3975C>G	p.Ile1325Met	G	C	FAM186A	Missense	African	[63]
	12	50961062	NM_001109619:c.189A>G (p.Arg63=)	c.189A>G	p.Arg63=	A	G	HIGD1C	Synonymous	European	[62]
	12	50961062	NM_001109619:c.189A>G (p.Arg63=)	c.189A>G	p.Arg63=	A	G	HIGD1C	synonymous	European	[65]
	12	51457378	NM_001258403:c.443C>T (p.Ser148Phe)	c.443C>T	p.Ser148Phe	C	T	SLC4A8	Missense	Asian	[62]
	12	52383795	NM_033045:c.550C>T (p.Arg184Trp)	c.550C>T	p.Arg184Trp	G	A	KRT84	Missense	Central/South American	[62]
	12	52493117	NM_005554:c.72G>A (p.Arg24=)	c.72G>A	p.Arg24=	C	T	KRT6A	Synonymous	Asian	[62]
	12	54033202	NM_018953:c.80A>G (p.Tyr27Cys)	c.80A>G	p.Tyr27Cys	A	G	HOXC5	Missense	European	[62]
	12	54033202	NM_018953:c.80A>G (p.Tyr27Cys)	c.80A>G	p.Tyr27Cys	A	G	AC012531.3,HOXC4,HOXC5	missense	European	[65]
	12	54183567			p.Trp125Ter	C	T	SMUG1	stopgain	European	[65]
	12	54508496	NM_005337:c.471G>A (p.Met157Ile)	c.471G>A	p.Met157Ile	G	A	NCKAP1L	Missense	European	[62]
	12	56085303	NM_001005915:c.543C>T (p.Ala181=)	c.543C>T	p.Ala181=	C	T	ERBB3	Synonymous	Central/South American	[62]
	12	57607513	NM_178502:c.650G>A (p.Gly217Glu)	c.650G>A	p.Gly217Glu	G	A	DTX3	Missense	Central/South American	[62]
	12	58877493	NM_153377:c.2443G>A (p.Val815Met)	c.2443G>A	p.Val815Met	C	T	LRIG3	Missense	European	[62]
	12	58877493	NM_153377:c.2443G>A (p.Val815Met)	c.2443G>A	p.Val815Met	C	T	LRIG3	missense	European	[65]
	12	63802407	NC_000012.11:g.63802407+2T>A	c.743+2T>A		T	A	RXYLT1	Loss of Function	African	[63]
	12	89351911	NM_001946:c.129G>C (p.Glu43Asp)	c.129G>C	p.Glu43Asp	C	G	DUSP6	Missense	Asian	[62]
	12	95956904	NM_152435:c.529C>T (p.Arg177Trp)	c.529C>T	p.Arg177Trp	C	T	AMDHD1	Missense	Central/South American	[62]
	12	101346552	NM_014503:c.4848T>C (p.Tyr1616=)	c.4848T>C	p.Tyr1616=	T	C	UTP20	Synonymous	Central/South American	[62]
	12	102846928	NM_000277:c.936T>C (p.Gly312=)	c.936T>C	p.Gly312=	A	G	PAH	Synonymous	Central/South American	[62]
	12	103306315	NM_198521:c.290C>T (p.Ala97Val)	c.290C>T	p.Ala97Val	G	A	C12orf42	Missense	Asian	[62]
	12	105160120	NM_015275:c.3032G>A (p.Arg1011Gln)	c.3032G>A	p.Arg1011Gln	G	A	WASHC4	Missense	Central/South American	[62]
	12	108900426	NM_001917:c.935G>T (p.Gly312Val)	c.935G>T	p.Gly312Val	G	T	DAO	Missense	European	[62]
	12	109786742	NM_147204:c.2124G>T (p.Ser708=)	c.2124G>T	p.Ser708=	C	A	TRPV4	Synonymous	European	[62]
	12	110614214	NC_000012.11:g.110614214T>C_x000D_ (p.Val11Ala)	c.32T>C	p.Val11Ala	T	C	TCTN1	Missense	African	[63]
	12	111446795	NM_001291424:c.169G>A (p.Glu57Lys)	c.169G>A	p.Glu57Lys	G	A	SH2B3	Missense	European	[62]
	12	111446795	NM_001291424:c.169G>A (p.Glu57Lys)	c.169G>A	p.Glu57Lys	G	A	SH2B3,ATXN2	missense	European	[65]
	12	111733924	NM_001136538:c.1489C>G (p.Leu497Val)	c.1489C>G	p.Leu497Val	C	G	ACAD10	Missense	European	[62]
	12	111733924	NM_001136538:c.1489C>G (p.Leu497Val)	c.1489C>G	p.Leu497Val	C	G	ACAD10	missense	European	[65]
	12	112043851	NM_024953:c.2024A>G (p.His675Arg)	c.2024A>G	p.His675Arg	T	C	NAA25	Missense	European	[62]
	12	114683152	NM_005996:c.49T>A (p.Tyr17Asn)	c.49T>A	p.Tyr17Asn	A	T	TBX3	Missense	Central/South American	[62]
	12	120144978	NM_006836:c.5100G>A (p.Leu1700=)	c.5100G>A	p.Leu1700=	C	T	GCN1	Synonymous	European	[62]
	12	120144978	NM_006836:c.5100G>A (p.Leu1700=)	c.5100G>A	p.Leu1700=	C	T	GCN1	synonymous	European	[65]
	12	120579575	NM_015918:c.335delA (p.Lys112fs)	c.335delA	p.Lys112fs	T	-	POP5	Frameshift deletion	European	[62]
	12	122273012	NM_002956:c.4147C>T (p.Pro1383Ser)	c.4147C>T	p.Pro1383Ser	G	A	CLIP1	Missense	European	[62]
	12	122703277	NM_177551:c.7C>T (p.Arg3Trp)	c.7C>T	p.Arg3Trp	G	A	HCAR2	Missense	European	[62]
	12	122703277	NM_177551:c.7C>T (p.Arg3Trp)	c.7C>T	p.Arg3Trp	G	A	HCAR2	missense	European	[65]
	12	123796764	NM_207437:c.1741C>T (p.Arg581Trp)	c.1741C>T	p.Arg581Trp	C	T	DNAH10	Missense	Central/South American	[62]
	12	123923840	NM_207437:c.11231_11233del (p.3744_3745del)	c.11231_11233del	p.3744_3745del	AAG	-	DNAH10	Nonframeshift deletion	European	[62]
	13	19173949	NM_006001:c.1266_1267insAGGCTGGTCTCAAACTCAGTTCAAGAAATCCACCTTGGCCTCCCAAA (p.Glu423fs)	c.1266_1267insAGGCTGGTCTCAAACTCAGTTCAAGAAATCCACCTTGGCCTCCCAAA	p.Glu423fs	-	TTTGGGAGGCCAAGGTGGATTTCTTGAACTGAGTTTGAGACCAGCCT	TUBA3C	Frameshift insertion	European	[62]
	13	19782631	NM_001042414:c.127G>T (p.Gly43Trp)	c.127G>T	p.Gly43Trp	C	A	PSPC1	Missense	Asian	[62]
	13	19835686	NC_000013.11:g.19835686C>T_x000D_ (p.Arg348Cys)	c.1042C>T	p.Arg348Cys	G	A	ZMYM5	Missense	African	[63]
	13	20432274	NM_015974:c.461C>T (p.Pro154Leu)	c.461C>T	p.Pro154Leu	G	A	CRYL1	Missense	Central/South American	[62]
	13	23358458	NM_014363:c.481A>G (p.Asn161Asp)	c.481A>G	p.Asn161Asp	T	C	SACS	Missense	Central/South American	[62]
	13	28260516	NM_175854:c.1318G>T (p.Ala440Ser)	c.1318G>T	p.Ala440Ser	G	T	PAN3	Missense	European	[62]
	13	30646983	NM_001321533:c.177A>C (p.Pro59=)	c.177A>C	p.Pro59=	A	C	USPL1	Synonymous	Asian	[62]
	13	35070845			p.Thr522Ala	A	G	NBEA	missense	European	[65]
	13	41830543			p.Glu562=	T	C	VWA8	synonymous	European	[65]
	13	42159343	NM_152910:c.700G>A (p.Gly234Arg)	c.700G>A	p.Gly234Arg	G	A	DGKH	Missense	European	[62]
	13	46010413	NM_001330564:c.681G>A (p.Ser227=)	c.681G>A	p.Ser227=	C	T	ZC3H13	Synonymous	European	[62]
	13	46010413	NM_001330564:c.681G>A (p.Ser227=)	c.681G>A	p.Ser227=	C	T	ZC3H13	synonymous	European	[65]
	13	49460187	NM_031915:c.97C>T (p.Gln33Ter)	c.97C>T	p.Gln33Ter	C	T	SETDB2	stopgain	European	[62]
	13	51369227	NM_001306091:c.1654A>G (p.Asn552Asp)	c.1654A>G	p.Asn552Asp	T	C	INTS6	Missense	Central/South American	[62]
	13	59924856	NM_001258369:c.2084_2088del (p.Glu695fs)	c.2084_2088del	p.Glu695fs	CTCTT	-	DIAPH3	Frameshift deletion	Asian	[62]
	13	95763714	NC_000013.11:g.95763714G>A_x000D_ (p.Arg307His)	c.920G>A	p.Arg307His	G	A	DNAJC3	Missense	African	[63]
	13	95854375	NM_020121:c.4109A>G (p.Tyr1370Cys)	c.4109A>G	p.Tyr1370Cys	T	C	UGGT2	Missense	Central/South American	[62]
	13	102730342			p.Ser2156=	T	G	CCDC168	synonymous	European	[65]
	13	102875878	NC_000013.11:g.102875878C>T_x000D_ (p.Ala1179Val)	c.3536C>T	p.Ala1179Val	C	T	ERCC5	Missense	African	[63]
	13	106534905	NM_004093:c.60C>A (p.Cys20Ter)	c.60C>A	p.Cys20Ter	G	T	EFNB2	stopgain	European	[62]
	13	107866508	NM_001080396:c.89T>C (p.Ile30Thr)	c.89T>C	p.Ile30Thr	A	G	FAM155A	Missense	Central/South American	[62]
	13	108270407	NM_001145645:c.407A>G (p.Gln136Arg)	c.407A>G	p.Gln136Arg	A	G	TNFSF13B	Missense	Central/South American	[62]
	14	19975694	NM_001005486:c.176A>T (p.Tyr59Phe)	c.176A>T	p.Tyr59Phe	A	T	OR4K15	Missense	European	[62]
	14	19975694	NM_001005486:c.176A>T (p.Tyr59Phe)	c.176A>T	p.Tyr59Phe	A	T	OR4K15	missense	European	[65]
	14	21092458	NM_016423:c.839G>T (p.Gly280Val)	c.839G>T	p.Gly280Val	C	A	ZNF219	Missense	European	[62]
	14	23413824	NM_000257:c.5725C>T (p.Arg1909Trp)	c.5725C>T	p.Arg1909Trp	G	A	MYH7	Missense	European	[62]
	14	23413824	NM_000257:c.5725C>T (p.Arg1909Trp)	c.5725C>T	p.Arg1909Trp	G	A	MYH7	missense	European	[65]
	14	23990277	NC_000014.11:g.23990277C>T_x000D_ (p.Thr75Met)	c.224C>T	p.Thr75Met	C	T	DHRS4L2	Missense	African	[63]
	14	24182040	NM_024658:c.2722G>A (p.Ala908Thr)	c.2722G>A	p.Ala908Thr	C	T	IPO4	Missense	Central/South American	[62]
	14	44900445	NM_001017923:c.11_14del (p.Leu4fs)	c.11_14del	p.Leu4fs	TGTT	-	C14orf28	Frameshift deletion	Central/South American	[62]
	14	53093367	NC_000014.11:g.53093367A>G_x000D_ (p.Thr371Ala)	c.1111A>G	p.Thr371Ala	T	C	DDHD1	Missense	African	[63]
	14	54865429	NM_001024071:c.351A>G (p.Leu117=)	c.351A>G	p.Leu117=	T	C	GCH1	Synonymous	European	[62]
	14	55634551	NM_001271014:c.1354C>T (p.Arg452Cys)	c.1354C>T	p.Arg452Cys	C	T	KTN1	Missense	Central/South American	[62]
	14	56279752	NM_021255:c.284A>T (p.His95Leu)	c.284A>T	p.His95Leu	A	T	PELI2	Missense	Asian	[62]
	14	57208791	NC_000014.11:g.57208791A>G_x000D_ (p.Met649Val)	c.1945A>G	p.Met649Val	T	C	EXOC5	Missense	African	[63]
	14	58465926	NM_001329943:c.2151G>A (p.Val717=)	c.2151G>A	p.Val717=	G	A	KIAA0586	Synonymous	Central/South American	[62]
	14	59263491	NM_001270520:c.14A>G (p.Lys5Arg)	c.14A>G	p.Lys5Arg	A	G	DAAM1	Missense	Central/South American	[62]
	14	63698615	NM_030791:c.728C>T (p.Ser243Phe)	c.728C>T	p.Ser243Phe	G	A	SGPP1	Missense	Central/South American	[62]
	14	64565363	NM_172365:c.276A>C (p.Thr92=)	c.276A>C	p.Thr92=	A	C	PPP1R36	Synonymous	Asian	[62]
	14	64785753			p.Asp1254Tyr	C	A	SPTB	missense	European	[65]
	14	64795401	NM_000347:c.1580C>A (p.Thr527Asn)	c.1580C>A	p.Thr527Asn	G	T	SPTB	Missense	Central/South American	[62]
	14	64801358	NM_000347:c.690C>T (p.Ala230=)	c.690C>T	p.Ala230=	G	A	SPTB	Synonymous	European	[62]
	14	64801358	NM_000347:c.690C>T (p.Ala230=)	c.690C>T	p.Ala230=	G	A	SPTB	synonymous	European	[65]
	14	74484556	NM_006432:c.222G>A (p.Val74=)	c.222G>A	p.Val74=	C	T	NPC2	Synonymous	Central/South American	[62]
	14	74522854	NM_000428:c.2595C>T (p.Pro865=)	c.2595C>T	p.Pro865=	G	A	LTBP2	Synonymous	European	[62]
	14	78967390	NC_000014.11:g.78967390A>T_x000D_ (p.Asp987Val)	c.2960A>T	p.Asp987Val	A	T	NRXN3	Missense	African	[63]
	14	81144181	NC_000014.11:g.81144181G>C_x000D_ (p.Gly708Ala)	c.2123G>C	p.Gly708Ala	G	C	TSHR	Missense	African	[63]
	14	91234202	NM_001348437:c.849C>A (p.Pro283=)	c.849C>A	p.Pro283=	G	T	GPR68	Synonymous	European	[62]
	14	91234421	NM_003485:c.630C>T (p.Arg210=)	c.630C>T	p.Arg210=	G	A	GPR68	Synonymous	Asian	[62]
	14	92138313	NM_001322270:c.627G>A (p.Gln209=)	c.627G>A	p.Gln209=	G	A	CPSF2	Synonymous	Central/South American	[62]
	14	93203764	NM_032490:c.227C>T (p.Ala76Val)	c.227C>T	p.Ala76Val	G	A	GON7	Missense	Central/South American	[62]
	14	93219279	NM_175748:c.878C>A (p.Ala293Asp)	c.878C>A	p.Ala293Asp	C	A	UBR7	Missense	Central/South American	[62]
	14	100337094	NM_004184:c.1222G>A (p.Glu408Lys)	c.1222G>A	p.Glu408Lys	C	T	WARS	Missense	European	[62]
	14	100538226	NM_001159531:c.1525C>T (p.Pro509Ser)	c.1525C>T	p.Pro509Ser	G	A	BEGAIN	Missense	Central/South American	[62]
	14	102930308	NM_030943:c.1150C>G (p.Arg384Gly)	c.1150C>G	p.Arg384Gly	C	G	AMN	Missense	European	[62]
	14	102930308	NM_030943:c.1150C>G (p.Arg384Gly)	c.1150C>G	p.Arg384Gly	C	G	AMN	missense	European	[65]
	14	104772928	NM_001014431:c.1122C>T (p.Pro374=)	c.1122C>T	p.Pro374=	G	A	AKT1	Synonymous	European	[62]
	14	104772928	NM_001014431:c.1122C>T (p.Pro374=)	c.1122C>T	p.Pro374=	G	A	AKT1	synonymous	European	[65]
	14	104948630	NC_000014.11:g.104948630C>T_x000D_ (p.Ala2274Val)	c.6821C>T	p.Ala2274Val	G	A	AHNAK2	Missense	African	[63]
	14	104948633	NC_000014.11:g.104948633C>G_x000D_ (p.Thr2273Arg)	c.6818C>G	p.Thr2273Arg	G	C	AHNAK2	Missense	African	[63]
	14	104948637	NC_000014.11:g.104948637G>A_x000D_ (p.Val2272Met)	c.6814G>A	p.Val2272Met	C	T	AHNAK2	Missense	African	[63]
	14	104953096			p.Ala785=	C	T	AHNAK2	synonymous	European	[65]
	15	24676268	NM_018958:c.401C>T (p.Ala134Val)	c.401C>T	p.Ala134Val	C	T	NPAP1	Missense	Asian	[62]
	15	34039032	NM_020371:c.15A>C (p.Arg5=)	c.15A>C	p.Arg5=	T	G	AVEN	Synonymous	European	[62]
	15	34039033	NM_020371:c.14G>T (p.Arg5Leu)	c.14G>T	p.Arg5Leu	C	A	AVEN	Missense	European	[62]
	15	39739780	NM_152597:c.665G>T (p.Cys222Phe)	c.665G>T	p.Cys222Phe	C	A	FSIP1	Missense	Central/South American	[62]
	15	40200274	NC_000015.11:g.40200274A>T_x000D_ (p.Thr478Ser)	c.1432A>T	p.Thr478Ser	A	T	BUB1B	Missense	African	[63]
	15	40274260	NM_001128628:c.1862T>G (p.Leu621Arg)	c.1862T>G	p.Leu621Arg	T	G	PAK6	Missense	Central/South American	[62]
	15	40768000	NM_018163:c.855C>T (p.Ala285=)	c.855C>T	p.Ala285=	G	A	DNAJC17	Synonymous	Central/South American	[62]
	15	40936674	NM_019074:c.1687G>A (p.Gly563Ser)	c.1687G>A	p.Gly563Ser	G	A	DLL4	Missense	European	[62]
	15	41851287	NM_016642:c.10739C>T (p.Ala3580Val)	c.10739C>T	p.Ala3580Val	G	A	SPTBN5	Missense	Asian	[62]
	15	41880267	NM_016642:c.2704T>C (p.Cys902Arg)	c.2704T>C	p.Cys902Arg	A	G	SPTBN5	Missense	Central/South American	[62]
	15	43284903	NM_052955:c.915C>T (p.Ser305=)	c.915C>T	p.Ser305=	G	A	TGM7	Synonymous	Central/South American	[62]
	15	43287564	NM_052955:c.664G>A (p.Val222Met)	c.664G>A	p.Val222Met	C	T	TGM7	Missense	Asian	[62]
	15	43361263	NM_152455:c.2369A>G (p.His790Arg)	c.2369A>G	p.His790Arg	T	C	ZSCAN29	Missense	European	[62]
	15	44675503	NM_001145112:c.205G>A (p.Ala69Thr)	c.205G>A	p.Ala69Thr	C	T	PATL2	Missense	Central/South American	[62]
	15	45187474	NM_001301170:c.478C>T (p.Pro160Ser)	c.478C>T	p.Pro160Ser	G	A	SHF	Missense	European	[62]
	15	45187474	NM_001301170:c.478C>T (p.Pro160Ser)	c.478C>T	p.Pro160Ser	G	A	SHF	missense	European	[65]
	15	45187481	NM_001301170:c.471C>A (p.Ile157=)	c.471C>A	p.Ile157=	G	T	SHF	Synonymous	European	[62]
	15	45187481	NM_001301170:c.471C>A (p.Ile157=)	c.471C>A	p.Ile157=	G	T	SHF	synonymous	European	[65]
	15	52064688	NM_002748:c.1854A>C (p.Gln618His)	c.1854A>C	p.Gln618His	A	C	MAPK6	Missense	Central/South American	[62]
	15	55430724	NM_001033559:c.1103A>G (p.Lys368Arg)	c.1103A>G	p.Lys368Arg	T	C	DNAAF4	Missense	European	[62]
	15	55628995	NM_173814:c.2633C>G (p.Thr878Ser)	c.2633C>G	p.Thr878Ser	G	C	PRTG	Missense	European	[62]
	15	57516844	NM_001252335:c.2468G>A (p.Arg823His)	c.2468G>A	p.Arg823His	G	A	CGNL1	Missense	Asian	[62]
	15	58821727	NC_000015.11:g.58821727T>C_x000D_ (p.Ile378Thr)	c.1133T>C	p.Ile378Thr	T	C	MINDY2	Missense	African	[63]
	15	64942529	NM_182703:c.930C>T (p.Leu310=)	c.930C>T	p.Leu310=	C	T	ANKDD1A	Synonymous	European	[62]
	15	65164126			p.Val192=	A	C	CLPX	synonymous	European	[65]
	15	66553068	NM_207338:c.1113G>A (p.Leu371=)	c.1113G>A	p.Leu371=	C	T	LCTL	Synonymous	European	[62]
	15	66553068	NM_207338:c.1113G>A (p.Leu371=)	c.1113G>A	p.Leu371=	C	T	LCTL	synonymous	European	[65]
	15	78180855	NC_000015.11:g.78180855C>T_x000D_ (p.Arg385Cys)	c.1153C>T	p.Arg385Cys	G	A	ACSBG1	Missense	African	[63]
	15	81002995	NM_022566:c.724C>T (p.Leu242=)	c.724C>T	p.Leu242=	C	T	TLNRD1	Synonymous	Central/South American	[62]
	15	85769444	NM_022480:c.367G>T (p.Ala123Ser)	c.367G>T	p.Ala123Ser	C	A	KLHL25	Missense	Central/South American	[62]
	15	86154472	NM_152336:c.305A>C (p.Asp102Ala)	c.305A>C	p.Asp102Ala	A	C	AGBL1	Missense	Central/South American	[62]
	15	88856906	NC_000015.11:g.88856906A>G_x000D_ (p.Thr1441Ala)	c.4321A>G	p.Thr1441Ala	A	G	ACAN	Missense	African	[63]
	15	89483202	NM_016321:c.387C>A (p.Asp129Glu)	c.387C>A	p.Asp129Glu	G	T	RHCG	Missense	Central/South American	[62]
	15	89582731	NC_000015.11:g.89582731C>G_x000D_ (p.Leu234Val)	c.700C>G	p.Leu234Val	C	G	TICRR	Missense	African	[63]
	15	89595577	NM_001308025:c.1864_1865del (p.Arg622fs)	c.1864_1865del	p.Arg622fs	AG	-	TICRR	Frameshift deletion	Central/South American	[62]
	15	89648439	NM_198525:c.1259A>G (p.Tyr420Cys)	c.1259A>G	p.Tyr420Cys	T	C	KIF7	Missense	European	[62]
	15	90540044	NM_022769:c.139_143delinsAAT (p.Phe47Asnfs*37)	c.139_143delinsAAT	p.Phe47Asnfs*37	delTTTCA	insert AAT	CRTC3	Frameshift deletion and insertion	European	[62]
	15	96334192	NM_001145155:c.160C>T (p.Arg54Cys)	c.160C>T	p.Arg54Cys	C	T	NR2F2	Missense	Central/South American	[62]
	15	99129734	NM_015286:c.1374C>T (p.Pro458=)	c.1374C>T	p.Pro458=	C	T	SYNM	Synonymous	Central/South American	[62]
	15	101251199	NM_014918:c.258T>A (p.Phe86Leu)	c.258T>A	p.Phe86Leu	A	T	CHSY1	Missense	European	[62]
	15	101251199	NM_014918:c.258T>A (p.Phe86Leu)	c.258T>A	p.Phe86Leu	A	T	CHSY1	missense	European	[65]
	16	682968	NM_001323920:c.672C>T (p.Thr224=)	c.672C>T	p.Thr224=	G	A	JMJD8	Synonymous	Asian	[62]
	16	715738	NM_024042:c.259C>T (p.Arg87Trp)	c.259C>T	p.Arg87Trp	C	T	METRN	Missense	European	[62]
	16	715738	NM_024042:c.259C>T (p.Arg87Trp)	c.259C>T	p.Arg87Trp	C	T	METRN	missense	European	[65]
	16	715927	NM_024042:c.448C>T (p.Leu150=)	c.448C>T	p.Leu150=	C	T	METRN	Synonymous	European	[62]
	16	715927	NM_024042:c.448C>T (p.Leu150=)	c.448C>T	p.Leu150=	C	T	METRN	synonymous	European	[65]
	16	1079369	NM_001172560:c.501T>C (p.Ser167=)	c.501T>C	p.Ser167=	T	C	SSTR5	Synonymous	Central/South American	[62]
	16	1587994	NM_014714:c.841G>C (p.Ala281Pro)	c.841G>C	p.Ala281Pro	C	G	IFT140	Missense	Asian	[62]
	16	1626093	NM_020825:c.467G>A (p.Gly156Asp)	c.467G>A	p.Gly156Asp	G	A	CRAMP1	Missense	Central/South American	[62]
	16	1775841	NC_000016.11:g.1775841G>A_x000D_ (p.Arg275His)	c.824G>A	p.Arg275His	G	A	EME2	Missense	African	[63]
	16	1998715	NM_178167:c.2346_2347del (p.Ser782fs)	c.2346_2347del	p.Ser782fs	CT	-	ZNF598	Frameshift deletion	Central/South American	[62]
	16	2255717	NC_000016.11:g.2255717A>G_x000D_ (p.Asp229Gly)	c.686A>G	p.Asp229Gly	T	C	RNPS1	Missense	African	[63]
	16	4609917	NM_145253:c.250C>T (p.Arg84Cys)	c.250C>T	p.Arg84Cys	G	A	UBALD1	Missense	European	[62]
	16	4609917	NM_145253:c.250C>T (p.Arg84Cys)	c.250C>T	p.Arg84Cys	G	A	UBALD1	missense	European	[65]
	16	4871168	NM_001079514:c.1573C>T (p.Gln525Ter)	c.1573C>T	p.Gln525Ter	C	T	UBN1	stopgain	Central/South American	[62]
	16	4885261	NM_002705:c.3394G>A (p.Asp1132Asn)	c.3394G>A	p.Asp1132Asn	C	T	PPL	Missense	Asian	[62]
	16	5056123	NC_000016.11:g.5056123G>C_x000D_ (p.Met231Ile)	c.693G>C	p.Met231Ile	C	G	C16orf89	Missense	African	[63]
	16	7579899	NM_001308117:c.522G>A (p.Pro174=)	c.522G>A	p.Pro174=	G	A	RBFOX1	Synonymous	Central/South American	[62]
	16	8764780	NM_001127448:c.490G>A (p.Gly164Ser)	c.490G>A	p.Gly164Ser	G	A	ABAT	Missense	Central/South American	[62]
	16	9763618	NC_000016.11:g.9763618G>A_x000D_ (p.Arg1309Gln)	c.3926G>A	p.Arg1309Gln	C	T	GRIN2A	Missense	African	[63]
	16	12477761	NM_032167:c.2080C>T (p.Arg694Trp)	c.2080C>T	p.Arg694Trp	C	T	SNX29	Missense	Asian	[62]
	16	18859145	NM_015092:c.3990C>T (p.Ile1330=)	c.3990C>T	p.Ile1330=	G	A	SMG1	Synonymous	European	[62]
	16	20344136	NM_003361:c.1219T>C (p.Tyr407His)	c.1219T>C	p.Tyr407His	A	G	UMOD	Missense	Central/South American	[62]
	16	21202250			p.Glu381Lys	C	T	ZP2	missense	European	[65]
	16	24571364	NM_006910:c.4298G>A (p.Arg1433His)	c.4298G>A	p.Arg1433His	G	A	RBBP6	Missense	European	[62]
	16	24930912	NM_018054:c.2153G>A (p.Arg718Lys)	c.2153G>A	p.Arg718Lys	C	T	ARHGAP17	Missense	Central/South American	[62]
	16	28538847	NC_000016.11:g.28538847G>T_x000D_ (p.Asp21Tyr)	c.61G>T	p.Asp21Tyr	C	A	NUPR1	Missense	African	[63]
	16	28902873	NM_004320:c.2706C>T (p.Ser902=)	c.2706C>T	p.Ser902=	C	T	ATP2A1	Synonymous	Central/South American	[62]
	16	30083511			p.Arg141Cys	C	T	PPP4C	missense	European	[65]
	16	30095110	NM_031477:c.268A>C (p.Asn90His)	c.268A>C	p.Asn90His	T	G	YPEL3	Missense	Central/South American	[62]
	16	30605105	NM_138447:c.662C>A (p.Ser221Tyr)	c.662C>A	p.Ser221Tyr	G	T	ZNF689	Missense	European	[62]
	16	30739039			p.Thr3000Met	C	T	SRCAP,AC106886.6	missense	European	[65]
	16	30762596	NM_001286572:c.51C>G (p.Pro17=)	c.51C>G	p.Pro17=	C	G	RNF40	Synonymous	European	[62]
	16	48138240	NC_000016.11:g.48138240A>C_x000D_ (p.Asn323His)	c.967A>C	p.Asn323His	T	G	ABCC12	Missense	African	[63]
	16	53156715	NC_000016.11:g.53156715A>G_x000D_ (p.Asn209Ser)	c.626A>G	p.Asn209Ser	A	G	CHD9	Missense	African	[63]
	16	54111842	NM_001080432:c.1445C>T (p.Ser482Leu)	c.1445C>T	p.Ser482Leu	C	T	FTO	Missense	European	[62]
	16	54111842	NM_001080432:c.1445C>T (p.Ser482Leu)	c.1445C>T	p.Ser482Leu	C	T	FTO	stopgain	European	[65]
	16	58716112	NM_002080:c.921G>T (p.Gln307His)	c.921G>T	p.Gln307His	C	A	GOT2	Missense	European	[62]
	16	67000910	NM_001190202:c.162C>T (p.Tyr54=)	c.162C>T	p.Tyr54=	C	T	CES4A	Synonymous	Central/South American	[62]
	16	67237252	NM_001318202:c.980T>C (p.Leu327Pro)	c.980T>C	p.Leu327Pro	A	G	FHOD1	Missense	Central/South American	[62]
	16	67645262	NC_000016.11:g.67645262G>A_x000D_ (p.Asp6Asn)	c.16G>A	p.Asp6Asn	G	A	CARMIL2	Missense	African	[63]
	16	67648462	NM_001317026:c.1291C>T (p.Leu431=)	c.1291C>T	p.Leu431=	C	T	CARMIL2	Synonymous	Central/South American	[62]
	16	67842866	NM_020457:c.312_313insCAGCAGCAACAGCAGCAGCAGCAGCAA (p.Gln104delinsGln-Gln-Gln-Gln-Gln-Gln-Gln-Gln-Gln-Gln)	c.312_313insCAGCAGCAACAGCAGCAGCAGCAGCAA	p.Gln104delinsGln-Gln-Gln-Gln-Gln-Gln-Gln-Gln-Gln-Gln	-	CAGCAGCAACAGCAGCAGCAGCAGCAA	THAP11	Nonframeshift insertion	Asian	[62]
	16	68810269	NM_004360:c.760G>A (p.Asp254Asn)	c.760G>A	p.Asp254Asn	G	A	CDH1	Missense	European	[62]
	16	68810269	NM_004360:c.760G>A (p.Asp254Asn)	c.760G>A	p.Asp254Asn	G	A	CDH1	missense	European	[65]
	16	68860356	NM_024562:c.567C>T (p.Pro189=)	c.567C>T	p.Pro189=	C	T	TANGO6	Synonymous	Central/South American	[62]
	16	70663739	NM_138383:c.2182C>G (p.Arg728Gly)	c.2182C>G	p.Arg728Gly	G	C	MTSS1L	Missense	Central/South American	[62]
	16	72797104	NM_006885:c.5574_5577del (p.Leu1858fs)	c.5574_5577del	p.Leu1858fs	AGAG	-	ZFHX3	Frameshift deletion	European	[62]
	16	81084459			p.Lys143Arg	T	C	AC092718.8,AC092718.3,GCSH	missense	European	[65]
	16	84977217	NM_017740:c.628G>A (p.Asp210Asn)	c.628G>A	p.Asp210Asn	C	T	ZDHHC7	Missense	Central/South American	[62]
	16	85634050	NM_014615:c.144C>T (p.Ser48=)	c.144C>T	p.Ser48=	C	T	GSE1	Synonymous	Asian	[62]
	16	87689969	NM_020655:c.1609G>A (p.Gly537Arg)	c.1609G>A	p.Gly537Arg	G	A	JPH3	Missense	European	[62]
	16	89281111	NM_001256183:c.5431A>G (p.Arg1811Gly)	c.5431A>G	p.Arg1811Gly	T	C	ANKRD11	Missense	European	[62]
	17	747063	NM_015721:c.980G>C (p.Trp327Ser)	c.980G>C	p.Trp327Ser	C	G	GEMIN4	Missense	Central/South American	[62]
	17	1747100	NM_001165921:c.257G>C (p.Arg86Pro)	c.257G>C	p.Arg86Pro	G	C	SERPINF2	Missense	European	[62]
	17	1747100	NM_001165921:c.257G>C (p.Arg86Pro)	c.257G>C	p.Arg86Pro	G	C	SERPINF2	missense	European	[65]
	17	3216519	NC_000017.11:g.3216519G>A_x000D_ (p.Arg300Gln)	c.899G>A	p.Arg300Gln	G	A	OR1A1	Missense	African	[63]
	17	3530122	NM_145068:c.1147G>A (p.Gly383Arg)	c.1147G>A	p.Gly383Arg	C	T	TRPV3	Missense	European	[62]
	17	3530122	NM_145068:c.1147G>A (p.Gly383Arg)	c.1147G>A	p.Gly383Arg	C	T	TRPV3	missense	European	[65]
	17	4032234	NC_000017.11:g.4032234G>A_x000D_ (p.Val2262Ile)	c.6784G>A	p.Val2262Ile	C	T	ZZEF1	Missense	African	[63]
	17	4183491	NM_016376:c.1859C>T (p.Ser620Leu)	c.1859C>T	p.Ser620Leu	G	A	ANKFY1	Missense	European	[62]
	17	4183491	NM_016376:c.1859C>T (p.Ser620Leu)	c.1859C>T	p.Ser620Leu	G	A	CYB5D2,ANKFY1	missense	European	[65]
	17	4530751	NM_001124758:c.693G>C (p.Leu231=)	c.693G>C	p.Leu231=	G	C	SPNS2	Synonymous	Central/South American	[62]
	17	4884399	NC_000017.11:g.4884399G>T_x000D_ (p.Asp115Tyr)	c.343G>T	p.Asp115Tyr	G	T	MINK1	Missense	African	[63]
	17	4887701	NC_000017.11:g.4887701C>T_x000D_ (p.Arg381Ter)	c.1141C>T	p.Arg381Ter	C	T	MINK1	Loss of Function	African	[63]
	17	5033984	NM_001104577:c.505C>T (p.Arg169Cys)	c.505C>T	p.Arg169Cys	G	A	SLC52A1	Missense	European	[62]
	17	5033984	NM_001104577:c.505C>T (p.Arg169Cys)	c.505C>T	p.Arg169Cys	G	A	SLC52A1	missense	European	[65]
	17	7284563	NC_000017.11:g.7284563G>A_x000D_ (p.Arg269His)	c.806G>A	p.Arg269His	G	A	SLC2A4	Missense	African	[63]
	17	7311085	NM_001970:c.233A>G (p.Asn78Ser)	c.233A>G	p.Asn78Ser	A	G	EIF5A	Missense	European	[62]
	17	7311085	NM_001970:c.233A>G (p.Asn78Ser)	c.233A>G	p.Asn78Ser	A	G	EIF5A	missense	European	[65]
	17	7852562	NM_001348716:c.4536G>T (p.Val1512=)	c.4536G>T	p.Val1512=	G	T	KDM6B	Synonymous	Central/South American	[62]
	17	8016258	NM_000180:c.3192G>A (p.Lys1064=)	c.3192G>A	p.Lys1064=	G	A	GUCY2D	Synonymous	European	[62]
	17	8016258	NM_000180:c.3192G>A (p.Lys1064=)	c.3192G>A	p.Lys1064=	G	A	GUCY2D	synonymous	European	[65]
	17	8146123	NM_002616:c.2053G>A (p.Ala685Thr)	c.2053G>A	p.Ala685Thr	C	T	PER1	Missense	European	[62]
	17	9802513	NC_000017.11:g.9802513T>C_x000D_ (p.Phe252Ser)	c.755T>C	p.Phe252Ser	A	G	GSG1L2	Missense	African	[63]
	17	11241908	NM_001173461:c.486G>A (p.Gly162=)	c.486G>A	p.Gly162=	G	A	SHISA6	Synonymous	Central/South American	[62]
	17	15975037	NM_000676:c.694G>A (p.Ala232Thr)	c.694G>A	p.Ala232Thr	G	A	ADORA2B	Missense	European	[62]
	17	16353434	NM_181716:c.3G>A (p.Met1Ile)	c.3G>A	p.Met1Ile	C	T	CENPV	Missense	European	[62]
	17	16353434	NM_181716:c.3G>A (p.Met1Ile)	c.3G>A	p.Met1Ile	C	T	CENPV	stopgain	European	[65]
	17	16552062	NM_001346171:c.1569_1572del (p.Asn523fs)	c.1569_1572del	p.Asn523fs	TTGA	-	ZNF287	Frameshift deletion	Central/South American	[62]
	17	16709017	NM_014695:c.960A>G (p.Leu320=)	c.960A>G	p.Leu320=	A	G	CCDC144A	Synonymous	Central/South American	[62]
	17	17171776	NM_015134:c.2222A>T (p.Asp741Val)	c.2222A>T	p.Asp741Val	A	T	MPRIP	Missense	European	[62]
	17	17994395	NM_001130092:c.688C>T (p.Arg230Trp)	c.688C>T	p.Arg230Trp	C	T	DRC3	Missense	European	[62]
	17	19019527	NC_000017.11:g.19019527C>T_x000D_ (p.Ser465Phe)	c.1394C>T	p.Ser465Phe	C	T	SLC5A10	Missense	African	[63]
	17	21895128	rs1446333119			G	C	AC243725.1		European	[64]
	17	28681942	NM_001320755:c.1559G>A (p.Arg520His)	c.1559G>A	p.Arg520His	G	A	SUPT6H	Missense	Central/South American	[62]
	17	29621241	NM_032854:c.181G>A (p.Val61Ile)	c.181G>A	p.Val61Ile	C	T	CORO6	Missense	Asian	[62]
	17	29631412	NM_001282129:c.3782G>A (p.Arg1261His)	c.3782G>A	p.Arg1261His	C	T	SSH2	Missense	Central/South American	[62]
	17	31357015	NM_001042492:c.7794G>A (p.Val2598=)	c.7794G>A	p.Val2598=	G	A	NF1	Synonymous	Central/South American	[62]
	17	31359005	NM_001042492:c.8150C>T (p.Pro2717Leu)	c.8150C>T	p.Pro2717Leu	C	T	NF1	Missense	European	[62]
	17	31359005	NM_001042492:c.8150C>T (p.Pro2717Leu)	c.8150C>T	p.Pro2717Leu	C	T	NF1	missense	European	[65]
	17	33291652	NC_000017.11:g.33291652G>A_x000D_ (p.Gly155Asp)	c.464G>A	p.Gly155Asp	C	T	ASIC2	Missense	African	[63]
	17	35557294	NM_001129820:c.769T>C (p.Cys257Arg)	c.769T>C	p.Cys257Arg	A	G	SLFN14	Missense	Asian	[62]
	17	35844619	NM_139215:c.1320_1321insAGAAGTGGGGGCGGCTATGGTGGAGACAGAAGTGGGGGTGGCTATGGTGGAGAC (p.Asp440delinsAsp-Arg-Ser-Gly-Gly-Gly-Tyr-Gly-Gly-Asp-Arg-Ser-Gly-Gly-Gly-Tyr-Gly-Gly-Asp)	c.1320_1321insAGAAGTGGGGGCGGCTATGGTGGAGACAGAAGTGGGGGTGGCTATGGTGGAGAC	p.Asp440delinsAsp-Arg-Ser-Gly-Gly-Gly-Tyr-Gly-Gly-Asp-Arg-Ser-Gly-Gly-Gly-Tyr-Gly-Gly-Asp	-	AGAAGTGGGGGCGGCTATGGTGGAGACAGAAGTGGGGGTGGCTATGGTGGAGAC	TAF15	Nonframeshift insertion	Central/South American	[62]
	17	40035222	NM_001079518:c.415G>A (p.Ala139Thr)	c.415G>A	p.Ala139Thr	C	T	MED24	Missense	Central/South American	[62]
	17	40818854	NM_000421:c.1680_1681insGGCAGCTCCGGCGGCGGATACGGCGGCGGCAGCAGCTCCGGCGGCGGATACGGCGGCGGC (p.Ser561delinsGly-Ser-Ser-Gly-Gly-Gly-Tyr-Gly-Gly-Gly-Ser-Ser-Ser-Gly-Gly-Gly-Tyr-Gly-Gly-Gly-Ser)	c.1680_1681insGGCAGCTCCGGCGGCGGATACGGCGGCGGCAGCAGCTCCGGCGGCGGATACGGCGGCGGC	p.Ser561delinsGly-Ser-Ser-Gly-Gly-Gly-Tyr-Gly-Gly-Gly-Ser-Ser-Ser-Gly-Gly-Gly-Tyr-Gly-Gly-Gly-Ser	-	GCCGCCGCCGTATCCGCCGCCGGAGCTGCTGCCGCCGCCGTATCCGCCGCCGGAGCTGCC	KRT10	Nonframeshift insertion	Asian	[62]
	17	41489540	NM_003771:c.325G>C (p.Glu109Gln)	c.325G>C	p.Glu109Gln	C	G	KRT36	Missense	European	[62]
	17	41756183	NC_000017.11:g.41756183A>G_x000D_ (p.Tyr693Cys)	c.2078A>G	p.Tyr693Cys	T	C	JUP	Missense	African	[63]
	17	41821708	NM_021939:c.1454G>A (p.Arg485Gln)	c.1454G>A	p.Arg485Gln	G	A	FKBP10	Missense	Central/South American	[62]
	17	41821726	NC_000017.11:g.41821726C>A_x000D_ (p.Thr491Lys)	c.1472C>A	p.Thr491Lys	C	A	FKBP10	Missense	African	[63]
	17	41912433	NC_000017.11:g.41912433G>A_x000D_ (p.Gly90Glu)	c.269G>A	p.Gly90Glu	C	T	ACLY	Missense	African	[63]
	17	42105127	NM_024119:c.1292C>A (p.Thr431Asn)	c.1292C>A	p.Thr431Asn	G	T	DHX58	Missense	European	[62]
	17	42121192	NM_021078:c.113C>T (p.Pro38Leu)	c.113C>T	p.Pro38Leu	G	A	KAT2A	Missense	Asian	[62]
	17	42689570	NM_003632:c.1678G>A (p.Asp560Asn)	c.1678G>A	p.Asp560Asn	G	A	CNTNAP1	Missense	European	[62]
	17	42689570	NM_003632:c.1678G>A (p.Asp560Asn)	c.1678G>A	p.Asp560Asn	G	A	CNTNAP1	missense	European	[65]
	17	43493576	NM_001322218:c.989G>A (p.Ser330Asn)	c.989G>A	p.Ser330Asn	G	A	DHX8	Missense	European	[62]
	17	43493576	NM_001322218:c.989G>A (p.Ser330Asn)	c.989G>A	p.Ser330Asn	G	A	DHX8	missense	European	[65]
	17	44093419	NM_001015053:c.423_424insATGCTGGCAGCCAAGCGGCAGCAGGAG (p.Leu142delinsMet-Leu-Ala-Ala-Lys-Arg-Gln-Gln-Glu-Leu)	c.423_424insATGCTGGCAGCCAAGCGGCAGCAGGAG	p.Leu142delinsMet-Leu-Ala-Ala-Lys-Arg-Gln-Gln-Glu-Leu	-	CTCCTGCTGCCGCTTGGCTGCCAGCAT	HDAC5	Nonframeshift insertion	Asian	[62]
	17	44261587	NM_000342:c.156G>C (p.Pro52=)	c.156G>C	p.Pro52=	C	G	SLC4A1	Synonymous	European	[62]
	17	48964411			p.Tyr52Ter	G	C	GIP	stopgain	European	[65]
	17	50196361	NM_000088:c.910C>T (p.Arg304Cys)	c.910C>T	p.Arg304Cys	G	A	COL1A1	Missense	European	[62]
	17	50196361	NM_000088:c.910C>T (p.Arg304Cys)	c.910C>T	p.Arg304Cys	G	A	COL1A1	missense	European	[65]
	17	50707609			p.Glu16Gln	C	G	ANKRD40	missense	European	[65]
	17	58193450	NM_000502:c.250A>C (p.Arg84=)	c.250A>C	p.Arg84=	A	C	EPX	Synonymous	European	[62]
	17	58193450	NM_000502:c.250A>C (p.Arg84=)	c.250A>C	p.Arg84=	A	C	EPX	synonymous	European	[65]
	17	58193451	NM_000502:c.251G>C (p.Arg84Thr)	c.251G>C	p.Arg84Thr	G	C	EPX	Missense	European	[62]
	17	58193451	NM_000502:c.251G>C (p.Arg84Thr)	c.251G>C	p.Arg84Thr	G	C	EPX	missense	European	[65]
	17	58311095	NM_001261835:c.3200C>T (p.Ala1067Val)	c.3200C>T	p.Ala1067Val	G	A	TSPOAP1	Missense	Asian	[62]
	17	60990181	NM_001099432:c.1432C>T (p.Arg478Cys)	c.1432C>T	p.Arg478Cys	C	T	BCAS3	Missense	Central/South American	[62]
	17	62736435	NM_152598:c.1433A>G (p.His478Arg)	c.1433A>G	p.His478Arg	T	C	MARCH10	Missense	Asian	[62]
	17	63484864			p.Ala7=	G	A	ACE,AC113554.1	synonymous	European	[65]
	17	65927647	NM_001302891:c.1789C>T (p.Arg597Cys)	c.1789C>T	p.Arg597Cys	G	A	CEP112	Missense	European	[62]
	17	67738162	NM_001303272:c.1024G>A (p.Glu342Lys)	c.1024G>A	p.Glu342Lys	G	A	NOL11	Missense	European	[62]
	17	68921472	NC_000017.11:g.68921472G>A_x000D_ (p.Glu508Lys)	c.1522G>A	p.Glu508Lys	C	T	ABCA8	Missense	African	[63]
	17	73201397	NM_018714:c.1570A>G (p.Lys524Glu)	c.1570A>G	p.Lys524Glu	A	G	COG1	Missense	European	[62]
	17	73201397	NM_018714:c.1570A>G (p.Lys524Glu)	c.1570A>G	p.Lys524Glu	A	G	COG1	missense	European	[65]
	17	75506320	NM_020753:c.711G>A (p.Val237=)	c.711G>A	p.Val237=	C	T	CASKIN2	Synonymous	European	[62]
	17	75521997	NM_207346:c.916A>G (p.Met306Val)	c.916A>G	p.Met306Val	A	G	TSEN54	Missense	European	[62]
	17	75809893	NC_000017.11:g.75809893G>A_x000D_ (p.Gly80Ser)	c.238G>A	p.Gly80Ser	G	A	UNK	Missense	African	[63]
	17	75923578	NM_001319193:c.1032A>G (p.Pro344=)	c.1032A>G	p.Pro344=	T	C	FBF1	Synonymous	Asian	[62]
	17	76019639	NM_001320747:c.1026C>T (p.Ala342=)	c.1026C>T	p.Ala342=	G	A	EVPL	Synonymous	Asian	[62]
	17	76625498	NM_018414:c.1635C>T (p.Gly545=)	c.1635C>T	p.Gly545=	G	A	ST6GALNAC1	Synonymous	Asian	[62]
	17	78086893	NM_001142640:c.3593A>T (p.Gln1198Leu)	c.3593A>T	p.Gln1198Leu	A	T	TNRC6C	Missense	European	[62]
	17	78086893	NM_001142640:c.3593A>T (p.Gln1198Leu)	c.3593A>T	p.Gln1198Leu	A	T	TNRC6C	missense	European	[65]
	17	78444782	NM_173628:c.11350G>A (p.Asp3784Asn)	c.11350G>A	p.Asp3784Asn	C	T	DNAH17	Missense	Central/South American	[62]
	17	78484909	NM_173628:c.7608C>T (p.Ala2536=)	c.7608C>T	p.Ala2536=	G	A	DNAH17	Synonymous	European	[62]
	17	78484909	NM_173628:c.7608C>T (p.Ala2536=)	c.7608C>T	p.Ala2536=	G	A	DNAH17	synonymous	European	[65]
	17	81683754	NM_001040025:c.72A>C (p.Gly24=)	c.72A>C	p.Gly24=	T	G	ARL16	Synonymous	Central/South American	[62]
	18	321803	NM_130386:c.2068T>C (p.Trp690Arg)	c.2068T>C	p.Trp690Arg	A	G	COLEC12	Missense	Central/South American	[62]
	18	644947	NM_001289036:c.1403A>G (p.Gln468Arg)	c.1403A>G	p.Gln468Arg	A	G	CLUL1	Missense	Asian	[62]
	18	3452070	NM_170695:c.91C>T (p.Pro31Ser)	c.91C>T	p.Pro31Ser	C	T	TGIF1	Missense	Central/South American	[62]
	18	6873755	NM_001010000:c.715G>A (p.Val239Ile)	c.715G>A	p.Val239Ile	G	A	ARHGAP28	Missense	Central/South American	[62]
	18	11889469	NM_023075:c.412C>T (p.Arg138Trp)	c.412C>T	p.Arg138Trp	G	A	MPPE1	Missense	Central/South American	[62]
	18	12326022	NM_001303530:c.795G>C (p.Ala265=)	c.795G>C	p.Ala265=	G	C	TUBB6	Synonymous	European	[62]
	18	13288784	rs576835177			C	T	LDLRAD4		European	[64]
	18	13826106	NM_005913:c.341T>G (p.Ile114Ser)	c.341T>G	p.Ile114Ser	T	G	MC5R	Missense	Central/South American	[62]
	18	27985537	NM_001308176:c.1873C>T (p.Arg625Trp)	c.1873C>T	p.Arg625Trp	G	A	CDH2	Missense	Central/South American	[62]
	18	35245679	NM_001135178:c.974G>T (p.Arg325Met)	c.974G>T	p.Arg325Met	G	T	ZNF397	Missense	European	[62]
	18	35677701	NC_000018.11:g.35677701G>A_x000D_ (p.Arg142His)	c.425G>A	p.Arg142His	G	A	GALNT1	Missense	African	[63]
	18	36709336	NM_001281739:c.1902C>T (p.Ser634=)	c.1902C>T	p.Ser634=	C	T	FHOD3	Synonymous	Central/South American	[62]
	18	51067189				-	C	SMAD4	Splice site	European	[62]
	18	57701307	NC_000018.11:g.57701307C>T_x000D_ (p.Pro134Ser)	c.400C>T	p.Pro134Ser	G	A	ATP8B1	Missense	African	[63]
	18	58329068	NM_001144967:c.754C>G (p.Arg252Gly)	c.754C>G	p.Arg252Gly	C	G	NEDD4L	Missense	European	[62]
	18	59220386	NM_001012513:c.121G>T (p.Gly41Cys)	c.121G>T	p.Gly41Cys	G	T	GRP	Missense	Central/South American	[62]
	18	61528101	NM_031891:c.1152C>T (p.Asp384=)	c.1152C>T	p.Asp384=	C	T	CDH20	Synonymous	Central/South American	[62]
	18	62211239	NC_000018.11:g.62211239G>A_x000D_ (p.Ala205Thr)	c.613G>A	p.Ala205Thr	G	A	RELCH	Missense	African	[63]
	18	62570232	NC_000018.11:g.62570232+1G>T	c.1975+1G>T		G	T	ZCCHC2	Loss of Function	African	[63]
	18	63793232	NC_000018.11:g.63793232C>A_x000D_ (p.Ser97Arg)	c.291C>A	p.Ser97Arg	C	A	SERPINB7	Missense	African	[63]
	18	69564537	NM_152721:c.117C>T (p.Pro39=)	c.117C>T	p.Pro39=	C	T	DOK6	Synonymous	European	[62]
	18	70145667	NM_173630:c.2426T>C (p.Ile809Thr)	c.2426T>C	p.Ile809Thr	A	G	RTTN	Missense	European	[62]
	18	70145667	NM_173630:c.2426T>C (p.Ile809Thr)	c.2426T>C	p.Ile809Thr	A	G	RTTN	missense	European	[65]
	18	74320546	NM_001174123:c.168A>G (p.Thr56=)	c.168A>G	p.Thr56=	A	G	C18orf63	Synonymous	Central/South American	[62]
	18	75064281			p.Ser2187Phe	C	T	ZNF407	missense	European	[65]
	18	75064451	NM_017757:c.6730G>A (p.Glu2244Lys)	c.6730G>A	p.Glu2244Lys	G	A	ZNF407	Missense	Central/South American	[62]
	18	78992626	NM_171999:c.635_636insGCA (p.Leu212delinsLeu-Gln)	c.635_636insGCA	p.Leu212delinsLeu-Gln	-	GCA	SALL3	Nonframeshift insertion	Central/South American	[62]
	18	79225853	rs1381043271			CGCAGGGCGGCCAC	-	ATP9B	intronic	European	[64]
	18	79307172	NM_198531:c.1711G>A (p.Ala571Thr)	c.1711G>A	p.Ala571Thr	G	A	ATP9B	Missense	Central/South American	[62]
	19	581322	NM_198591:c.260T>C (p.Met87Thr)	c.260T>C	p.Met87Thr	T	C	BSG	Missense	Asian	[62]
	19	868434	NM_005481:c.2465G>A (p.Arg822His)	c.2465G>A	p.Arg822His	C	T	MED16	Missense	Central/South American	[62]
	19	871953	NM_005481:c.2071C>T (p.Arg691Cys)	c.2071C>T	p.Arg691Cys	G	A	MED16	Missense	European	[62]
	19	1011411			p.Asp391=	G	A	TMEM259	synonymous	European	[65]
	19	1108242	NM_001100122:c.3908C>T (p.Pro1303Leu)	c.3908C>T	p.Pro1303Leu	G	A	SBNO2	Missense	European	[62]
	19	1819103	NM_020695:c.2679C>T (p.His893=)	c.2679C>T	p.His893=	G	A	REXO1	Synonymous	Central/South American	[62]
	19	2252970	NM_144616:c.470G>C (p.Arg157Pro)	c.470G>C	p.Arg157Pro	C	G	JSRP1	Missense	European	[62]
	19	2933881	NM_021217:c.1246G>A (p.Ala416Thr)	c.1246G>A	p.Ala416Thr	C	T	ZNF77	Missense	Central/South American	[62]
	19	3543400	NM_001135580:c.249G>A (p.Pro83=)	c.249G>A	p.Pro83=	G	A	C19orf71	Synonymous	European	[62]
	19	3543400	NM_001135580:c.249G>A (p.Pro83=)	c.249G>A	p.Pro83=	G	A	MFSD12,C19orf71	synonymous	European	[65]
	19	4512328			p.Asn530=	G	A	PLIN4	synonymous	European	[65]
	19	4512955	NM_001080400:c.786_962del (p.262_321del)	c.786_962del	p.262_321del	TCCTTGGTACCTGTTAGGACAGTCTTACTGGTGTCCACGCCGGTCTGGATGGTTCCTTTGGCCACATTCATGGCACCAGTCACCCCACTACAGACGGTGTCCTTGGTACCTGTTAGGACAGTCTTACTGGTGTCCACGCCGGTCTGGATGGTTCCTTTGGCCACATTCATGGCACCA	-	PLIN4	Nonframeshift deletion	European	[62]
	19	5896510			p.Asp85Asn	C	T	AC024592.3,NDUFA11	missense	European	[65]
	19	7520442	NM_018083:c.1200_1201insGCCGCTGCTGCAGCTGCCGCG (p.Ala400delinsAla-Ala-Ala-Ala-Ala-Ala-Ala-Ala)	c.1200_1201insGCCGCTGCTGCAGCTGCCGCG	p.Ala400delinsAla-Ala-Ala-Ala-Ala-Ala-Ala-Ala	-	GCCGCTGCTGCAGCTGCCGCG	ZNF358	Nonframeshift insertion	European	[62]
	19	7611095			p.Ser350=	T	C	CAMSAP3	synonymous	European	[65]
	19	7692010	rs113870866			A	G	FCER2	intronic	Central/South American	[64]
	19	7933931	NM_006351:c.616C>T (p.Arg206Ter)	c.616C>T	p.Arg206Ter	G	A	TIMM44	stopgain	Central/South American	[62]
	19	8499546	NC_000019.11:g.8499546G>T_x000D_ (p.Val88Phe)	c.262G>T	p.Val88Phe	C	A	PRAM1	Missense	African	[63]
	19	8951340	NC_000019.11:g.8951340C>G_x000D_ (p.Ala8477Gly)	c.25430C>G	p.Ala8477Gly	G	C	MUC16	Missense	African	[63]
	19	10403376	NC_000019.11:g.10403376+2T>C	c.102+2T>C		A	G	CDC37	Loss of Function	African	[63]
	19	10514932	NM_030760:c.80G>A (p.Gly27Asp)	c.80G>A	p.Gly27Asp	C	T	S1PR5	Missense	Central/South American	[62]
	19	10514953	NC_000019.11:g.10514953A>G_x000D_ (p.Asn20Ser)	c.59A>G	p.Asn20Ser	T	C	S1PR5	Missense	African	[63]
	19	10985290	NM_003072:c.240T>C (p.His80=)	c.240T>C	p.His80=	T	C	SMARCA4	Synonymous	Asian	[62]
	19	11174590	NM_015493:c.1975A>C (p.Met659Leu)	c.1975A>C	p.Met659Leu	T	G	KANK2	Missense	European	[62]
	19	11193901	NM_001329451:c.179G>A (p.Arg60Gln)	c.179G>A	p.Arg60Gln	C	T	KANK2	Missense	Asian	[62]
	19	11214379	NM_020812:c.4234G>A (p.Val1412Ile)	c.4234G>A	p.Val1412Ile	C	T	DOCK6	Missense	European	[62]
	19	11423886	NM_001302453:c.945C>A (p.Asp315Glu)	c.945C>A	p.Asp315Glu	G	T	CCDC151	Missense	Central/South American	[62]
	19	12074059	NM_001136501:c.32T>C (p.Val11Ala)	c.32T>C	p.Val11Ala	T	C	ZNF844	Missense	European	[62]
	19	12655752	NM_001173498:c.1769G>A (p.Arg590His)	c.1769G>A	p.Arg590His	C	T	MAN2B1	Missense	Asian	[62]
	19	12792168	NC_000019.11:g.12792168G>A_x000D_ (p.Glu133Lys)	c.397G>A	p.Glu133Lys	G	A	JUNB	Missense	African	[63]
	19	13968595	NM_002918:c.1702G>A (p.Ala568Thr)	c.1702G>A	p.Ala568Thr	C	T	RFX1	Missense	European	[62]
	19	13983583	NC_000019.11:g.13983583G>A_x000D_ (p.Arg111Gln)	c.332G>A	p.Arg111Gln	C	T	RFX1	Missense	African	[63]
	19	15191839	NM_000435:c.708C>T (p.Asn236=)	c.708C>T	p.Asn236=	G	A	NOTCH3	Synonymous	Central/South American	[62]
	19	15401460	NM_014371:c.506G>A (p.Arg169His)	c.506G>A	p.Arg169His	C	T	AKAP8L	Missense	European	[62]
	19	17734348	NM_001308363:c.3022C>T (p.Leu1008=)	c.3022C>T	p.Leu1008=	C	T	MAP1S	Synonymous	European	[62]
	19	17734348	NM_001308363:c.3022C>T (p.Leu1008=)	c.3022C>T	p.Leu1008=	C	T	MAP1S	synonymous	European	[65]
	19	18446462	NM_006532:c.1551C>T (p.Ser517=)	c.1551C>T	p.Ser517=	G	A	ELL	Synonymous	Central/South American	[62]
	19	20544653	NM_001159293:c.1382_1549del (p.461_517del)	c.1382_1549del	p.461_517del	CTTTGCCACATTCTTCACATTTGTAGGGTTTCTCTCCAGTATGAATTCTCTTATGTCTAGTAAGGATAAAGGAGCGCTTAAAAGCCTTGCCACATCGTTCACATTTGTAGGGTTTCTCTCCAGTATGAATTCTCTTATGTGCAGTAAGGTGTGAGGACGAGTTGAAGG	-	ZNF737	Nonframeshift deletion	Asian	[62]
	19	20807211	NC_000019.11:g.20807211C>A_x000D_ (p.His537Gln)	c.1611C>A	p.His537Gln	C	A	ZNF66	Missense	African	[63]
	19	20807213	NC_000019.11:g.20807213A>T_x000D_ (p.Lys538Met)	c.1613A>T	p.Lys538Met	A	T	ZNF66	Missense	African	[63]
	19	34327848	NM_014686:c.924G>A (p.Ala308=)	c.924G>A	p.Ala308=	G	A	KIAA0355	Synonymous	Central/South American	[62]
	19	35736747	NM_014727:c.7217C>T (p.Ala2406Val)	c.7217C>T	p.Ala2406Val	C	T	KMT2B	Missense	European	[62]
	19	35736747	NM_014727:c.7217C>T (p.Ala2406Val)	c.7217C>T	p.Ala2406Val	C	T	KMT2B	missense	European	[65]
	19	35740421	NM_024660:c.301C>T (p.Pro101Ser)	c.301C>T	p.Pro101Ser	G	A	IGFLR1	Missense	European	[62]
	19	35740421	NM_024660:c.301C>T (p.Pro101Ser)	c.301C>T	p.Pro101Ser	G	A	IGFLR1,AD000671.2	missense	European	[65]
	19	35785048	NC_000019.11:g.35785048C>T_x000D_ (p.Arg555Trp)	c.1663C>T	p.Arg555Trp	C	T	ARHGAP33	Missense	African	[63]
	19	35944946	NM_024509:c.1814C>A (p.Ala605Glu)	c.1814C>A	p.Ala605Glu	C	A	LRFN3	Missense	European	[62]
	19	36141143	NM_001749:c.133_147del (p.45_49del)	c.133_147del	p.45_49del	GGCGGCGGCGGTGGT	-	CAPNS1	Nonframeshift deletion	Central/South American	[62]
	19	40198389	NM_002446:c.697G>T (p.Ala233Ser)	c.697G>T	p.Ala233Ser	G	T	MAP3K10	Missense	Asian	[62]
	19	40218053	NM_152479:c.329C>T (p.Ala110Val)	c.329C>T	p.Ala110Val	G	A	TTC9B	Missense	Central/South American	[62]
	19	40506343	NM_020971:c.1773G>A (p.Val591=)	c.1773G>A	p.Val591=	G	A	SPTBN4	Synonymous	European	[62]
	19	40560234	NM_020971:c.5746C>T (p.Arg1916Trp)	c.5746C>T	p.Arg1916Trp	C	T	SPTBN4	Missense	Central/South American	[62]
	19	41197899	NC_000019.11:g.41197899G>A_x000D_ (p.Cys155Tyr)	c.464G>A	p.Cys155Tyr	G	A	CYP2S1	Missense	African	[63]
	19	42234656	NM_019884:c.689G>A (p.Arg230His)	c.689G>A	p.Arg230His	C	T	GSK3A	Missense	European	[62]
	19	42234656	NM_019884:c.689G>A (p.Arg230His)	c.689G>A	p.Arg230His	C	T	GSK3A,AC006486.1	missense	European	[65]
	19	42588859	NM_001816:c.883G>A (p.Gly295Arg)	c.883G>A	p.Gly295Arg	C	T	CEACAM8	Missense	European	[62]
	19	44757074	NM_005178:c.577_581delinsGTGCCACCAGGTGCCAGCCCCA;NM_005178(BCL3_i001) (p.(Thr193Valfs*64))	c.577_581delinsGTGCCACCAGGTGCCAGCCCCA;NM_005178(BCL3_i001)	p.Thr193Valfs*64	-	GTGCCACCAGGTGCCAGCCCCA	BCL3	Frameshift insertion	Central/South American	[62]
	19	44784309	NM_012116:c.825C>T (p.Ile275=)	c.825C>T	p.Ile275=	C	T	CBLC	Synonymous	Central/South American	[62]
	19	45713050	NM_001329633:c.446G>A (p.Gly149Asp)	c.446G>A	p.Gly149Asp	C	T	FBXO46	Missense	European	[62]
	19	45713050	NM_001329633:c.446G>A (p.Gly149Asp)	c.446G>A	p.Gly149Asp	C	T	FBXO46	missense	European	[65]
	19	45884439	NM_015649:c.1334_1335delinsT (p.Gly445Valfs*66)	c.1334_1335delinsT	p.Gly445Valfs*66	delCC	insT	IRF2BP1	Frameshift deletion	Central/South American	[62]
	19	46921700	NM_004491:c.3025C>A (p.His1009Asn)	c.3025C>A	p.His1009Asn	C	A	ARHGAP35	Missense	Asian	[62]
	19	47681163	NM_015711:c.1993C>T (p.Gln665Ter)	c.1993C>T	p.Gln665Ter	C	T	BICRA	stopgain	Central/South American	[62]
	19	47681188	NM_015711:c.2018G>T (p.Ser673Ile)	c.2018G>T	p.Ser673Ile	G	T	BICRA	Missense	Central/South American	[62]
	19	48745761	NM_182575:c.99A>G (p.Leu33=)	c.99A>G	p.Leu33=	T	C	IZUMO1	Synonymous	European	[62]
	19	48745761	NM_182575:c.99A>G (p.Leu33=)	c.99A>G	p.Leu33=	T	C	IZUMO1	synonymous	European	[65]
	19	48939580	NM_014475:c.498C>T (p.Asp166=)	c.498C>T	p.Asp166=	C	T	DHDH	Synonymous	European	[62]
	19	48939580	NM_014475:c.498C>T (p.Asp166=)	c.498C>T	p.Asp166=	C	T	DHDH	missense	European	[65]
	19	49070505	NM_031886:c.929G>A (p.Arg310His)	c.929G>A	p.Arg310His	C	T	KCNA7	Missense	European	[62]
	19	52774633	NM_001321866:c.132G>A (p.Ser44=)	c.132G>A	p.Ser44=	C	T	ZNF600	Synonymous	Asian	[62]
	19	54575487	NC_000019.11:g.54575487A>C_x000D_ (p.Tyr296Ser)	c.887A>C	p.Tyr296Ser	A	C	LILRA2	Missense	African	[63]
	19	54595842			p.Arg289Cys	C	T	LILRA1	missense	European	[65]
	19	54773524	NC_000019.11:g.54773524A>G_x000D_ (p.Ser88Gly)	c.262A>G	p.Ser88Gly	A	G	KIR2DL1	Missense	African	[63]
	19	54775225	NC_000019.11:g.54775225A>G_x000D_ (p.Asn144Ser)	c.431A>G	p.Asn144Ser	A	G	KIR2DL1	Missense	African	[63]
	19	55228714	NM_173804:c.28C>G (p.Leu10Val)	c.28C>G	p.Leu10Val	G	C	TMEM86B	Missense	Central/South American	[62]
	19	55342228	NM_032701:c.124C>G (p.Leu42Val)	c.124C>G	p.Leu42Val	C	G	KMT5C	Missense	Central/South American	[62]
	19	55353745	NM_144613:c.242delA (p.Asn81fs)	c.242delA	p.Asn81fs	T	-	COX6B2	Frameshift deletion	Central/South American	[62]
	19	55651322	NM_013301:c.353A>G (p.Glu118Gly)	c.353A>G	p.Glu118Gly	A	G	CCDC106	Missense	European	[62]
	19	55862155	NM_134444:c.2182_2183insTAGCGTAAGTCTCCGTTTATTGAGACCACTGATTGGGTTTCAGAGAAGACTA (p.Leu728_Ala729delinsLeu-Ala-Ter)	c.2182_2183insTAGCGTAAGTCTCCGTTTATTGAGACCACTGATTGGGTTTCAGAGAAGACTA	p.Leu728_Ala729delinsLeu-Ala-Ter	-	TAGCGTAAGTCTCCGTTTATTGAGACCACTGATTGGGTTTCAGAGAAGACTA	NLRP4	stopgain	European	[62]
	19	57253918	NM_001145078:c.700G>C (p.Gly234Arg)	c.700G>C	p.Gly234Arg	G	C	ZNF805	Missense	Central/South American	[62]
	19	57874619	NC_000019.11:g.57874619G>C_x000D_ (p.Leu257Phe)	c.771G>C	p.Leu257Phe	C	G	ZNF814	Missense	African	[63]
	19	58516973	NC_000019.11:g.58516973C>T_x000D_ (p.Pro234Leu)	c.701C>T	p.Pro234Leu	G	A	ZBTB45	Missense	African	[63]
	20	492276	NM_177560:c.191C>T (p.Pro64Leu)	c.191C>T	p.Pro64Leu	G	A	CSNK2A1	Missense	Asian	[62]
	20	9411083	NM_001172646:c.2046G>A (p.Ser682=)	c.2046G>A	p.Ser682=	G	A	PLCB4	Synonymous	European	[62]
	20	17659025			p.Ala495Thr	C	T	RRBP1	missense	European	[65]
	20	29360893	rs1321001584			T	A	DUX4L33		European	[64]
	20	32327590	NM_004798:c.1897G>A (p.Val633Met)	c.1897G>A	p.Val633Met	G	A	KIF3B	Missense	European	[62]
	20	32456228	NM_001351680:c.277G>A (p.Asp93Asn)	c.277G>A	p.Asp93Asn	C	T	NOL4L	Missense	Central/South American	[62]
	20	32456335	NM_001351680:c.170C>T (p.Ser57Leu)	c.170C>T	p.Ser57Leu	G	A	NOL4L	Missense	Central/South American	[62]
	20	34999127	NM_020884:c.4388T>C (p.Leu1463Ser)	c.4388T>C	p.Leu1463Ser	T	C	MYH7B	Missense	European	[62]
	20	34999127	NM_020884:c.4388T>C (p.Leu1463Ser)	c.4388T>C	p.Leu1463Ser	T	C	MYH7B	missense	European	[65]
	20	35548556	NM_198398:c.509G>T (p.Gly170Val)	c.509G>T	p.Gly170Val	G	T	ERGIC3	Missense	Central/South American	[62]
	20	37522835	NM_001322802:c.317C>T (p.Pro106Leu)	c.317C>T	p.Pro106Leu	C	T	NNAT	Missense	European	[62]
	20	37522835	NM_001322802:c.317C>T (p.Pro106Leu)	c.317C>T	p.Pro106Leu	C	T	BLCAP,NNAT	missense	European	[65]
	20	41163760	NM_002660:c.937C>T (p.Gln313Ter)	c.937C>T	p.Gln313Ter	C	T	PLCG1	stopgain	European	[62]
	20	41163760	NM_002660:c.937C>T (p.Gln313Ter)	c.937C>T	p.Gln313Ter	C	T	PLCG1	stopgain	European	[65]
	20	42791271	NM_133170:c.410A>G (p.Asn137Ser)	c.410A>G	p.Asn137Ser	T	C	PTPRT	Missense	European	[62]
	20	46013314	NC_000020.11:g.46013314C>A_x000D_ (p.Pro464Thr)	c.1390C>A	p.Pro464Thr	C	A	MMP9	Missense	African	[63]
	20	46502068	NM_018102:c.1271G>A (p.Arg424Gln)	c.1271G>A	p.Arg424Gln	C	T	ZNF334	Missense	Asian	[62]
	20	46600009			p.Thr190=	A	G	SLC13A3	synonymous	European	[65]
	20	56631424	NM_003222:c.268C>T (p.Leu90=)	c.268C>T	p.Leu90=	C	T	TFAP2C	Synonymous	Central/South American	[62]
	20	56631589	NM_003222:c.433C>T (p.Arg145Cys)	c.433C>T	p.Arg145Cys	C	T	TFAP2C	Missense	European	[62]
	20	56631589	NM_003222:c.433C>T (p.Arg145Cys)	c.433C>T	p.Arg145Cys	C	T	TFAP2C	missense	European	[65]
	20	58854572	NC_000020.11:g.58854572C>A_x000D_ (p.Ala436Asp)	c.1307C>A	p.Ala436Asp	C	A	GNAS	Missense	African	[63]
	20	58905443	NM_001309840:c.316C>G (p.Arg106Gly)	c.316C>G	p.Arg106Gly	C	G	GNAS	Missense	European	[62]
	20	62812575	NM_007346:c.960C>T (p.Asp320=)	c.960C>T	p.Asp320=	C	T	OGFR	Synonymous	European	[62]
	20	63693276	NM_032957:c.3057C>T (p.Asp1019=)	c.3057C>T	p.Asp1019=	C	T	RTEL1	Synonymous	European	[62]
	20	64048641	NM_018419:c.680A>G (p.Glu227Gly)	c.680A>G	p.Glu227Gly	T	C	SOX18	Missense	European	[62]
	21	14227102	NM_001320602:c.676G>A (p.Val226Ile)	c.676G>A	p.Val226Ile	G	A	RBM11	Missense	Central/South American	[62]
	21	29066758	NM_006585:c.582C>T (p.Ser194=)	c.582C>T	p.Ser194=	G	A	CCT8	Synonymous	Central/South American	[62]
	21	30166451	NM_012131:c.167G>A (p.Arg56Gln)	c.167G>A	p.Arg56Gln	C	T	CLDN17	Missense	Central/South American	[62]
	21	30755152	NM_181619:c.227A>G (p.Tyr76Cys)	c.227A>G	p.Tyr76Cys	T	C	KRTAP21-1	Missense	European	[62]
	21	33353696	NM_000629:c.1353G>A (p.Pro451=)	c.1353G>A	p.Pro451=	G	A	IFNAR1	Synonymous	Asian	[62]
	21	33432218			p.Asn201=	C	T	IFNGR2	synonymous	European	[65]
	21	38299657	NM_001276436:c.396C>T (p.Val132=)	c.396C>T	p.Val132=	C	T	KCNJ15	Synonymous	European	[62]
	21	40692809				C	A	DSCAM	Splice site	European	[62]
	21	42099153	NM_001199528:c.943G>A (p.Val315Ile)	c.943G>A	p.Val315Ile	G	A	UMODL1	Missense	European	[62]
	21	42111290	NM_173568:c.2068_2069insAGGGG (p.Gln690fs)	c.2068_2069insAGGGG	p.Gln690fs	-	AGGGG	UMODL1	Frameshift insertion	Central/South American	[62]
	21	42706006	rs2839575			G	A	PDE9A	intronic	Central/South American	[64]
	21	43982362	NM_020132:c.1101C>T (p.Tyr367=)	c.1101C>T	p.Tyr367=	C	T	AGPAT3	Synonymous	Central/South American	[62]
	21	44533817	NM_144991:c.410C>T (p.Thr137Met)	c.410C>T	p.Thr137Met	G	A	TSPEAR	Missense	European	[62]
	21	44533817	NM_144991:c.410C>T (p.Thr137Met)	c.410C>T	p.Thr137Met	G	A	TSPEAR	missense	European	[65]
	21	44600630	NM_198689:c.9G>A (p.Ala3=)	c.9G>A	p.Ala3=	G	A	KRTAP10-7	Synonymous	Central/South American	[62]
	21	44943819	NC_000021.11:g.44943819G>A_x000D_ (p.Val89Ile)	c.265G>A	p.Val89Ile	G	A	FAM207A	Missense	African	[63]
	21	45496520	NM_130445:c.2530_2547del (p.844_849del)	c.2530_2547del	p.844_849del	CCTCCAGGGCCCCCAGGC	-	COL18A1	Nonframeshift deletion	Central/South American	[62]
	21	45516027	NM_194255:c.1407C>A (p.Ala469=)	c.1407C>A	p.Ala469=	G	T	SLC19A1	Synonymous	European	[62]
	21	45516027	NM_194255:c.1407C>A (p.Ala469=)	c.1407C>A	p.Ala469=	G	T	SLC19A1	synonymous	European	[65]
	21	46443861	NM_001315529:c.9161C>G (p.Pro3054Arg)	c.9161C>G	p.Pro3054Arg	C	G	PCNT	Missense	Central/South American	[62]
	22	17097939	NM_014339:c.307_310del (p.Asp103fs)	c.307_310del	p.Asp103fs	GACGGT	-	IL17RA	Frameshift deletion	European	[62]
	22	19351420	NM_003325:c.2875T>C (p.Cys959Arg)	c.2875T>C	p.Cys959Arg	A	G	HIRA	Missense	European	[62]
	22	19351420	NM_003325:c.2875T>C (p.Cys959Arg)	c.2875T>C	p.Cys959Arg	A	G	HIRA,C22orf39	missense	European	[65]
	22	20143735	NM_001185024:c.2105C>T (p.Pro702Leu)	c.2105C>T	p.Pro702Leu	C	T	ZDHHC8	Missense	Central/South American	[62]
	22	23309450	NM_004327:c.3039A>G (p.Arg1013=)	c.3039A>G	p.Arg1013=	A	G	BCR	Synonymous	European	[62]
	22	23838955	NM_001135751:c.32_33insCATTGGCCACACGTTCTCCCGCGCCACCACCGCAGCCACAACAACCGCCACGTGCTCAACCTTGGCGCCTGCCCATTGGCCACCAGCCTCTAC (p.Leu11delinsLeu-Ile-Gly-His-Thr-Phe-Ser-Arg-Ala-Thr-Thr-Ala-Ala-Thr-Thr-Thr-Ala-Thr-Cys-Ser-Thr-Leu-Ala-Pro-Ala-His-Trp-Pro-Pro-Ala-Ser-Thr)	c.32_33insCATTGGCCACACGTTCTCCCGCGCCACCACCGCAGCCACAACAACCGCCACGTGCTCAACCTTGGCGCCTGCCCATTGGCCACCAGCCTCTAC	p.Leu11delinsLeu-Ile-Gly-His-Thr-Phe-Ser-Arg-Ala-Thr-Thr-Ala-Ala-Thr-Thr-Thr-Ala-Thr-Cys-Ser-Thr-Leu-Ala-Pro-Ala-His-Trp-Pro-Pro-Ala-Ser-Thr	-	GTAGAGGCTGGTGGCCAATGGGCAGGCGCCAAGGTTGAGCACGTGGCGGTTGTTGTGGCTGCGGTGGTGGCGCGGGAGAACGTGTGGCCAATG	DERL3	Nonframeshift insertion	Central/South American	[62]
	22	24513430	NM_016327:c.566C>T (p.Ala189Val)	c.566C>T	p.Ala189Val	C	T	UPB1	Missense	European	[62]
	22	24623231	NM_001288833:c.858G>T (p.Leu286=)	c.858G>T	p.Leu286=	G	T	GGT1	Synonymous	European	[62]
	22	25763371	NM_001318245:c.180C>T (p.Val60=)	c.180C>T	p.Val60=	C	T	MYO18B	Synonymous	Asian	[62]
	22	26540892	NM_003595:c.739C>T (p.Arg247Cys)	c.739C>T	p.Arg247Cys	G	A	TPST2	Missense	European	[62]
	22	26540892	NM_003595:c.739C>T (p.Arg247Cys)	c.739C>T	p.Arg247Cys	G	A	TPST2	missense	European	[65]
	22	27189019	NM_001318392:c.189A>G (p.Ser63=)	c.189A>G	p.Ser63=	A	G	LOC105372977	Synonymous	European	[62]
	22	27894638	NM_012399:c.372_373insAACAATTGTAACGAATGAATATATGAAAGATGATTTCTTCATTAAAATCGAAACATGGCACAAACCAGACTTGGGAACATTAGAAAAT (p.Val125_His126delinsAsn-Asn-Cys-Asn-Glu-Ter)	c.372_373insAACAATTGTAACGAATGAATATATGAAAGATGATTTCTTCATTAAAATCGAAACATGGCACAAACCAGACTTGGGAACATTAGAAAAT	p.Val125_His126delinsAsn-Asn-Cys-Asn-Glu-Ter	-	ATTTTCTAATGTTCCCAAGTCTGGTTTGTGCCATGTTTCGATTTTAATGAAGAAATCATCTTTCATATATTCATTCGTTACAATTGTT	PITPNB	stopgain	European	[62]
	22	29489649	NC_000022.11:g.29489649T>A_x000D_ (p.Val670Glu)	c.2009T>A	p.Val670Glu	T	A	NEFH	Missense	African	[63]
	22	30905993	NM_001282738:c.2034G>A (p.Leu678=)	c.2034G>A	p.Leu678=	G	A	OSBP2	Synonymous	Central/South American	[62]
	22	31815166	NM_001242896:c.1620G>A (p.Leu540=)	c.1620G>A	p.Leu540=	G	A	DEPDC5	Synonymous	European	[62]
	22	32527985	NM_133633:c.1251G>A (p.Ala417=)	c.1251G>A	p.Ala417=	C	T	SYN3	Synonymous	Asian	[62]
	22	36480666	NM_012473:c.172T>C (p.Ser58Pro)	c.172T>C	p.Ser58Pro	A	G	TXN2	Missense	Central/South American	[62]
	22	37927696	NM_033386:c.1751G>C (p.Arg584Thr)	c.1751G>C	p.Arg584Thr	G	C	MICALL1	Missense	European	[62]
	22	38645588	NC_000022.11:g.38645588G>A_x000D_ (p.Arg67His)	c.200G>A	p.Arg67His	C	T	FAM227A	Missense	African	[63]
	22	38728070	NM_004286:c.1626delC (p.Phe542fs)	c.1626delC	p.Phe542fs	C	-	GTPBP1	Frameshift deletion	European	[62]
	22	39141395	NM_175709:c.154delC (p.Arg52fs)	c.154delC	p.Arg52fs	G	-	CBX7	Frameshift deletion	Central/South American	[62]
	22	41339009	NM_017590:c.634G>A (p.Val212Met)	c.634G>A	p.Val212Met	G	A	ZC3H7B	Missense	Central/South American	[62]
	22	41586172	NM_002676:c.109G>A (p.Ala37Thr)	c.109G>A	p.Ala37Thr	C	T	PMM1	Missense	Central/South American	[62]
	22	41589767	NM_002676:c.39C>T (p.Arg13=)	c.39C>T	p.Arg13=	G	A	PMM1	Synonymous	Central/South American	[62]
	22	41693613	NM_001142964:c.367G>C (p.Glu123Gln)	c.367G>C	p.Glu123Gln	G	C	C22orf46	Missense	Central/South American	[62]
	22	41732566	NM_152513:c.1294G>A (p.Ala432Thr)	c.1294G>A	p.Ala432Thr	G	A	MEI1	Missense	European	[62]
	22	41991573	NM_145733:c.670G>T (p.Val224Phe)	c.670G>T	p.Val224Phe	G	T	SEPT3	Missense	Central/South American	[62]
	22	42211887	NM_181492:c.3419A>G (p.Lys1140Arg)	c.3419A>G	p.Lys1140Arg	T	C	TCF20	Missense	European	[62]
	22	45328021	NC_000022.11:g.45328021G>C_x000D_ (p.Gln160His)	c.480G>C	p.Gln160His	G	C	FAM118A	Missense	African	[63]
	22	46658246	NM_015124:c.343G>A (p.Asp115Asn)	c.343G>A	p.Asp115Asn	G	A	GRAMD4	Missense	Central/South American	[62]
	22	49626843	NM_001289922:c.50_51del (p.Ser17fs)	c.50_51del	p.Ser17fs	AG	-	C22orf34	Frameshift deletion	European	[62]
	22	49884234	NM_014838:c.572C>T (p.Pro191Leu)	c.572C>T	p.Pro191Leu	C	T	ZBED4	Missense	Central/South American	[62]
	22	50266287	NM_002751:c.701G>A (p.Arg234His)	c.701G>A	p.Arg234His	C	T	MAPK11	Missense	Central/South American	[62]
	22	50720552	NM_033517:c.2677C>T (p.Arg893Ter)	c.2677C>T	p.Arg893Ter	C	T	SHANK3	stopgain	Asian	[62]
	X	6533890	NM_016379:c.415_416insCC (p.Glu139fs)	c.415_416insCC	p.Glu139fs	-	GG	VCX3A	Frameshift insertion	Asian	[62]
	X	37008902	NM_001013736:c.492T>C (p.Ser164=)	c.492T>C	p.Ser164=	T	C	FAM47C	Synonymous	Central/South American	[62]
	X	107642406	NM_002764:c.446C>T (p.Pro149Leu)	c.446C>T	p.Pro149Leu	C	T	PRPS1	Missense	Central/South American	[62]
	X	111711717	NM_001257234:c.565G>C (p.Asp189His)	c.565G>C	p.Asp189His	G	C	ALG13	Missense	Central/South American	[62]
	X	112455506	NM_001004308:c.778C>T (p.Arg260Ter)	c.778C>T	p.Arg260Ter	C	T	RTL4	stopgain	European	[62]
	X	121047823	NM_012084:c.139T>C (p.Leu47=)	c.139T>C	p.Leu47=	T	C	GLUD2	Synonymous	European	[62]
	X	129792765	NM_018990:c.730C>T (p.Arg244Cys)	c.730C>T	p.Arg244Cys	C	T	SASH3	Missense	Central/South American	[62]
	X	153542375	NM_021949:c.717C>T (p.Ile239=)	c.717C>T	p.Ile239=	C	T	ATP2B3	Synonymous	Asian	[62]
	X	154030847	NM_004992:c.981C>T (p.Thr327=)	c.981C>T	p.Thr327=	G	A	MECP2	Synonymous	Central/South American	[62]
	X	154360526	NM_001110556:c.3266_3268del (p.1089_1090del)	c.3266_3268del	p.1089_1090del	TGG	-	FLNA	Nonframeshift deletion	Asian	[62]
	X	155757485	rs306890			T	C	SPRY3		European	[64]
NOTES:	References are as follows: [62] Bishop et al. (2020); [63] Awotoye et al. (2022); [64] Mukhopadhyay et al. (2020); [65] Zieger et al. (2023); [66] Yu et al. (2022).
	NSCL/P, non-syndromic cleft lip with or without cleft palate; Ref, ref allele; Alt: alt allele; Ref: reference.
	a. Position according to genome assembly version hg38 (GRCh38). Variants originally reported in GRCh37/hg19 were standardized to the GRCh38 using the UCSC LiftOver tool (https://genome.ucsc.edu/cgi-bin/hgLiftOver).
	b. Variant ID contains heterogeneous variant identifiers, including dbSNP reference SNP IDs (e.g., rs78998514), transcript-level variants following HGVS nomenclature (e.g., NM_001291366:c.1022_1066del (p.341_356del)) and genome-level HGVS descriptions (e.g., NC_000022.11:g.45328021G>C (p.Gln160His)). Owing to inconsistencies in reporting conventions across studies, complete standardization of for…
	c. Annotations of variant class and associated genes were based on the original publications.
	d. The reference numbers in Table S3 correspond to those cited in the main text.
