# Supplementary material for: Functional Validation of Noncoding Variants Associated With Nonsyndromic Orofacial Cleft
Source: Hum Mutat. 2025 Aug 28;2025:6824122. doi: 10.1155/humu/6824122 (PMC12411058; doi:10.1155/humu/6824122)
Supplement: Supporting Information 4 — Table S4. Genetic variants associated with NSOFC identified by targeted sequencing. Summary of genetic variants identified in NSOFC-related genes through nine targeted sequencing studies, including information on variant ID, genomic position, reference and alternative alleles, nearby gene(s), variant class, statistical significance (p value), study population ethnicity, and corresponding reference. [file 6824122.f4.xlsx]

## Sheet: Table S4
Table S4. Genetic Variants Associated with NSOFC Identified by Targeted Sequencing.
Subtypes	Chromosome	Chromosome Region	Position (GRCh38)b	Variant IDa	Ref	Alt	Overlapped genec		Nearby genec		Variant classc	P-valued				Ethnicity	Refe
							Gene	Gene type	Gene	Gene type		P_all	P_European	P_Asian	P_Central & South American
NSCL/P	1	1p22.1	94068434	rs581244	A	T	ABCA4	protein-coding				3.91e-06		1.12e-06		European+Asian	[72]
	1	1p22.1	94079604	rs2275035	C	T	ABCA4	protein-coding			intronic	2.71e-06		4.4e-07		European+Asian	[72]
	1	1p22.1	94087882	rs560426	C	T	ABCA4	protein-coding			intronic	6.21e-10		6.06e-12		European+Asian	[72]
	1	1p22.1	94092554	rs66515264	G	T	ABCA4	protein-coding			intronic	6.04e-09		1.76e-10		European+Asian	[72]
	1	1p22.1	94095382	rs4147825	G	A	ABCA4	protein-coding	ARHGAP29	protein-coding				4.87e-07		Asian	[72]
	1	1p22.1	94095933	rs4147822	A	G	ABCA4	protein-coding	ARHGAP29	protein-coding	intronic			3.36e-07		Asian	[72]
	1	1p22.1	94097214	rs77179923	C	T	ABCA4	protein-coding			intronic	4.02e-07		9.79e-08		European+Asian	[72]
	1	1p22.1	94097214	rs77179923	C	T	ABCA4	protein-coding	ARHGAP29	protein-coding	intronic			0.00047		Asian	[67]
	1	1p22.1	94103266	rs2297636	T	C	ABCA4	protein-coding			intronic	8.89e-07				European+Asian	[72]
	1	1p22.1	94105779	rs1209515	T	C	ABCA4	protein-coding			intronic	1.24e-06				European+Asian	[72]
	1	1p22.1	94174316	NM-004815.3:c.3339T>G (p.Ile1113Met)	A	C	ARHGAP29	protein-coding			missense					European+ Central/ South American	[75]
	1	1p22.1	94174327-94174329	NM-004815.3:c.3326-3328 delCAA	TTG	-	ARHGAP29	protein-coding			nonframeshift					European+ Central/ South American	[75]
	1	1p22.1	94178031	NM-004815.3:c.2617C>T (p.Arg873Cys)	G	Alt	ARHGAP29	protein-coding			missense					European+ Central/ South American	[75]
	1	1p22.1	94179812	NM-004815.3:c.2393G>A (p.Arg798Gln)	C	T	ARHGAP29	protein-coding			missense					European+ Central/ South American	[75]
	1	1p22.1	94184871	NM-004815.3:c.2109+1G>A	C	T	ARHGAP29	protein-coding			splicing site					European+ Central/ South American	[75]
	1	1p22.1	94189215	NM-004815.3:c.1576+1G>A	C	T	ARHGAP29	protein-coding			splicing site					European+ Central/ South American	[75]
	1	1p22.1	94189317	NM-004815.3:c.1475C>A (p.Ser492*)	G	T	ARHGAP29	protein-coding			loss-of-function					European+ Central/ South American	[75]
	1	1p22.1	94201749	NM-004815.3:c.G1252A (p.Val418Ile)	C	T	ARHGAP29	protein-coding			missense					European+ Central/ South American	[75]
	1	1p22.1	94203995	NM-004815.3:c.698-1G>C	C	G	ARHGAP29	protein-coding			splicing site					European+ Central/ South American	[75]
	1	1p22.1	94231521	NM-004815.3:c.91C>T (p.Leu31Phe)	G	Alt	ARHGAP29	protein-coding			missense					European+ Central/ South American	[75]
	1	1p22.1		NM-004815.3:c.1652G>C (p.Arg551Thr)	G	C	ARHGAP29	protein-coding			missense					Asian	[67]
	1	1q32.2	209790735	rs2235371	C	T	IRF6	protein-coding			missense			2.26e-08		Asain	[73]
	1	1q32.2	209805669	rs12403599	G	C	IRF6	protein-coding			intronic			1.22e-10		Asain	[73]
	1	1q32.2	209810571	rs11119347	T	C			IRF6/ UTP25	protein-coding/ protein-coding		3.75e-11		3.26e-11		European+Asian	[72]
	1	1q32.2	209810668	rs2069068	G	T			IRF6/ UTP25	protein-coding/ protein-coding	intronic			3.24e-11		Asian	[72]
	1	1q32.2	209811125	rs75477785	T	G			IRF6/ UTP25	protein-coding/ protein-coding		5.01e-11		4.45e-11		European+Asian	[72]
	1	1q32.2	209811791	rs77037440	C	T			IRF6/ UTP25	protein-coding/ protein-coding		1.51e-11		1.32e-11		European+Asian	[72]
	1	1q32.2	209813402	rs12566152	C	T			IRF6/ UTP25	protein-coding/ protein-coding		9.4e-12		8.13e-12		European+Asian	[72]
	1	1q32.2	209814279	rs10779514	C	T			IRF6/ UTP25	protein-coding/ protein-coding		2.28e-11		1.99e-11		European+Asian	[72]
	1	1q32.2	209815182	rs77249837	G	A			IRF6/ UTP25	protein-coding/ protein-coding		1.95e-11		1.7e-11		European+Asian	[72]
	1	1q32.2	209815644	rs17015268	G	A			IRF6/ UTP25	protein-coding/ protein-coding	non-coding intronic	5.84e-11				European+Asian	[72]
	1	1q32.2	209815887	rs76145088	A	G			IRF6/ UTP25	protein-coding/ protein-coding		2.43e-11		2.13e-11		European+Asian	[72]
	1	1q32.2	209815936	rs77542756	G	A			IRF6/ UTP25	protein-coding/ protein-coding		2.18e-11		1.91e-11		European+Asian	[72]
	1	1q32.2	209816384	rs11119348	A	C			IRF6/ UTP25	protein-coding/ protein-coding		9.4e-12		8.13e-12		European+Asian	[72]
	1	1q32.2	209876732	rs12064085	T	A			UTP25/ IRF6/ SYT14	protein-coding/ protein-coding/ protein-coding				4.99e-08		Asain	[73]
	1	1q32.2	209894772	rs4844913	G	A			UTP25/ IRF6/ SYT14	protein-coding/ protein-coding/ protein-coding				6.75e-07		Asain	[73]
	1	1q32.2	210003889	rs760768	A	G	SYT14	protein-coding	IRF6	protein-coding	intronic			4.9e-05		Asain	[73]
	1	1q32.2		NM-006147.3:c.1124T>C (p.Phe375Ser)	T	C	IRF6	protein-coding			missense					European	[68]
	8	8q24.21	128863946	rs72728705	A	G	CCDC26	lincRNA			non-coding intronic	8.2e-09				European+Asian	[72]
	8	8q24.21	128877942	rs17241253	T	C	CCDC26	lincRNA			non-coding intronic	5.51e-09				European+Asian	[72]
	8	8q24.21	128909570	rs13275797	G	C	CCDC26	lincRNA			non-coding intronic		1.12e-10			European	[72]
	8	8q24.21	128910144	rs13266917	G	C	CCDC26	lincRNA			non-coding intronic		9.2e-11			European	[72]
	8	8q24.21	128921474	rs72728734	A	G	CCDC26	lincRNA			non-coding intronic	1.75e-10	4.08e-10			European+Asian	[72]
	8	8q24.21	128928985	rs72728736	G	T	CCDC26	lincRNA			non-coding intronic	7.51e-11	3.8e-10			European+Asian	[72]
	8	8q24.21	128930718	rs55865336	G	A	CCDC26	lincRNA			non-coding intronic	1.02e-10	5.14e-10			European+Asian	[72]
	8	8q24.21	128932630	rs17241908	C	G	CCDC26	lincRNA			non-coding intronic	3.37e-10				European+Asian	[72]
	8	8q24.21	128933908	rs987525	C	A	CCDC26	lincRNA			intronic		3.21e-10			European	[72]
	8	8q24.21	128946138	rs7017665	C	G	CCDC26	lincRNA			non-coding intronic		8.7e-11			European	[72]
	8	8q24.21	128952627	rs17242358	G	A	CCDC26	lincRNA			non-coding intronic	2.29e-12	1.37e-10			European+Asian	[72]
	8	8q24.21	128963890	rs55658222	G	A	CCDC26	lincRNA			non-coding intronic	4.87e-12	2.91e-10			European+Asian	[72]
	8	8q24.21	128978136	rs72728755	T	A	CCDC26	lincRNA			3downstream,non-coding intronic	1.94e-12	1.16e-10			European+Asian	[72]
	8	8q24.21	128978882	rs13270244	A	G	CCDC26	lincRNA				3.44e-08				European+Asian	[72]
	9	9q22.32	95520564	rs61076166	C	T			PTCH1/ AL392185.1	protein-coding/ lincRNA	intronic	8.15e-06				European+Asian	[72]
	10	10q25.3	117057556	rs1898349	C	T	SHTN1	protein-coding	VAX1	protein-coding	intronic	6.17e-09		2.37e-08		European+Asian	[72]
	10	10q25.3	117059758	rs10886036	A	G	SHTN1	protein-coding	VAX1	protein-coding	intronic	2.26e-09		8.08e-09		European+Asian	[72]
	10	10q25.3	117066930	rs10787751	C	T	SHTN1	protein-coding						3.01e-07		Asian	[72]
	10	10q25.3	117068049	rs7078160	G	A	SHTN1	protein-coding	VAX1	protein-coding	intronic	3e-08		9.15e-08		European+Asian	[72]
	10	10q25.3	117068049	rs7078160	G	A	SHTN1	protein-coding	VAX1	protein-coding	intronic			1.12e-09		Asian	[69]
	10	10q25.3	117071699	rs10886037	A	T	SHTN1	protein-coding	VAX1	protein-coding	intronic	1.19e-08		4.11e-08		European+Asian	[72]
	10	10q25.3	117077171	rs11197887	T	A	SHTN1	protein-coding	VAX1	protein-coding	intronic	1.23e-07		2.95e-07		European+Asian	[72]
	10	10q25.3	117077171	rs11197887	T	A	SHTN1	protein-coding	VAX1	protein-coding	intronic			8.52e-08		Asian	[69]
	10	10q25.3	117086783	rs10886040	C	G	SHTN1	protein-coding	VAX1	protein-coding	intronic	3.56e-08		1.55e-07		European+Asian	[72]
	10	10q25.3	117086783	rs10886040	C	G	SHTN1	protein-coding	VAX1	protein-coding	intronic			9.5e-10		Asian	[69]
	10	10q25.3	117090753	rs17095834	A	G	SHTN1	protein-coding	VAX1	protein-coding	intronic	1e-08		4.05e-08		European+Asian	[72]
	10	10q25.3	117102213	rs11197899	C	T	SHTN1	protein-coding	VAX1	protein-coding	intronic	7.61e-08				European+Asian	[72]
	10	10q25.3	117102909	rs10510026	T	C	SHTN1	protein-coding	VAX1	protein-coding	intronic	3.24e-08		1.18e-07		European+Asian	[72]
	10	10q25.3	117103561	rs58593329	G	A	SHTN1	protein-coding	VAX1	protein-coding	intronic			1.9e-07		Asian	[69]
	10	10q25.3	117105961	rs744937	C	T	SHTN1	protein-coding	VAX1	protein-coding	intronic			2.23e-09		Asian	[69]
	10	10q25.3	117109430	rs1904302	G	T	SHTN1	protein-coding	VAX1	protein-coding	intronic	1.94e-08		5.67e-08		European+Asian	[72]
	10	10q25.3	117109430	rs1904302	G	T	SHTN1	protein-coding	VAX1	protein-coding	intronic			2.66e-09		Asian	[69]
	10		121524100	rs370631655	A	G	FGFR2	protein-coding				1.26e-08				European+Asian	[72]
	16	16q22.1	68810269	NM-004360.5:c.760G>A (p.Asp254Asn)	G	A	CDH1	protein-coding			missense					Central & South American	[70]
	16	16q22.1	68812149	NM-004360.5:c.1023T>G (p.Tyr341Ter)	T	G	CDH1	protein-coding			loss-of-function					Central & South American	[70]
	16	16q22.1	68829709	NM-004360.5:c.2351G>A (p.Arg784His)	G	A	CDH1	protein-coding			missense					Central & South American	[70]
	17	17p13.1	9011376	rs2872615	T	C			AC002091.1/ NTN1	lincRNA/ protein-coding	intronic	1.22e-08		4.02e-08		European+Asian	[72]
	17	17p13.1	9012167	rs11868192	C	A			AC002091.1/ NTN1	lincRNA/ protein-coding				7.82e-09		Asian	[72]
	17	17p13.1	9012167	rs11868192	C	A			AC291.1/ NTN1	lincRNA/ protein-coding				9.09e-06		Asain	[71]
	17	17p13.1	9013512	rs11652927	G	A			AC002091.1/ NTN1	lincRNA/ protein-coding	intronic			1.78e-08		Asian	[72]
	17	17p13.1	9013512	rs11652927	G	A			AC291.1/ NTN1	lincRNA/ protein-coding				1.09e-05		Asain	[71]
	17	17p13.1	9015126	rs28502651	C	G			AC291.1/ NTN1	lincRNA/ protein-coding				1.09e-05		Asain	[71]
	17	17p13.1	9015659	rs9904526	T	C			AC002091.1/ NTN1	lincRNA/ protein-coding	intronic	4.94e-07		3.07e-09		European+Asian	[72]
	17	17p13.1	9016313	rs9788972	G	A			AC291.1/ NTN1	lincRNA/ protein-coding				1.28e-07		Asain	[71]
	17	17p13.1	9017282	rs4791330	T	C			AC002091.1/ NTN1	lincRNA/ protein-coding		2.57e-07		8.91e-09		European+Asian	[72]
	17	17p13.1	9018605	rs9914267	T	C			AC291.1/ NTN1	lincRNA/ protein-coding				3.27e-05		Asain	[71]
	17	17p13.1	9020401	rs7218002	A	T			AC291.1/ NTN1	lincRNA/ protein-coding				1.66e-07		Asain	[71]
	17	17p13.1	9020667	rs72809921	G	C			AC002091.1/ NTN1	lincRNA/ protein-coding	intronic	9.11e-10				European+Asian	[72]
	17	17p13.1	9021258	rs9900753	G	A			AC291.1/ NTN1	lincRNA/ protein-coding				9.3e-08		Asain	[71]
	17	17p13.1	9026059	rs72809924	A	G	NTN1	protein-coding				2.81e-09		8.72e-09		European+Asian	[72]
	17	17p13.1	9026528	rs1880646	A	G	NTN1	protein-coding				1.31e-07				European+Asian	[72]
	17	17p13.1	9028765	rs4791331	C	T	NTN1	protein-coding			intronic			2.58e-08		Asain	[71]
	17	17p13.1	9028802	rs4791774	A	G	NTN1	protein-coding				1.53e-06		7.94e-09		European+Asian	[72]
	17	17p13.1	9028802	rs4791774	A	G	NTN1	protein-coding			intronic			1.1e-08		Asain	[71]
	17	17p13.1	9032099	rs9891446	C	G	NTN1	protein-coding			intronic	3.76e-08		5.28e-09		European+Asian	[72]
	17	17p13.1	9032099	rs9891446	C	G	NTN1	protein-coding			intronic			1.78e-08		Asain	[71]
	17	17p13.1	9033047	rs36047638	G	A	NTN1	protein-coding			intronic			1.04e-08		Asain	[71]
	17	17p13.1	9039746	rs9911652	C	T	NTN1	protein-coding			intronic	2.85e-08		6.37e-09		European+Asian	[72]
	17	17p13.1	9039746	rs9911652	C	T	NTN1	protein-coding			intronic			1.06e-05		Asain	[71]
	17	17p13.1	9044787	rs16957821	C	G	NTN1	protein-coding			intronic			9.48e-06		Asain	[71]
	17	17p13.1	9046091	rs28396760	C	A	NTN1	protein-coding			intronic	2.19e-08				European+Asian	[72]
	17	17p13.1	9046091	rs28396760	C	A	NTN1	protein-coding			intronic			6.06e-06		Asain	[71]
	17	17p13.1	9049577	rs9915089	C	T	NTN1	protein-coding						2.02e-08		Asian	[72]
	17	17p13.1	9049577	rs9915089	C	T	NTN1	protein-coding			intronic			1.65e-05		Asain	[71]
	17	17q22	56665738	rs12936596	G	T			NOG/ C17orf67	protein-coding/ protein-coding		2.06e-07		5.37e-06		European+Asian	[72]
	17	17q22	56666926	rs11079250	C	T			NOG/ C17orf67	protein-coding/ protein-coding				4.84e-06		Asian	[72]
	17	17q22	56669075	rs4793824	G	A			NOG/ C17orf67	protein-coding/ protein-coding		2.98e-07				European+Asian	[72]
	17	17q22	56670639	rs1029724	T	G			NOG/ C17orf67	protein-coding/ protein-coding		3.48e-07		5.93e-06		European+Asian	[72]
	17	17q22	56670643	rs1019119	G	A			NOG/ C17orf67	protein-coding/ protein-coding		4.06e-07		5.93e-06		European+Asian	[72]
	17	17q22	56670686	rs1019118	A	T			NOG/ C17orf67	protein-coding/ protein-coding		4.17e-07		5.93e-06		European+Asian	[72]
	17	17q22	56670882	rs1019116	A	G			NOG/ C17orf67	protein-coding/ protein-coding		2.9e-07		5.93e-06		European+Asian	[72]
	17	17q22	56672197	rs12451251	C	T			NOG/ C17orf67	protein-coding/ protein-coding		2.28e-07		4.53e-06		European+Asian	[72]
	17	17q22	56683253	rs12951993	A	G			NOG/ C17orf67	protein-coding/ protein-coding		2.13e-07				European+Asian	[72]
	17	17q22	56695877	rs227731	T	G			NOG/ C17orf67	protein-coding/ protein-coding		4.44e-09		9.83e-08		European+Asian	[72]
	17	17q22	56699594	rs227727	A	T			NOG/ C17orf67	protein-coding/ protein-coding		9.27e-10		7.32e-08		European+Asian	[72]
	17	17q22	56701259	rs227725	T	C			NOG/ C17orf67	protein-coding/ protein-coding				5.8e-06		Asian	[72]
	20	20q12	40611157	rs2865509	T	C			AL009050.1/ MAFB	lincRNA/ protein-coding				1.85e-08		Asian	[72]
	20	20q12	40617135	rs926663	A	G			AL009050.1/ MAFB	lincRNA/ protein-coding		3.61e-08		2.09e-07		European+Asian	[72]
	20	20q12	40618138	rs6065252	G	A			AL009050.1/ MAFB	lincRNA/ protein-coding		2.28e-08				European+Asian	[72]
	20	20q12	40632414	rs6072081	A	G			AL009050.1/ MAFB	lincRNA/ protein-coding				1.97e-07		Asian	[72]
	20	20q12	40633339	rs6065259	G	A			AL009050.1/ MAFB	lincRNA/ protein-coding		7.6e-08				European+Asian	[72]
	20	20q12	40636938	rs6065261	G	C			AL009050.1/ MAFB	lincRNA/ protein-coding		2.57e-08				European+Asian	[72]
	20	20q12	40639876	rs17820943	C	T			AL009050.1/ MAFB	lincRNA/ protein-coding		1.4e-07		1.63e-07		European+Asian	[72]
	20	20q12	40640434	rs13041247	T	C			AL009050.1/ MAFB	lincRNA/ protein-coding		5.58e-08		7.99e-08		European+Asian	[72]
	20	20q12	40642176	rs11696257	C	T			AL009050.1/ MAFB	lincRNA/ protein-coding		5.32e-08		7.74e-08		European+Asian	[72]
	20	20q12	40643980	rs4812447	A	G			AL009050.1/ MAFB	lincRNA/ protein-coding	intronic			2.31e-07		Asian	[72]
	20	20q12	40645443	rs11698025	G	A			AL009050.1/ MAFB	lincRNA/ protein-coding		9.2e-09		3.97e-08		European+Asian	[72]
	20	20q12	40645445	rs7362194	G	A			AL009050.1/ MAFB	lincRNA/ protein-coding		2.03e-08		6.02e-08		European+Asian	[72]
	20	20q12	40645526	rs7360337	A	G			AL009050.1/ MAFB	lincRNA/ protein-coding		2.98e-08		1.11e-07		European+Asian	[72]
NSCLO	1	1p22.1	94127843	rs12071152	G	A	ABCA4	protein-coding	ARHGAP29	protein-coding	intergenic			0.0004		Asian	[67]
	1	1q32.2	209790735	rs2235371	C	T	IRF6	protein-coding			missense			3.25e-09		Asain	[73]
	1	1q32.2	209790882	NM-006147.3:c.673G>C (p.Asp225His)	C	G	IRF6	protein-coding			missense					European	[68]
	1	1q32.2	209805669	rs12403599	G	C	IRF6	protein-coding			intronic			7.14e-12		Asain	[73]
	1	1q32.2	209876732	rs12064085	T	A			UTP25/ IRF6/ SYT14	protein-coding/ protein-coding/ protein-coding				4.64e-08		Asain	[73]
	1	1q32.2	209894772	rs4844913	G	A			UTP25/ IRF6/ SYT14	protein-coding/ protein-coding/ protein-coding				9.01e-07		Asain	[73]
	1	1q32.2	210003889	rs760768	A	G	SYT14	protein-coding	IRF6	protein-coding	intronic			4.41e-05		Asain	[73]
	1	1q32.2		NM-006147.3:c.103C>T (p.Arg35Cys)	C	T	IRF6	protein-coding			missense					European	[68]
	17	17p13.1	9028765	rs4791331	C	T	NTN1	protein-coding			intronic			3.12e-06		Asain	[71]
	17	17p13.1	9028802	rs4791774	A	G	NTN1	protein-coding			intronic			2.45e-06		Asain	[71]
	17	17p13.1	9032099	rs9891446	C	G	NTN1	protein-coding			intronic			1.92e-05		Asain	[71]
	17	17p13.1	9033047	rs36047638	G	A	NTN1	protein-coding			intronic			1.25e-05		Asain	[71]
NSCPO	1	1p36.11	24319364	NM-198174.2:c.-238G>A_x000D_ (rs115551059)	G	A	GRHL3	protein-coding			5'UTR					European	[74]
	1	1p36.11	24323063	NM-198174.2:c.17+3495A>C_x000D_ (rs529068313)	A	C	GRHL3	protein-coding			intronic					European	[74]
	1	1p36.11	24331573	rs2486668	C	G	GRHL3	protein-coding			missense					European	[74]
	1	1p36.11	24334647	NM-198174.2:c.207T>C (p.Gly124=)_x000D_ (rs769861125)	T	C	GRHL3	protein-coding			synonymous					European	[74]
	1	1p36.11	24336694	rs34637004	T	C	GRHL3	protein-coding			missense					European	[74]
	1	1p36.11	24342177	rs11576645	C	G	GRHL3	protein-coding			missense					European	[74]
	1	1p36.11	24342967	rs41268753	C	T	GRHL3	protein-coding			missense					European	[74]
	1	1p36.11	24342969	rs141193530	C	G	GRHL3	protein-coding			missense					European	[74]
	1	1p36.11	24342974	NM-198174.2:c.1368C>T (p.Pro456=)_x000D_ (rs114678222)	C	T	GRHL3	protein-coding			synonymous					European	[74]
	1	1p36.11	24344910	NM-198174.2:c.1433A>G (p.Ala478Gly)_x000D_ (rs151284236)	A	G	GRHL3	protein-coding			missense					European	[74]
	1	1p36.11	24344916	NM-198174.2:c.1439C>A (p.Pro480His)_x000D_ (rs142369311)	C	A	GRHL3	protein-coding			missense					European	[74]
	1	1p36.11	24344928	rs116396279	A	G	GRHL3	protein-coding			missense					European	[74]
	1	1p36.11	24346584	NM-198174.2:c.1486A>C (p.Thr496Pro)_x000D_ (rs200274487)	A	C	GRHL3	protein-coding			missense					European	[74]
	1	1p36.11	24354420	NM-198174.2:c.1649+4148C>T (p.His581Tyr)_x000D_ (rs141994672)	C	T	GRHL3	protein-coding			intronic					European	[74]
	1	1p36.11	24354425	rs12030057	C	T	GRHL3	protein-coding			missense					European	[74]
	1	1p36.11	24354611	rs34016531	G	C	GRHL3	protein-coding			3'UTR/ intronic					European	[74]
	1	1p36.11	24354636	NM-198174.2:c.1694+4514_x000D_ (rs74060303)			GRHL3	protein-coding			intronic					European	[74]
	1	1p36.11	24355151	rs10903080	C	T	GRHL3	protein-coding			3'UTR/ intronic					European	[74]
	1	1p36.11	24364186	rs6694170	G	A	GRHL3	protein-coding			missense					European	[74]
	1	1p36.11	24364208	NM-198174.2:c.1718G>A (p.Arg573His)_x000D_ (rs151326764)	G	A	GRHL3	protein-coding			missense					European	[74]
	1	1p36.11	24364257	NM-198174.2:c.1767G>A (p.Val589=)_x000D_ (rs200103413)	G	A	GRHL3	protein-coding			synonymous					European	[74]
	1	1p36.11	24364274	rs545809	T	A	GRHL3	protein-coding			missense					European	[74]
	1	1p36.11	24364404	rs74060321	C	T	GRHL3	protein-coding			3' UTR					European	[74]
	1	1p36.11	24364418	NM-198174.2:c.*47T>C_x000D_ (rs566408876)	T	C	GRHL3	protein-coding			3'UTR					European	[74]
	1	1p36.11		NM-198174.2:c.17+93G>A_x000D_ (ss1961068732)	G	A	GRHL3	protein-coding			intronic					European	[74]
	1	1p36.11		NM-198174.2:c.738C>T (p.Gly246fs*10 ) (SCV000258550)	C	T	GRHL3	protein-coding			loss-of-function					European	[74]
	1	1p36.11		NM-198174.2:c.840+1G>T_x000D_ (SCV000258551)	G	T	GRHL3	protein-coding			intronic					European	[74]
	1	1p36.11		NM-198174.2:c.916dupC (p.Arg306Profs*11)_x000D_ (SCV000258552)			GRHL3	protein-coding			loss-of-function					European	[74]
	1	1p36.11		NM-198174.2:c.937C>T (p.Arg313Trp )_x000D_ (ss1961068733)	C	T	GRHL3	protein-coding			missense					European	[74]
	1	1p36.11		NM-198174.2:c.1285+2delT_x000D_ (SCV000258553)			GRHL3	protein-coding			intronic					European	[74]
	1	1q32.2	209789707	NM-006147.3:c.1139C>A (p.Pro380Gln)	G	T	IRF6	protein-coding			missense					European	[68]
	1	1q32.2	209801389	NM-006147.3:c.25C>T (p.Arg9Trp)	G	A	IRF6	protein-coding			missense					European	[68]
	1	1q32.2		NM-006147.3:c.385-398del (p.Thr129Leufs*3)			IRF6	protein-coding			frameshift					European	[68]
NOTES:	References are as follows: [67] Li et al. (2022); [68] Khandelwal et al. (2017); [69] You et al. (2023); [70] Brito et al. (2015); [71] Tao et al. (2023); [72] Leslie et al. (2015); [73] Li et al. (2023); [74] Mangold et al. (2016); [75] Savastano et al. (2017).
	NSCL/P, non-syndromic cleft lip with or without cleft palate; NSCLO, non-syndromic cleft lip only; NSCPO, non-syndromic cleft palate only; Ref, ref allele; Alt: alt allele; Ref:reference.
	a. Variant ID contains heterogeneous variant identifiers, including dbSNP reference SNP IDs (e.g., rs581244) and transcript-level variants following HGVS nomenclature (e.g., NM-004815.3:c.3339T>G (p.Ile1113Met)). Owing to inconsistencies in reporting conventions across studies, complete standardization of formats was not feasible.
	b. Position according to genome assembly version hg38 (GRCh38). Variants originally reported in GRCh37/hg19 were standardized to the GRCh38 using the UCSC LiftOver tool (https://genome.ucsc.edu/cgi-bin/hgLiftOver).
	c. Annotations of variant class and associated genes (overlapping or nearby genes) were primarily based on the original publications. For records lacking such information, supplementary annotations were retrieved using the SNPnexus tool (https://www.snp-nexus.org/v4/).
	d. The p-value threshold to be significant vary among studies: Leslie et al. (2016) considered a threshold of p<1E-05; Li et al. (2022) applied a significant threshold of 5.05E-04; Li et al. (2023) used 4.2E-03 as a significant threshold; Tao et al. (2023) defined significant thresholds of 9.1E-04 for NSCL/P and 7.485E-05 for NSCLO; You et al. (2023) set the significant threshold at 1E-03.
	e. The reference numbers in Table S4 correspond to those cited in the main text.
