# Supplementary material for: Functional Validation of Noncoding Variants Associated With Nonsyndromic Orofacial Cleft
Source: Hum Mutat. 2025 Aug 28;2025:6824122. doi: 10.1155/humu/6824122 (PMC12411058; doi:10.1155/humu/6824122)
Supplement: Supporting Information 5 — Table S5. Prioritization strategies for genetic variants associated with NSOFC. Overview of prioritization strategies applied in NSOFC-associated variant studies. This table summarizes how various prioritization strategies, including statistical fine-mapping, epigenetic annotation, and machine learning–based prediction models, have been utilized to refine candidate variants from GWAS and sequencing datasets. For each study, key information is provided, including the type of prioritization strategy employed, target variants or loci, and corresponding reference. [file 6824122.f5.xlsx]

## Sheet: Table S5
Table S5. Prioritization strategies for genetic variants associated with NSOFC.
Locuse	Prioritization Strategiesa						Reff
	Statistical Fine-mappingb			Epigenetic Fine-mappingc	Machine Learning Modelsd
	Heuristic fine-mapping [LD analysis + haplotype block analysis + conditional analysis]	Bayesian refinement approach	eQTL analysis		For evaluation of active regulatory sequences [Logistic regression, support vector machine, random forests and neural networks]	For prediction of variants’ impacts [CADD]
10q25.3 (VAX1)	LD analysis identified a cluster of SNPs within a 30 kb segment of 10q25.3 with high intermarker LD, suggesting the co-inheritance of potential causal variants contributing to NSCL/P risk.						[8]
17q24.3 (SOX9)				ChIP-seq targeting p300 and H3K27ac in mouse craniofacial tissue identified a distal regulatory region upstream of SOX9, enriched for enhancer marks and overlapping conserved non-coding elements, supporting its role as a candidate enhancer.			[77]
1p22 (ARHGAP29), 1p36 (PAX7), 17q22 (NOG)	LD analysis was used to define target regions near many known craniofacial genes. At the NOG locus, variants in strong LD with GWAS lead SNP rs227731 (including rs227727) were identified. Conditional analysis at the ARHGAP29 locus showed that rs77179923 retained an independent association after conditioning on rs560426.					CADD, in combination with other computational tools, predicted a de novo missense mutation in PAX7 (c.766C>T; p.Ala259Val) to be functionally damaging.	[72]
1q32.2 (IRF6) 16p13.3 (CREBBP, LINC02861, ADCY9)	At 16p13.3, LD analysis identified strong correlation between rs2262251 and the novel variant rs8049367 in Asian populations (r² = 0.96), prioritizing rs2262251 as a candidate regulatory variant. Conditional analysis at 1q32.2 (conditioning on rs2235371) indicated that rs2235371 likely drives the association at this locus					The missense variant rs2235371, prioritized by a high CADD score, lies within a regulatory element active in hESH1-derived mesenchymal cells and was predicted to influence gene expression via lncRNA-mediated interactions with RP11-462G12.2, CREBBP, and ADCY9.	[9]
1p36 (GRHL3)	LD analysis at the 1p36 locus near GRHL3 identified the index SNP rs41267835 and characterized the LD relationships with surrounding variants, highlighting candidate SNPs for follow-up.						[11]
1p36 (STPG1, GRHL3)	LD analysis revealed that rs41268753 was in strong LD with the intronic variant rs113965554 in STPG1, suggesting that the observed cleft palate risk was likely mediated through regulatory interactions within STPG1, rather than via direct effects on GRHL3.					The missense variant rs41268753 (p.Thr454Met) received a CADD score of 29.6, indicating high pathogenic potential and a likely role in NSCPO development.	[74]
9q31.2 (KLF4)				ChIP-seq identified five H3K27ac-enriched regions near KLF4 that overlap IRF6 binding sites, prioritizing these regions as candidate enhancers.			[78]
10q25.3 (VAX1)	Conditional analysis confirmed that rs17095681 was an independent risk variant in the Chinese population. LD analysis showed that rs17095681 was not in strong LD with previously reported SNPs such as rs7078160, further supporting its independent effect.						[22]
15q13.3 (GREM1)			Whole-blood eQTL data indicated that rs2600520 regulates GREM1 expression.				[21]
1p22.1-1p21.3 (ARHGAP29)	LD analysis revealed complex linkage patterns across the 1p22 region, with seven SNPs in moderate-to-high LD with rs560426 and three in LD with rs77179923. Haplotype analysis constructed haplotypes within the 1p22 locus and assessed their association with NSCL/P risk, identifying SNPs (rs2275035, rs4147828, rs560426, and rs66515264) significantly associated with NSCL/P.			Leveraging Roadmap Epigenomics data, GWAS SNPs at the 1p22 locus were mapped to enhancer elements active in craniofacial tissues (H3K27ac, H3K4me1), supporting their potential role in regulating gene expression relevant to NSCL/P risk.			[79]
1q32.2 (IRF6)	Conditional analysis across 26 known NSCL/P loci identified a secondary signal at 1q32.2, suggesting that multiple causal variants may exist at this locus.						[12]
1q32.2 (IRF6)						Variants with CADD Phred-like scores >20 were prioritized as potential contributors to NSOFC risk. These included three de novo mutations—c.1139C>A (p.Pro380Gln), c.673G>C (p.Asp225His), and c.25C>T (p.Arg9Trp)—as well as three inherited or ambiguous variants—c.1124T>C (p.Phe375Ser), c.385_398del (p.Thr129Leufs*3), and c.103C>T (p.Arg35Cys).	[68]
2p21 (PKDCC), 17q13 (NTN1)	LD analysis at 2p21 identified two independent association signals, demonstrating that rs6740960 and rs7590268 were distinct risk variants contributing separately to NSCL/P susceptibility.	Bayesian refinement of GWAS data from European populations defined 95% credible SNP sets across 24 established NSCL/P risk loci, prioritizing rs6740960 (at 2p21) and rs1880646 (at 17q13) as the most likely causal variants at their respective loci, and highlighting additional candidate SNPs at other loci.		Co-localization of GWAS signals with ChIP-seq data from hNCCs and murine craniofacial tissues revealed enrichment within enhancers active during craniofacial development, particularly active and primed enhancers in hNCCs.			[24]
9q22 (FOXE1)	LD analysis delineated the regional LD structure at FOXE1. Lead SNP rs12347191 exhibited moderate LD with rs7850258 (r² = 0.33, D′ = 0.65), indicating the possibility of an additional independent association signal.						[23]
2p13.1 (MRPL53)			Using mesenchymal stem cells from the orbicularis oris muscle of NSCL/P patients and controls, eQTL analysis identified MRPL53 as a novel candidate gene, with rs1063588 significantly modulating its expression.				[80]
3q29 (DLG1)	LD analysis identified distinct linkage blocks at the DLG1 locus in a Polish population, with the intronic SNP rs338217 (in DLG1-AS1) reaching a suggestive genome-wide significance. Haplotype analysis revealed significant 2-4 SNP haplotypes associated with NSCL/P risk, with the G-G haplotype (rs338217–rs6583202) conferring a 1.6-fold increased risk. Conditional analysis showed that the effects of…						[25]
6p22.3 (CDKAL1)	Conditional analysis on rs9366746 showed that the association signals from nearby SNPs (e.g., rs9465871, rs9358357, rs7741604) were attenuated or abolished, indicating that rs9366746 was likely the independent risk variant at this locus. Haplotype analysis revealed that the G-C haplotype (rs9358357–rs9366746) was significantly associated with increased risk of NSCL/P (OR = 1.62, 95% CI: 1.33–2.00…						[84]
20q13.13 (SNAI1)	LD analysis using the Tagger tool in Haploview identified rs16995010 and rs6091080 as tagSNPs in the SNAI1 region, showing strong LD (r² = 0.57, D′ = 0.96 in Italians; r² = 0.75, D′ = 0.98 in Asians). Haplotype analysis showed that the rs16995010-G|rs6091080-C haplotype was significantly undertransmitted to NSCL/P cases (P = 0.003), indicating a protective effect, whereas the rs16995010-C| rs6091…						[82]
-					Seven classical machine learning algorithms—including support vector machine (SVM), logistic regression (LR), naive Bayes (NB), random forest (RF), k-nearest neighbor (KNN), decision tree (DT), and artificial neural network (ANN)—were trained using 43 validated SNPs with 10-fold cross-validation in both Han and Uyghur populations. The LR model achieved the best performance in the Han group (AUC =…		[83]
1p36 (PAX7)	LD analysis revealed that all tested PAX7 SNPs were located within the same recombination region and represent a single NSCL/P association signal. Conditional analysis demonstrated that most effects diminished when SNPs were conditioned on one another. However, rs1339062 retained significance (original P = 2.47E-05; conditional P < 0.05), suggesting it may exert an independent effect.						[81]
8q24	Reciprocal conditional analysis using GCTA revealed that rs72728755, rather than rs987525, was the primary driver of the NSCL/P association signal at 8q24 in African populations. Haplotype block analysis revealed that rs72728755 and rs987525 reside in distinct haplotype blocks within the 8q24 region.	GWAS signals for NSCL/P in an African population were refined by FINEMAP, supporting a single causal variant model as the most probable configuration at the 8q24 locus.					[13]
16p13.3 (LINC02861)	LD analysis refined the candidate region around rs8049367 by identifying SNPs in strong LD (r² > 0.6). Among these, rs2262251, located within the intron/exon boundary of the lncRNA RP11-462G12.2 (LINC02861), was prioritized as a putative regulatory variant.						[44]
1q32.2 (IRF6, SERTAD4, SYT14, TRAF3IP3)	LD analysis showed that four newly identified SNPs (rs11119445, rs227227, rs12561877, rs643118) had low LD (r² < 0.5) with previously known NSCL/P variants, suggesting novel independent risk signals. These SNPs were in high LD with other variants within the SERTAD4, SYT14, and TRAF3IP3 genes. Conditional analysis confirmed that rs227227 and rs12561877 contributed independent effects to NSCL/P sus…		Based on GTEx eQTL data, rs643118 was significantly associated with TRAF3IP3 expression in whole blood (P = 1.60E-12).				[28]
1q32.2 (IRF6, TRAF3IP3) 2p24.2 (FAM49A)	LD analysis showed that the sentinel SNP rs2235370 (TRAF3IP3) was not in LD with rs2235373 (IRF6) in any population. Conditional analysis revealed independent signals at rs2235370 (1q32.2) and rs7552 (2p24.2) beyond the known effect of rs987525 at 8q24.						[30]
12q13.3 (KRT18)	LD analysis identified 14 SNPs that were in strong LD with the lead variant at the locus and showed at least suggestive evidence of association with orofacial clefts (P < 1E-05), including rs11170344 and rs3741442.			Epigenetic fine-mapping in zebrafish periderm identified epithelial-specific enhancer candidates by integrating ATAC-seq and H3K27ac ChIP-seq data from GFP-labeled periderm cells sorted from dissociated embryos.	Three gkm-SVM classifiers were trained on putative enhancer sets—defined by ATAC-seq and H3K27ac signals—from (1) zebrafish periderm cells, (2) embryonic mouse palatal epithelium, and (3) a human oral epithelial cell line. These models evaluated the regulatory impact of 14 OFC-associated SNPs near KRT18. All three classifiers consistently predicted rs2070875 as having the strongest effect on enha…		[85]
15q24.3 (ISL2, ETFA, SCAPER)	LD analysis characterized the regional LD structure around the 15q24.3 risk locus, helping to define the boundaries for further prioritization of causal variants.			Epigenetic fine-mapping at the 15q24.3 locus, integrating craniofacial super-enhancer, ATAC-seq, and H3K27ac ChIP-seq data, identified active enhancer regions. 3C-qPCR demonstrated that the rs11634019 site interacts with promoters of ISL2, ETFA, and SCAPER in HEPM and HIOEC cells.			[14]
17p13.1 (NTN1)	LD analysis identified strong linkage (r² > 0.8) between the GWAS lead SNP rs4791774 and three nearby SNPs: rs4791331, rs9891446, and rs36047638. Among them, rs4791331 showed the highest LD with rs4791774 (r² = 0.99) and was selected as a prioritized candidate variant.						[86]
2q35, 8q21.11, 9q22.2				Refinement of candidate regulatory regions (CRRs) at three NSCL/P-associated loci (2q35, 8q21.11, 9q22.2) was performed through integrated epigenetic fine-mapping. The analysis incorporated 99% credible SNP sets, vertebrate conservation, TAD boundaries (from hESCs), DNase I hypersensitivity (from embryonic facial prominences), chromatin state segmentation (craniofacial tissue), histone modificati…		Using a CADD score threshold of 15, along with four additional functional annotation tools (LINSIGHT, FATHMM-MKL noncoding, DANN, and ReMM), the study prioritized 16 non-coding variants with potential contributions to NSCL/P risk.	[87]
-			Integration of GWAS and GTEx eQTL data identified 233 eSNPs regulating the expression of 432 genes associated with NSCL/P risk.				[88]
-					The Random Forest algorithm was applied to 72 SNPs to predict NSCL/P risk in a Brazilian population. Thirteen SNPs showed high feature importance scores, including rs11717284 and rs1875735 (FGF12), rs41268753 (GRHL3), rs2236225 (MTHFD1), rs2274976 (MTHFR), rs2235371 and rs642961 (IRF6), rs17085106 (RHPN2), rs28372960 (TCOF1), rs7078160 (VAX1), rs10762573 and rs2131960 (VCL), and rs227731 (17q22),…		[89]
-			A lip tissue-specific eQTL dataset, generated from 40 NSCL/P patient samples, identified 5,158 eSNPs and 689 eGenes. Cross-referencing with GWAS SNPs yielded 243 risk eSNPs associated with 18 candidate genes.				[90]
1p22.1 (ARHGAP29, ABCA4)			The A allele of rs12071152 was suggested to contribute to left cleft lip only by influencing gene expression. It alters seven transcription factor binding motifs and was associated with four independent eQTL signals.			CADD was used to assess the pathogenicity of three rare variants identified in the discovery phase: ABCA4 c.979C>T (NM_000350.2), and ARHGAP29 c.1652G>C and c.559G>A (NM_004815.3), all predicted to be deleterious.	[67]
11q12.2 (FADS1)				An integrative epigenetic fine-mapping approach was applied using RNA-seq, ATAC-seq, H3K27ac ChIP-seq, and DLO Hi-C data from human oral epithelial cells. This identified 254 SNPs within active cis-regulatory elements interacting with promoters of 1,718 expressed genes. The analysis recovered known NSOFC-associated loci, such as rs41268753, rs2070875, rs174570 and rs560789, which reside in access…	A gkm-SVM model trained on enhancer–promoter interactions (Epi-promoter set) in oral epithelial cells prioritized regulatory SNPs based on predicted enhancer impact. The model flagged rs174570 as a functional outlier, while rs560789 was predicted to have neutral regulatory potential, highlighting rs174570 as a candidate causal variant.		[91]
1q32.2 (IRF6)	LD analysis revealed strong linkage between rs12403599 (in the IRF6 promoter) and rs2235371. Haplotype analysis found that haplotypes carrying the G allele of rs12403599 were most strongly associated with NSCL/P. Conditional regression showed that the association of rs2235371 was no longer significant when rs12403599 was included, suggesting rs12403599 better tags the risk haplotype in the Han Ch…						[73]
9q33.3 (RALGPS1, ANGPTL2)		At the 9q33.3 locus, FINEMAP identified a 96-SNP credible set, with rs2417050, rs777676, and rs12350252 prioritized as the most likely causal variants. The model achieved 100% posterior probability that at least one of these variants was associated with disease.					[18]
10q25.3 (VAX1, SHTN1)	LD analysis informed the design of the targeted sequencing region surrounding VAX1, allowing refinement of the candidate region based on SNPs in LD with the lead variant rs58593329.		GTEx eQTL analysis revealed that five NSCL/P-associated SNPs (rs10886040, rs7078160, rs744937, rs1904302, rs11197887) were significantly associated with the expression of SHTN1 in whole blood.				[69]
-					Eight conventional classification methods, including Random Forest and a genetic-algorithm-optimized neural network ensemble (GANNE), were applied to predict NSCL/P risk in a Korean population. GANNE outperformed all others, especially in the 10-SNP model (AUC = 88.2%), representing a 23% and 17% improvement over polygenic risk score (PRS) and ANN, respectively. While RF performed well on the tra…		[92]
1p32.1 (FGGY, LINC01135) 17p13.1 (NTN1)			eQTL analysis revealed that rs7218002 was associated with NTN1 expression in sun-unexposed skin, while rs835367 correlates with FGGY expression in thyroid and skin, and LINC01135 in sun-unexposed skin.	ChIP-seq analysis identified five NSCL/P-associated SNPs within regions marked by active chromatin histone modifications. Among them, rs835367 exhibited promoter marks (H3K4me3, H3K27ac); rs961470 showed combined enhancer/promoter signatures (H3K4me1, H3K4me3, H3K27ac); and rs17314727 presented weaker enhancer enrichment.			[93]
14q32.33 (KLC1)			eQTL analysis demonstrated a significant association between rs12884809 and KLC1 expression in whole blood.	ChIP-qPCR confirmed that the NSCL/P-associated rs12884809 locus was enriched for H3K4me3 in both HOK and HEPM cells.			[19]
18q21.33 (BCL2)			Analysis of GTEx-derived eQTLs showed that individuals with the rs3943258 CC genotype exhibit significantly reduced BCL2 expression in musculoskeletal tissue compared to those with TT or TC genotypes (P = 3.96E-02).				[94]
1q32.2 (IRF6)	Conditional analysis identified rs570516915 as an independent risk variant for cleft palate. LD analysis showed six SNPs in strong LD (r² > 0.8) with rs570516915, suggesting the existence of a risk haplotype potentially regulating IRF6.			ATAC-seq and H3K27ac ChIP-seq data prioritized rs570516915 as a likely functional variant residing in an open chromatin region overlapping an active enhancer.			[16]
1q32.2 (IRF6)	Conditional analysis showed that rs11119348 (-10 kb) and rs661849 (-22 kb) collectively account for most of the IRF6-associated risk. rs661849 was predominantly associated with cleft lip, while rs11119348 contributed more to cleft lip with palate, supporting locus heterogeneity.			Integration of ATAC-seq, H3K27ac ChIP-seq, and ENCODE/Carnegie stage-specific data highlighted rs11119348 and rs661849 near IRF6 as likely functional variants within active enhancer regions in human embryonic facial tissues.			[95]
19q13.3 (HIF3A)	Conditional analysis in the 19q13.3 region identified rs3826795 as an independent risk locus for NSCPO.		eQTL analysis identified a significant association between rs3826795 and reduced expression of HIF3A.				[36]
NOTES:	References are as follows: [8] Mangold et al. (2010); [9] Sun et al. (2015); [11] Leslie et al. (2016a Am J Hum Genet); [12] Yu et al. (2017); [13] Butali et al. (2019); [14] He et al. (2020); [16] Rahimov et al. (2024); [18] Robinson et al. (2023); [19] Lou et al. (2024a Imeta); [21] Ludwig et al. (2016 PLoS Genet); [22] Wang et al. (2016); [23] Leslie et al. (2017); [24] Ludwig et al. (2017); […
	Ref: reference; SNP, single-nucleotide polymorphism; GWAS, genome-wide association study; NSOFC, non-syndromic orofacial clefts; NSCL/P, non-syndromic cleft lip with or without cleft palate; NSCPO, non-syndromic cleft palate only; LD, linkage disequilibrium; OR, odds ratio; CI, confidence interval; GCTA, Genome-wide Complex Trait Analysis; FINEMAP, Bayesian fine-mapping software using shotgun sto…
	a. Methods of prioritization commonly employed in NSOFC studies can be broadly categorized into three major classes: (1) Statistical Fine-mapping; (2) Epigenetic Fine-mapping; (3) Machine Learning Models.
	b. Statistical Fine-mapping, includes heuristic and probabilistic approaches designed to narrow down likely causal variants among many associated signals, which involves heuristic strategies (rule-based or stepwise approaches that rely on statistical correlation patterns in the genome, such as LD analysis, haplotype block analysis, and conditional analysis), Bayesian refinement, and eQTL analysis.
	c. Epigenetic Fine-mapping, leverages multi-omic datasets (e.g., ATAC-seq, ChIP-seq, Hi-C, and DNA methylation profiling) to identify functional non-coding elements with regulatory potential.
	d. Machine Learning Models, encompassing methods for predicting regulatory activity (e.g., logistic regression, support vector machines, random forests, and neural networks) and for evaluating variant pathogenicity (e.g., CADD).
	e. The candidate gene was in parentheses.
	f. The reference numbers in Table S5 correspond to those cited in the main text.
