# Supplementary material for: Functional Validation of Noncoding Variants Associated With Nonsyndromic Orofacial Cleft
Source: Hum Mutat. 2025 Aug 28;2025:6824122. doi: 10.1155/humu/6824122 (PMC12411058; doi:10.1155/humu/6824122)
Supplement: Supporting Information 6 — Table S6. Functional validation of genetic variants and susceptibility genes associated with NSOFC. Overview of experimental approaches used for functional validation of NSOFC-associated variants. This table summarizes how various functional validation methods, including protein binding assays, in vitro and in vivo reporter assays, gene regulation and perturbation assays, in vivo or animal models, spatial gene expression analyses, and chromatin interaction profiling, have been utilized to functionally characterize candidate variants identified from GWAS and sequencing datasets. For each study, key information is provided, including the specific validation techniques employed, target variants or loci, and corresponding reference. [file 6824122.f6.xlsx]

## Sheet: Table S6
Table S6. Functional validation of genetic variants and susceptibility genes associated with NSOFC.
Locusi	Strageties for Functional validationa							Refj
	Protein Bindingb	Reporter Assays		In Vitro Gene Regulation and Perturbation Assayse	In vivo or Animal Modelsf	Spatial Expression Analyses of Candidate Genesg	Chromatin Interectionh
		In vitro Reporter Assaysc	In vivo Reporter Assaysd
1p36.13 (PAX7)	EMSA demonstrated that a PAX7 mutation (RefSeq NM_002584.2; c.766C>T, p.Ala259Val) impaired its DNA-binding ability.	Luciferase reporter assays showed that the p.Ala259Val PAX7 mutant exhibited significantly reduced transcriptional activation compared to the wild-type protein in HeLa cells.						[72]
1p36 (GRHL3)	EMSA showed that IRF6 bound to a conserved element in intron 15 of mGrhl3.		Transient transgenic zebrafish reporter assays demonstrated epidermal enhancer activity of a conserved element near exon 1 of GRHL3; both transient and stable zebrafish assays confirmed similar activity for the homologous element in GRHL3 orthologs.		In situ hybridization showed that injection of dominant-negative irf6 mRNA into zebrafish embryos reduced expression of genes including grhl3; knockdown of grhl1 and grhl3 decreased expression of epidermal markers (krt4, ovol1, capn9) and caused epidermal rupture; grhl3 overexpression partially rescued the morphological defects and marker gene downregulation caused by dnirf6, suggesting that grhl…			[117]
1p36 (GRHL3)		Luciferase reporter assays in GMSM-K cells demonstrated that the cleft palate-associated variants p.Thr454Met and p.Arg391Cys significantly reduced the transactivation activity of GRHL3.			Microinjection of GRHL3 variant mRNA into zebrafish embryos revealed that the p.Thr454Met variant disrupted zebrafish periderm development, indicating its functional impact during early embryogenesis.			[11]
1q36 (GRHL3)		The effects of GRHL3 variants were tested in a dual-luciferase system in 293FT cells, which indentified that p.Pro166His, p.Tyr559Ter, and p.Thr454Met had reduced reporter activity, confirming hypomorphic function. p.Ser428Arg (along with p.Arg345Cys and p.Thr408Met) failed to activate the reporter and suppressed wild-type GRHL3 activity, indicating dominant-negative effects.			Human GRHL3 mRNAs (wild-type or variants) were injected into zebrafish embryos to assess the expression of krt4, a periderm marker. They found that p.Gly158Alafster55 and p.Asp410Gly failed to induce krt4, indicating loss-of-function. p.Pro166His and p.Tyr559Ter showed weak ectopic expression, consistent with hypomorphic effects. p.Ser428Arg disrupted krt4 and caused embryo rupture, suggesting do…			[138]
1p32.3 (FAF1)					In a zebrafish model, knockdown of faf1 impaired pharyngeal arch cartilage development and disrupted neural crest cell migration and distribution, resulting in morphological abnormalities. Knockdown of faf1 also reduced sox9a expression in the pharyngeal arches and led to the loss of col2a1 expression in the mandible. Injection of faf1 mRNA into faf1-deficient embryos rescued the pharyngeal carti…	Faf1 was expressed during early pharyngeal arch development in zebrafish.		[118]
1p32.1 (FGGY, LINC01135)							Promoter capture Hi-C (pCHi-C) data identified physical chromatin interactions between NSCL/P-associated SNPs (rs7218002, rs835367) and their putative target genes, including NTN1, FGGY, and LINC01135.	[93]
1p22.1-1p21.3 (ARHGAP29)					In Irf6 knockout mice, the expression of Arhgap29 was reduced.	In situ hybridization revealed that Arhgap29 was specifically expressed in the craniofacial regions of mouse embryos, including the medial and lateral nasal processes and secondary palatal shelves. Immunohistochemistry confirmed ARHGAP29 protein localization in both epithelial and mesenchymal tissues.		[119]
1p22.1-1p21.3 (ARHGAP29)					In Arhgap29K326X/+ mouse embryos, oral epithelial adhesion was observed at E13.5 and E14.5. Western blot analysis indicated that the K326X mutation led to reduced the expression of Arhgap29.	Immunofluorescence staining in mice showed that ARHGAP29 was expressed in periderm cells at the oral adhesion site.		[120]
1p22.1-1p21.3 (ARHGAP29)	ChIP experiments revealed that transcription factor KLF4 bound to the E2 enhancer region, with the rs2275035 risk allele enhancing this interaction. MAFB was shown to bind the E3 enhancer region, with the rs4147828 non-risk allele enhancing binding affinity.	In vitro enhancer reporter assays in GMSM-K and HEPM cells demonstrated that DNA elements E2, E3, E5, and E6 within the 1p22 region possessed enhancer activity, with SNPs rs2275035 (E2), rs4147828 (E3), rs560426 (E5), and rs66515264 (E6) showing allele-dependent effects. Overexpression of KLF4 inhibited E2 enhancer activity, with the rs2275035 risk allele rendering E2 more susceptible to this inh…	Zebrafish enhancer reporter assays indicated that enhancers E2 and E3 from the 1p22 region exhibited tissue-specific activity in craniofacial regions.	CRISPR-Cas9-mediated deletion of enhancers E2, E3, and E5 resulted in significant downregulation of ARHGAP29 expression in oral epithelial cells. Cells engineered to be homozygous for the risk allele of rs560426 (located in E5) exhibited significantly lower average ARHGAP29 expression. Cell migration assays revealed that oral epithelial cells with deletions in E2, E3, or both, as well as those ho…			3C-qPCR performed in oral epithelial and palatal mesenchymal cells revealed chromatin looping between the 1p22 region and the promoters of ARHGAP29, ABCA4, and ABCD3. Notably, the risk allele of rs4147828 disrupted the interaction between enhancer E3 and the ARHGAP29 promoter.	[79]
1p22.1-1p21.3 (ARHGAP29)				Scratch assays demonstrated that immortalized normal human keratinocytes (iNHK) transfected with wild-type ARHGAP29 exhibited significantly faster migration than those transfected with the R551T mutant ARHGAP29 or empty vector controls.	Microinjection of wild-type ARHGAP29 mRNA into zebrafish embryos promoted gastrulation, whereas mutant ARHGAP29 mRNA did not, indicating loss of function due to the mutation.			[121]
1p22.1-1p21.3 (ARHGAP29)				Transfection of wild-type and R551T-mutant ARHGAP29 cDNAs into HEK-293T cells showed that the R551T mutation reduced ARHGAP29 mRNA levels without affecting protein expression.	Arhgap29R553T mutant mice did not exhibit overt cleft palate, but RNA-seq revealed reduced Arhgap29 mRNA and altered expression of 174 genes enriched in epithelial differentiation and transcriptional regulation.			[67]
1p22.1 (ABCA4)						In situ hybridization and frontal section immunofluorescence revealed that Abca4 was expressed in the adult mouse retina but absent from orofacial structures in E14.5 embryos.		[7]
1q32 (IRF6)	EMSA demonstrated that the A allele of rs642961 disrupted the binding site of transcription factor AP-2α; ChIP assays showed AP-2α binding to the MCS-9.7 region of IRF6 in vivo.	A DNA fragment containing the MCS-9.7 region exhibited enhancer activity, although different alleles of rs642961 did not significantly affect its activity.	The MCS-9.7 region exhibited enhancer activity in murine craniofacial and limb structures, driving Irf6 expression.					[122]
1q32 (IRF6)		Dual-luciferase reporter assays in GMSM-K cells showed that the rs12403599 risk allele G significantly increased promoter activity.						[73]
1q32 (IRF6)	ChIP-qPCR confirmed H3K27ac and IRF6 binding at the MCS-9.7 enhancer harboring rs570516915, with preferential binding to the non-risk allele.	In oral epithelial cells, the rs570516915 G allele reduced MCS-9.7 enhancer activity.	Introduction of the enhancer sequence containing rs570516915 into mouse embryos showed oral epithelial enhancer activity, which was significantly diminished by the risk allele of rs570516915.	CRISPR-Cas9-mediated editing of induced pluripotent stem cells (iPSCs) carrying the GG genotype at rs570516915 resulted in reduced IRF6 expression.				[16]
1q32 (IRF6)	ChIP-qPCR in iOE and GMSM-K cells showed that the -10 kb enhancer harboring rs11119348 was enriched for FOXE1 and H3K27ac, while the -22 kb enhancer containing rs661849 was enriched for ETS2 and H3K27ac.	Massively parallel reporter assays (MPRA) performed in GMSM-K cells identified 27 SNPs with allele-specific effects on reporter activity; the rs11119348 G and rs661849 T alleles both reduced enhancer activity. Luciferase assays in GMSM-K and HEKn cells validated the MPRA findings, showing that these risk alleles were associated with lower enhancer activity.		CRISPR-Cas9-mediated homologous recombination at rs11119348 and rs661849 in iPSCs and GMSM-K cells generated allele-specific lines, in which IRF6 expression was lower in cells carrying the rs11119348-G and rs661849-T alleles. In HEKn cells, siRNA-mediated knockdown of FOXE1 and ETS2 increased IRF6 expression, supporting their roles as transcriptional repressors.				[95]
1q32.2 (SERTAD4)					Knockdown of sertad4 in zebrafish embryos caused pericardial edema and mandibular developmental defects, along with decreased sox2 expression confirmed by Western blot.			[28]
2p24.2 (FAM49A)						Immunohistochemical analysis of mouse embryos from E13.5 to E16.5 revealed positive staining for FAM49A in both palatal mesenchymal and epithelial cells.		[12]
2q33.1 (SATB2)			A cis-regulatory element (CRE2) near satb2 drived eGFP expression in the eyes, ethmoid plate, olfactory placode, brain, and pharyngeal arches in zebrafish embryos; Mutation of the sox9 binding site in CRE2 eliminated its reporter gene activity.			In situ hybridization revealed that zfSatb2 was expressed in the pharyngeal arch, ethmoid plate, and eye of zebrafish embryos.		[123]
2q37.3 (MIR149)				Overexpression of miR-149 in human neural crest cells (hNCCs) altered the expression of multiple genes involved in cartilage development and neural crest differentiation pathways, thereby enhancing hNCC migration and contributing to NSCL/P pathogenesis.				[124]
3q28 (TP63)	ChIP assays confirmed that TP63, TFAP2A, and TFAP2C bound to regulatory regions of several cleft lip/palate-related genes (e.g., IRF6, FGFR2, PVRL1).			Knockdown of TP63 reduced TFAP2A recruitment to regulatory regions, and TFAP2A knockdown decreased the expression of IRF6, FGFR2B, and PVRL1.	In an in vitro skin model (raft culture), knockdown of TP63, TFAP2A, or TFAP2C inhibited skin differentiation.			[125]
3q28 (TP63)	ChIP-seq analysis revealed that C38 and C40 were enriched for H3K27ac and H3K4me3, indicating active enhancer states. Binding of p63 was observed at both C38 and C40 regions, along with Cebpa, Cebpb, and Pou3f1.	Luciferase reporter assays showed that mutation of p63 binding sites within the p63LRE element significantly reduced its activity. Co-transfection of expression vectors for Cebpa, Cebpb, Pou2f3, and Pou3f1 reduced p63LRE activity, whereas knockdown of these transcription factors enhanced it, suggesting they function as negative regulators.	In vivo reporter assays in mice validated that the p63LRE element was a long-range enhancer composed of the C38 and C40 modules, which regulated p63 expression specifically in the basal epidermal layer; In p63 knockout mice, LacZ expression was nearly absent, indicating that enhancer activity was significantly impaired in the absence of p63.	siRNA-mediated knockdown of Cebpa, Cebpb, Pou2f3, and Pou3f1 led to increased p63 expression.				[126]
4q12 (PDGFRA)					Knockdown of pdgfra in zebrafish embryos resulted in upper lip malformation and formation of a ventral groove.			[66]
7q33 (CALD1)		Dual-luciferase reporter assays in GMSM-K cells showed that the rs4732060 risk allele C significantly decreased enhancer activity.						[34]
8q21.11			A lacZ-based enhancer assay in mice confirmed enhancer activity within a ~1 kb region in the 8q21.11_CRR1 locus.					[87]
8q22.1 (RAD54B)						Immunohistochemical analysis of mouse embryos from E13.5 to E16.5 revealed positive staining for RAD54B in both palatal mesenchymal and epithelial cells.		[123]
8q22.3 (FZD6)	EMSA demonstrated that the C allele of rs138557689 exhibited stronger nuclear protein binding affinity than the A allele.	The C allele of rs138557689 was shown to reduce FZD6 promoter activity.			Knockdown or overexpression of fzd6 in zebrafish led to craniofacial abnormalities, including defects in mandibular and palatal shelf development.			[127]
8q24			lacZ reporter assays in mice showed that a 640 kb non-coding region in 8q24 included a ~280 kb medial nasal enhancer (MNE) active in the frontonasal and medial nasal prominences during E11.5 embryonic development.		Gene editing and in situ hybridization revealed significantly reduced Myc expression in embryos lacking the a8-a17 subregion of the medial nasal enhancer (MNE), particularly in the medial nasal prominence. Homozygous deletion of this region (del(8-17)) led to growth retardation, partial pre-weaning lethality, abnormal nasal and frontal bone sutures, narrowed medial nasal prominence, disrupted cel…			[128]
9q22.33 (FOXE1)		Luciferase reporter assays in GMSM-K cells showed that the rs7850258 G allele exhibited higher enhancer activity than the A allele. The G allele was more responsive to transcription factors MYC and ARNT, suggesting that this SNP may regulate FOXE1 expression by modulating transcription factor binding.	Transgenic reporter assays in zebrafish demonstrated that three of 15 conserved non-coding elements (hsCNE+22.6, hsCNE-67.7, and hsCNE-82.4), cloned near the human FOXE1 gene, exhibited enhancer activity in the oral epithelium and/or pharyngeal arch. A human DNA fragment overlapping hsCNE-67.7 was cloned into a β-galactosidase reporter vector and shown to drive enhancer activity in the oral epith…			In situ hybridization in zebrafish showed that endogenous foxe1 was expressed in the oral epithelium, thyroid gland, and pharyngeal arch epithelium during development.		[129]
9q31.2 (KLF4)		Dual-luciferase reporter assays in 293T cells confirmed enhancer activity of KLF4-E1 and KLF4-E5, which could be further upregulated by IRF6.	Transient transgenic zebrafish assays showed that KLF4-E1 and KLF4-E5 exhibited enhancer activity in the zebrafish periderm and oral epithelium. The promoter of klf17 (the zebrafish homolog of KLF4) containing irf6 binding sites drove GFP expression in the periderm, whereas deletion of these sites significantly reduced promoter activity, suggesting that irf6 directly regulates klf17 transcription…	Overexpression of IRF6 in GMSM-K oral epithelial cells induced increased expression of KLF4.	Immunofluorescence staining of Irf6 knockout and wild-type mouse embryos demonstrated that Irf6 is essential for Klf4 expression in the oral epithelium. In zebrafish, microinjection experiments revealed that: Injection of dnKlf17 mRNA led to periderm rupture and decreased krt4 expression, suggesting the Klf2a/Klf2b/Klf17 network is essential for periderm differentiation. Injection of Klf17 mRNA i…		3C assays confirmed physical interactions between the KLF4 promoter and downstream enhancer elements, supporting the hypothesis that IRF6 directly regulates KLF4 expression via these distal regulatory regions.	[78]
10q26 (FGFR2)		Luciferase reporter assays showed that a de novo variant at the FGFR2 TSS+254 kb position (RefSeq NC_000010.10; g.123099960G>A) significantly reduced enhancer activity in MC3T3 cells.	Transient transgenic reporter assays in zebrafish demonstrated that the FGFR2 TSS+254 kb element functioned as an enhancer in the neural crest and brain, and its activity was significantly reduced by the de novo variant (g.123099960G>A).					[72]
11q12.1 (CTNND1, PLEKHA7)	Co-immunoprecipitation in SW48 cells transfected with mutant CTNND1 constructs showed that variants such as p.Trp336* and p.Arg584Trp significantly weakened p120 catenin’s interaction with E-cadherin, implicating compromised epithelial adhesion as a likely pathogenic mechanism.				Conditional knockout of Ctnnd1 in mouse epithelium led to cleft phenotypes resembling human NSCL/P, including unilateral/bilateral cleft lip and/or cleft palate, while heterozygous embryos exhibited midfacial growth delay, indicating a dosage-sensitive requirement for Ctnnd1 in craniofacial development.	Immunohistochemical staining in human and mouse embryos showed that CTNND1 and PLEKHA5 proteins were highly expressed in the oral and palatal epithelium during lip and palate fusion stages, supporting their spatial relevance to NSCL/P pathogenesis.		[139]
11q12.2 (FADS1) 11q23.3	ChIP-qPCR confirmed that SOX2 bound to the genomic region surrounding rs560789.	Dual-luciferase reporter assays demonstrated that the rs560789 and rs174570 risk alleles reduced enhancer activity in HIOEC and HEPM cells. Overexpression of SOX2 enhanced activity of the rs560789 non-risk allele, while the risk allele impaired SOX2 binding, affecting gene regulation.	In vivo reporter assays in zebrafish confirmed that the risk alleles of rs560789 and rs174570 decreased the proportion of embryos expressing GFP.	In HIOEC cells, knockdown of FADS1 inhibited both cell migration and proliferation.		Immunohistochemistry showed that FADS1 protein was expressed in the palatal epithelial cells of mouse embryos from E12.5 to E15.5.		[91]
11q22.2 (MMP3)	EMSA revealed allele-specific DNA-protein interactions at MMP3 rs522616, with the A allele forming an additional complex.	In HT-1080 fibrosarcoma cells, luciferase assays showed that the MMP3 rs522616-A significantly enhanced promoter activity, whose effect was further modulated by the rs3025058 allele.						[137]
12q13.13 (KRT8, KRT18)		A dual-luciferase reporter assay in GMSM-K cells demonstrated that the rs2070875 risk allele disrupted enhancer activity.	Transient transgenic experiments in zebrafish confirmed that the zebrafish cldne +6 and cldne TSS regions exhibited enhancer activity, which was reduced upon deletion of the grhl3 motif in cldne +6, and the hIRF6-9.7 and hZNF750-37 human genomic regions possessed enhancer activity; Transgenic mouse reporter assays further validated that a 700 bp human enhancer fragment containing rs2070875 exhibi…	Deletion of the enhancer fragment containing rs2070875 led to decreased KRT8 and KRT18 expression in GMSM-K cells.				[85]
12q13.13 (KRT18, EIF4B)	EMSA showed that SP1 had higher binding affinity for the non-risk C allele of rs3741442 than the T allele.	Reporter assays in HeLa, MCF7, and A549 cells showed that the rs3741442 T allele significantly reduced KRT18 promoter activity compared to the C allele.		CRISPR-Cas9-mediated deletion of a 62 bp region near rs3741442 in HeLa cells led to reduced KRT18 and EIF4B mRNA expression. Allele-specific editing showed significantly lower KRT18 and EIF4B expression in cells homozygous for the T/T genotype compared to C/C. Deletion or T/T substitution at rs3741442 decreased TP63 and increased GRHL3 expression.				[130]
12q13.2 (RPS26)						Immunohistochemical analysis of mouse embryos from E13.5 to E16.5 revealed positive staining for RPS26 in both palatal mesenchymal and epithelial cells.		[123]
14q32.33 (KLC1)	EMSA revealed that the A allele of rs12884809 showed higher binding affinity to transcription factor ELK1 compared to the G allele.	Luciferase reporter assays in HOK and HEPM cells demonstrated that constructs containing the rs12884809 A allele had significantly higher activity than those with the G allele.		Overexpression of KLC1 in HOK cells promoted cell proliferation and migration while suppressing apoptosis, whereas knockdown had the opposite effects. In HEPM and HOK cells, knockdown of KLC1 upregulated mitophagy-related genes (OPTN, PINK1, PARKIN, SQSTM1, LC3), as confirmed by RNA-seq, qPCR, and Western blot analyses. Knockdown of KLC1 also increased mitochondria-lysosome/autophagosome co-local…	In zebrafish, klc1a knockdown resulted in phenotypes including reduced body length, spinal curvature, craniofacial abnormalities (e.g., quadrate bone and ethmoid palate dysplasia), lip malformations, decreased survival rate, and delayed hatching. Overexpression of klc1a led to a mild increase in body length without apparent malformations.			[19]
15q13.3 (GREM1)					Histological analysis of Grem1 knockout mouse embryos showed that loss of Grem1 did not impair palatal shelf fusion. However, in vitro culture revealed that palatal shelves from Grem1-deficient embryos grew more slowly than those from wild-type mice, suggesting a role for Grem1 in promoting shelf growth or elongation.	In situ hybridization showed that Grem1 was expressed in the nasal and maxillary prominences of E11.5 mouse embryos and in the lip and soft palate from E11.5 to E14.5, but not in the hard palate.		[21]
15q24.3		A dual-luciferase assay revealed an allele-dependent effect of rs11634019 on enhancer activity in HIOEC and HEPM cells.						[14]
16p13.3 (LINC02861)				In HEK293 and HEPM cells, the rs2262251-C allele enhanced the binding of lncRNA RP11-462G12.2 to miR-744-5p and reduced the expression level of the lncRNA. Overexpression of the C allele decreased IQSEC2 protein levels, and knockdown of RP11-462G12.2 similarly reduced IQSEC2 expression. The C allele also increased the proportion of cells in the G0/G1 phase, promoted apoptosis, and inhibited cell …				[44]
16q22.1 (ESRP2, CDH1)				HEK293T cells expressing the ESRP2 p.Arg520* truncation variant exhibited a marked reduction in epithelial-type splicing of canonical targets such as RALGPS2 and FLNB, as shown by RT-PCR, indicating a loss of ESRP2-mediated RNA splicing regulation.		Immunohistochemical staining in human and mouse embryos showed that CDH1 and ESRP2 proteins were highly expressed in the oral and palatal epithelium during lip and palate fusion stages, supporting their spatial relevance to NSCL/P pathogenesis.		[139]
17p13.1 (NTN1)						Immunofluorescence staining in E13.5 mouse embryos showed that NTN1 protein was highly expressed in the palatal shelf mesenchyme, particularly enriched along the basement membrane and at the medial edge and oral side.		[72]
17p13.1 (NTN1)		Dual-luciferase reporter assays confirmed that the rs4791331 T risk allele reduced both enhancer activity and NTN1 expression.		Transfection experiments in HEK293 and HEPM cells showed that the rs4791331-T allele enhanced anti-apoptotic effects and promoted G1/S cell cycle progression.	In the ntn1a-knockout zebrafish model, a wider intermandibular space was observed in ntn1a-/- embryos.			[86]
17q22 (NOG)		Luciferase reporter assays showed that the risk allele T of rs227727, located in the 17q22 region, significantly decreased enhancer activity of both the +105 kb element and the combined +87/+105 kb element in GMSM-K cells.	Element 1 at the NOG TSS+87 kb position acted as an epithelial enhancer in zebrafish, while Element 2 at +105 kb—though less active in zebrafish—functioned as an enhancer in human fetal oral epithelium and mouse osteoblasts. Both elements were located within the linkage disequilibrium block containing rs227727.			Noggin was predominantly expressed in the basal and superficial layers of the palatal epithelium, and also present in the mesenchyme.		[72]
17q22 (NOG)					Nog-/- mice exhibited cleft palate, abnormal fusion of the posterior palatal shelf with the mandible, disrupted epithelial cell proliferation, and excessive apoptosis in the palate. Immunohistochemical staining of phosphorylated Smad1/5/8 (pSmad1/5/8) showed that Nog deficiency led to overactivation of BMP signaling in the palatal epithelium. In situ hybridization revealed that Bmp2 and Shox2 exp…			[131]
17q25.3 (TIMP2)	EMSA revealed allele-specific DNA-protein interactions at TIMP2 rs8179096, with both alleles binding to NF-κB.	In HT-1080 fibrosarcoma cells, luciferase assays showed that the TIMP2 rs8179096-T alleles significantly enhanced promoter activity						[137]
17q24 (SOX9)	EMSA and ChIP assays demonstrated that the transcription factor MSX1 bound to the HCNE-F2 element.	In vitro enhancer assays showed that wild-type HCNE-F2 possessed enhancer activity, whereas the F2 T>C mutation abolished this function.	Transgenic mouse experiments revealed that HCNE-9CE4Z and HCNE-F2, located in the non-coding region near SOX9, acted as craniofacial enhancers capable of driving reporter gene expression.					[132]
17q24 (SOX9)			Transgenic zebrafish experiments confirmed that certain upstream non-coding regions of SOX9 (e.g., peak 17) exhibited craniofacial enhancer activity. Transgenic mouse experiments demonstrated similar enhancer activity in other upstream regions (peaks 16, 22, 23, and 24).					[77]
18q12.1 (CDH2)						RNA in situ hybridization in 13.5 days post coitum (dpc) mouse embryos detected transcripts from the intronic region of Cdh2 in the developing lip and tongue.		[133]
19q13.32 (HIF3A)	EMSA identified that nuclear proteins, including transcription factor VEZF1, preferentially bound DNA sequences containing the rs3826795 G allele. ChIP-qPCR further confirmed VEZF1 binding to the HIF3A promoter, with preference for the G allele.	Dual-luciferase assays in HEK-293, HEPM, and HOK cells showed that the A allele of rs3826795 increased HIF3A promoter activity compared to the G allele.		Knockdown and overexpression experiments in HEPM and HOK cells demonstrated that expression of HIF3A promotes apoptosis while inhibiting proliferation and migration.	In mouse embryos, overexpression of Hif3a via lentiviral injection into the palatal shelf at E13.5 and E14.5 reduced cell proliferation and increased cell apoptosis.	Immunohistochemistry revealed that HIF3A was expressed in the proximal region of the maxillary prominence in E13.5-E15.5 mouse embryos, with higher levels in the palatal shelf epithelium than in mesenchyme—suggesting a role in palatal development and fusion.		[36]
19q13.33 (SULT2A1)		The three SNPs rs72728755, rs17242358, and rs55658222 in the 8q24 region did not reside within active enhancers in GMSM-K or HEPM cells.				In situ hybridization of Sult2a1 showed its expression in the mesenchyme, palatal rugae, and palatal epithelium of the fused palate.		[13]
20p12.1 (ISM1)					Knockdown or knockout of ism1 in Xenopus laevis led to craniofacial malformations, including cleft lip. Reintroduction of ism1 mRNA into ism1-deficient embryos partially restored normal craniofacial development. In situ hybridization demonstrated that ism1 knockdown reduced lhx8 expression in craniofacial regions.			[134]
20q12 (MAFB)						In situ hybridization and frontal section immunofluorescence of E13.5-E14.5 mouse embryos revealed that Mafb was expressed in craniofacial structures including the palatal shelf epithelium and medial edge epithelium during palatal fusion.		[7]
Xq21.1 (TBX22)	A functional -73G>A mutation in the TBX22 promoter reduced the binding affinity of transcription factor ETS1.	A functional -73G>A mutation in the TBX22 promoter reduced promoter activity.						[135]
Xq21.1 (TBX22)		The SNP rs41307258, located in the TBX22 promoter, reduced promoter activity.			Tbx22 knockout mice exhibited submucosal cleft palate, reduced dimensions of the vomer and palatine bones, ankyloglossia, and choanal atresia, which was the primary cause of increased mortality. In situ hybridization on coronal sections of E15.5 embryos showed reduced Runx2 expression in the palate, while Pax9 expression was upregulated and extended into the persistent oronasal membrane.			[136]
NOTES:	References are as follows: [7] Beaty et al. (2010); [11] Leslie et al. (2016); [12] Yu et al. (2017); [13] Butali et al. (2019); [14] He et al. (2020); [16] Rahimov et al. (2024); [19] Lou et al. (2024b iMeta); [21] Ludwig et al. (2016); [28] Ma et al. (2020); [34] Jia et al. (2024); [36] Lou et al. (2025b); [44] Yun et al. (2019); [66] Yu et al. (2022); [67] Li et al. (2022); [72] Leslie et al. …
	Ref: reference; EMSA, electrophoretic mobility shift assay; ChIP, chromatin immunoprecipitation; ChIP-qPCR, chromatin immunoprecipitation followed by quantitative PCR; ChIP-seq, chromatin immunoprecipitation DNA sequencing; TF, transcription factor; TFBS, transcription factor binding site; TSS, transcription start site; H3K27ac, acetylation of lysine 27 on histone H3; H3K4me3, trimethylation of l…
	a. Strageties of functioanl validation commonly employed in NSOFC studies can be broadly categorized into seven major classes: (1) Protein binding; (2) In vitro reporter assays; (3) In vivo reporter assays; (4) In vitro gene regulation and perturbation assays; (5) In vivo or animal models; (6) Spatial expression analyses of candidate genes in craniofacial tissues; (7) Chromatin interaction profil…
	b. Protein binding, including chromatin immunoprecipitation (ChIP), electrophoretic mobility shift assays (EMSA) and Flanking Restriction Enhanced Pulldown (FREP).
	c. In vitro reporter assays, including luciferase assays and massively parallel reporter assays (MPRA).
	d. In vivo reporter assays, including transient transgenic enhancer assays in zebrafish and lacZ reporter assays in mice.
	e. In vitro gene regulation and perturbation assays, including CRISPR/Cas9-mediated enhancer or SNP editing, allele-specific genome editing, RNA interference, siRNA-mediated knockdown, gene overexpression and cellular phenotype assays such as migration, proliferation, apoptosis analyses.
	f. In vivo or animal models, including zebrafish and mouse models revealing gene roles in craniofacial morphogenesis.
	g. Spatial expression analyses of candidate genes in craniofacial tissues, including in situ hybridization, immunohistochemistry, and immunofluorescence staining.
	h. Chromatin interaction profiling, including chromosome conformation capture (e.g., 3C, 3C-qPCR, Hi-C).
	i. The candidate gene was in parentheses.
	j. The reference numbers in Table S6 correspond to those cited in the main text.
